# Supplementary material for: Predicting drug side-effect profiles: a chemical fragment-based approach
Source: BMC Bioinformatics. 2011 May 18;12:169. doi: 10.1186/1471-2105-12-169 (PMC3125260; doi:10.1186/1471-2105-12-169)
Supplement: Additional file 1 — Extracted features by the proposed method. All the results for drug chemical substructures and drug side-effects extracted by Sparse CCA are summarized in this file. [file 1471-2105-12-169-S1.TXT]

#### Component 6 (Correlation 1): high scoring substructures and side effects ####

# Non null, positive weight on chemical substructures
0.577	B-O (freq: 1)
0.577	B-C (freq: 1)
0.577	>= 1 B (freq: 1)

# Non null, positive weight on side effects
0.5	postherpetic.neuralgia (freq: 1)
0.5	bilateral.hearing.loss (freq: 1)
0.5	failure.to.thrive (freq: 1)
0.5	aspergillosis (freq: 1)

# High scoring drugs (substructures)
51.556	bortezomib	93860	DB00188	Antineoplastic Agents.Protease Inhibitors
			L01XX32
			PSMD2_HUMAN PSMD1_HUMAN PSB1_HUMAN PSB5_HUMAN PSB2_HUMAN 
-0.058	carbenicillin indanyl sodium	2575	DB00415	Anti-Bacterial Agents.Penicillins
			J01CA01.J01CA02.J01CA06.J01CA14.J01CA15.S01AA19
			Not Available
-0.058	LCBF	3956	DB00447	Anti-Bacterial Agents.Anti-Infective Agents.Antibiotics
			J01DC08
			Not Available
-0.058	cephalexin	2666	DB00567	Anti-Bacterial Agents.Cephalosporins
			J01DB01
			Not Available
-0.058	cefuroxime	2658	DB01112	Anti-Bacterial Agents.Cephalosporins
			J01DC02
			Not Available
-0.058	ceftazidime	2650	DB00438	Anti-Bacterial Agents
			J01DD02
			Not Available
-0.058	cefprozil	2646	DB01150	Anti-Bacterial Agents.Cephalosporins
			J01DC10
			Not Available
-0.058	cefoxitin	2637	DB01331	Anti-Bacterial Agents.Antibacterial Agents.Cephalosporins
			J01DC01
			Not Available
-0.058	cefoperazone	2629	DB01329	Anti-Bacterial Agents.Antibacterial Agents.Cephalosporins
			J01DD12
			ALBU_HUMAN 
-0.058	cefadroxil	2610	DB01140	Anti-Bacterial Agents.Cephalosporins
			J01DB05
			S15A1_HUMAN S15A2_HUMAN 
-0.058	cefaclor	2609	DB00833	Anti-Bacterial Agents.Cephalosporins
			J01DC04
			Not Available
-0.058	cefditoren	9571074	DB01066	Anti-Bacterial Agents
			J01DD16
			Not Available
-0.058	cefdinir	6398970	DB00535	Anti-Bacterial Agents.Anti-Infectives
			J01DD15
			PERM_HUMAN 
-0.058	cefpodoxime	54547	DB01416	Anti-Bacterial Agents.Antibacterial Agents.Cephalosporins
			J01DD13
			Not Available
-0.058	cefixime	2675	DB00671	Anti-Bacterial Agents.Cephalosporins
			J01DD08
			Not Available
-0.058	ceftriaxone	2656	DB01212	Anti-Bacterial Agents.Cephalosporins
			J01DD04
			Not Available
-0.058	ceftizoxime	2655	DB01332	Anti-Bacterial Agents.Cephalosporins
			J01DD07
			Not Available
-0.058	cephem	2654	DB01415	Anti-Bacterial Agents.Cephalosporins
			J01DD14
			S15A1_HUMAN 
-0.058	cefotaxime	2631	DB00493	Anti-Bacterial Agents
			J01DD01
			Not Available
-0.058	cefepime	2622	DB01413	Anti-Bacterial Agents.Antibacterial Agents.Cephalosporins
			J01DE01
			Not Available
-0.058	aztreonam	2274	DB00355	Anti-Bacterial Agents
			J01DF01
			Not Available
-0.058	cefotetan	50614	DB01330	Anti-Bacterial Agents
			J01DC05
			Not Available
-0.058	cephradine	2673	DB01333	Anti-Bacterial Agents
			J01DB09
			Not Available
-0.058	cefazolin	2617	DB01327	Anti-Bacterial Agents.Cephalosporins
			J01DB04
			MRP4_HUMAN ALBU_HUMAN PON1_HUMAN 
-0.058	ertapenem	150610	DB00303	Anti-Bacterial Agents.Antibacterial Agents
			J01DH03
			Not Available
-0.058	piperacillin	4834	DB00319	Anti-Bacterial Agents.Penicillins
			J01CA12
			Not Available
-0.058	penicillin V	4730	DB00417	Anti-Bacterial Agents.Penicillins
			J01CE02.J01CE10
			Not Available
-0.058	oxacillin	4607	DB00713	Anti-Bacterial Agents.Penicillins
			J01CF01.J01CF02.J01CF04.J01CF05
			Not Available
-0.058	dicloxacillin	3040	DB00485	Anti-Bacterial Agents
			J01CF01
			Not Available

# High scoring drugs (side-effects)
59.532	bortezomib	93860	DB00188	Antineoplastic Agents.Protease Inhibitors
			L01XX32
			PSMD2_HUMAN PSMD1_HUMAN PSB1_HUMAN PSB5_HUMAN PSB2_HUMAN 
-0.067	cefuroxime	2658	DB01112	Anti-Bacterial Agents.Cephalosporins
			J01DC02
			Not Available
-0.067	cefdinir	6398970	DB00535	Anti-Bacterial Agents.Anti-Infectives
			J01DD15
			PERM_HUMAN 
-0.067	cephem	2654	DB01415	Anti-Bacterial Agents.Cephalosporins
			J01DD14
			S15A1_HUMAN 
-0.067	cefprozil	2646	DB01150	Anti-Bacterial Agents.Cephalosporins
			J01DC10
			Not Available
-0.067	cefpodoxime	54547	DB01416	Anti-Bacterial Agents.Antibacterial Agents.Cephalosporins
			J01DD13
			Not Available
-0.067	cefditoren	9571074	DB01066	Anti-Bacterial Agents
			J01DD16
			Not Available
-0.067	cefadroxil	2610	DB01140	Anti-Bacterial Agents.Cephalosporins
			J01DB05
			S15A1_HUMAN S15A2_HUMAN 
-0.067	cefixime	2675	DB00671	Anti-Bacterial Agents.Cephalosporins
			J01DD08
			Not Available
-0.067	oxacillin	4607	DB00713	Anti-Bacterial Agents.Penicillins
			J01CF01.J01CF02.J01CF04.J01CF05
			Not Available
-0.067	dicloxacillin	3040	DB00485	Anti-Bacterial Agents
			J01CF01
			Not Available
-0.067	cefoxitin	2637	DB01331	Anti-Bacterial Agents.Antibacterial Agents.Cephalosporins
			J01DC01
			Not Available
-0.067	cefazolin	2617	DB01327	Anti-Bacterial Agents.Cephalosporins
			J01DB04
			MRP4_HUMAN ALBU_HUMAN PON1_HUMAN 
-0.067	penicillin G	2349	DB01053	Anti-Bacterial Agents.Penicillins
			J01CE01.J01CE02.J01CE10.S01AA14
			Not Available
-0.067	ceftriaxone	2656	DB01212	Anti-Bacterial Agents.Cephalosporins
			J01DD04
			Not Available
-0.067	ceftazidime	2650	DB00438	Anti-Bacterial Agents
			J01DD02
			Not Available
-0.067	cefotetan	50614	DB01330	Anti-Bacterial Agents
			J01DC05
			Not Available
-0.067	ceftizoxime	2655	DB01332	Anti-Bacterial Agents.Cephalosporins
			J01DD07
			Not Available
-0.067	cefepime	2622	DB01413	Anti-Bacterial Agents.Antibacterial Agents.Cephalosporins
			J01DE01
			Not Available
-0.067	cephalexin	2666	DB00567	Anti-Bacterial Agents.Cephalosporins
			J01DB01
			Not Available
-0.067	azithromycin	2269	DB00207	Anti-Bacterial Agents.Other Macrolides
			J01FA10
			Not Available
-0.067	minocycline	4200	DB01017	Anti-Bacterial Agents.Tetracyclines
			A01AB23.J01AA08
			CYC_HUMAN IL1B_HUMAN LOX5_HUMAN MMP9_HUMAN VEGFA_HUMAN CASP1_HUMAN CASP3_HUMAN 
-0.067	ampicillin	2173	DB00415	Anti-Bacterial Agents.Penicillins
			J01CA01.J01CA02.J01CA06.J01CA14.J01CA15.S01AA19
			Not Available
-0.067	cefaclor	2609	DB00833	Anti-Bacterial Agents.Cephalosporins
			J01DC04
			Not Available
-0.067	ofloxacin	4583	DB01165	Anti-Bacterial Agents.Anti-Infective Agents, Urinary.Anti-Infectives.Nucleic Acid Synthesis Inhibitors.Quinolones
			J01MA01.J01MA02.J01MA12.S01AX11.S01AX13.S01AX19.S02AA15.S03AA07
			TOP2A_HUMAN 
-0.067	metronidazole	4173	DB00916	Anti-Infective Agents.Anti-Infectives.Antiprotozoal Agents.Antiprotozoals.Radiation-Sensitizing Agents
			A01AB17.D06BX01.G01AF01.J01XD01.P01AB01
			Not Available
-0.067	ciprofloxacin	2764	DB00537	Anti-Infective Agents.Anti-Infectives.Nucleic Acid Synthesis Inhibitors.Quinolones
			J01MA02.S01AX13.S02AA15.S03AA07
			ALBU_HUMAN TOP2A_HUMAN 
-0.067	sulfisoxazole	5344	DB00263	Anti-Infective Agents.Anti-Infectives.Sulfonamides
			J01EB05
			Not Available
-0.067	sulfasalazine	5353980	DB00795	Anti-Infective Agents.Anti-Inflammatory Agents, Non-Steroidal.Antirheumatic Agents.Gastrointestinal Agents.Sulfonamides
			A07EC01
			THIL_HUMAN XCT_HUMAN 

# Non null, negative weight on chemical substructures

# Non null, negative weight on side effects

# Low scoring drugs (substructures)
-0.058	alprazolam	2118	DB00404	Anti-anxiety Agents.Benzodiazepines.GABA Modulators.Hypnotics and Sedatives
			N05BA12
			GBRA1_HUMAN GBRA6_HUMAN BZRP_HUMAN GBRA3_HUMAN GBRA4_HUMAN GBRA5_HUMAN GBRA2_HUMAN 
-0.058	amitriptyline	2160	DB00321	Adrenergic Uptake Inhibitors.Analgesics, Non-Narcotic.Antidepressive Agents, Tricyclic
			N06AA09
			SC6A4_HUMAN SC6A2_HUMAN KCNQ2_HUMAN ADA2A_HUMAN 
-0.058	amoxapine	2170	DB00543	Adrenergic Uptake Inhibitors.Antidepressive Agents, Second-Generation.Dopamine Antagonists.Neurotransmitter Uptake Inhibitors.Serotonin Uptake Inhibitors
			N06AA17
			SC6A4_HUMAN SC6A2_HUMAN 
-0.058	azelastine	2267	DB00972	Anti-Allergic Agents.Anti-Inflammatory Agents, Non-Steroidal.Bronchodilator Agents.Histamine H1 Antagonists.Histamine H1 Antagonists, Non-Sedating.Lipoxygenase Inhibitors.Platelet Aggregation Inhibitors
			R01AC03.R06AX19.S01GX07
			HRH1_HUMAN 
-0.058	benztropine	2344	DB00245	Antidyskinetics.Antiparkinson Agents.Dopamine Uptake Inhibitors.Muscarinic Antagonists.Parasympatholytics
			N04AC01
			ACM1_HUMAN SC6A3_HUMAN 
-0.058	compendium	2441	DB01558	Anti-anxiety Agents.Benzodiazepines.GABA Modulators.Hypnotics and Sedatives
			Not Available
			GBRA2_HUMAN 
-0.058	carbamazepine	2554	DB00564	Analgesics.Analgesics, Non-Narcotic.Anticonvulsants.Antimanic Agents
			N03AF01
			SCN5A_HUMAN 
-0.058	chlordiazepoxide	2712	DB00475	Adjuvants, Anesthesia.Anti-anxiety Agents.Benzodiazepines.GABA Modulators.Hypnotics and Sedatives
			N05BA02
			GBRA1_HUMAN 
-0.058	clomipramine	2801	DB01242	Antidepressive Agents, Tricyclic.Serotonin Uptake Inhibitors
			N06AA04
			SC6A4_HUMAN SC6A2_HUMAN Q5TZY3_HUMAN 5HT2A_HUMAN 
-0.058	clonazepam	2802	DB01068	Anticonvulsants.Benzodiazepines.GABA Modulators
			N03AE01
			GBRA1_HUMAN ALBU_HUMAN BZRP_HUMAN 
-0.058	clozapine	2818	DB00363	Antipsychotic Agents.Antipsychotics.GABA Antagonists.Serotonin Antagonists
			N05AH02
			DRD4_HUMAN HRH1_HUMAN DRD2_HUMAN D1IP_HUMAN HRH4_HUMAN 5HT2A_HUMAN 5HT1A_HUMAN 5HT2C_HUMAN DRD1_HUMAN 
-0.058	cyclobenzaprine	2895	DB00924	Antidepressive Agents, Tricyclic.Muscle Relaxants.Muscle Relaxants, Central.Skeletal Muscle Relaxants.Tranquilizing Agents
			M03BX08
			5HT2A_HUMAN 
-0.058	cyproheptadine	2913	DB00434	Anti-Allergic Agents.Antihistamine derivatives.Antipruritics.Gastrointestinal Agents.Histamine H1 Antagonists.Serotonin Antagonists
			R06AX02
			5HT2A_HUMAN HRH1_HUMAN 
-0.058	desipramine	2995	DB01151	Adrenergic Uptake Inhibitors.Antidepressants.Antidepressive Agents, Tricyclic.Enzyme Inhibitors.Norepinephrine-Reuptake Inhibitors
			N06AA01
			ACM1_HUMAN SC6A2_HUMAN ADRB2_HUMAN ACM2_HUMAN SC6A4_HUMAN HRH1_HUMAN ADRB1_HUMAN ASM_HUMAN 
-0.058	diazepam	3016	DB00829	Adjuvants, Anesthesia.Anesthetics, Intravenous.Anti-anxiety Agents.Anticonvulsants.Antiemetics.GABA Modulators.Hypnotics and Sedatives.Muscle Relaxants, Central
			N05BA01.N05BA17
			BZRP_HUMAN GBRA1_HUMAN GBRA2_HUMAN GBRA3_HUMAN 
-0.058	doxepin	3158	DB01142	Anti-anxiety Agents.Antidepressants.Antidepressive Agents, Tricyclic.Antipruritics.Histamine Antagonists.Norepinephrine-Reuptake Inhibitors
			N06AA12
			SC6A4_HUMAN SC6A2_HUMAN HRH1_HUMAN HRH2_HUMAN 
-0.058	emedastine	3219	DB01084	Anti-Allergic Agents.Histamine H1 Antagonists
			S01GX06
			HRH1_HUMAN 
-0.058	epinastine	3241	DB00751	Antihistamines.Histamine H1 Antagonists.Ophthalmics
			R06AX24.S01GX10
			HRH1_HUMAN HRH2_HUMAN ADA1A_HUMAN ADA2A_HUMAN 5HT2A_HUMAN 
-0.058	estazolam	3261	DB01215	Anti-anxiety Agents.Anticonvulsants.GABA Modulators
			N05CD04
			BZRP_HUMAN 
-0.058	fenoldopam	3340	DB00800	Antihypertensive Agents.Dopamine Agonists.Vasodilator Agents
			C01CA19
			DRD5_HUMAN DRD1_HUMAN ADA2B_HUMAN ADA2C_HUMAN ADA2A_HUMAN 
-0.058	flumazenil	3373	DB01205	Antidotes.GABA Modulators
			V03AB25
			GBRA1_HUMAN 
-0.058	flurazepam	3393	DB00690	Anti-anxiety Agents.GABA Modulators.Hypnotics and Sedatives
			N05CD01
			GBRA1_HUMAN GBRB1_HUMAN GBRB3_HUMAN GBRA5_HUMAN GBRA3_HUMAN GBRA2_HUMAN GBRB2_HUMAN GBRA4_HUMAN GBRA6_HUMAN 
-0.058	galantamine	3449	DB00674	Cholinesterase Inhibitors.Nootropic Agents.Parasympathomimetics
			N06DA04
			ACES_HUMAN 
-0.058	atropine	3661	DB00572	Adjuvants, Anesthesia.Anti-Arrhythmia Agents.Bronchodilator Agents.Muscarinic Antagonists.Mydriatics.Parasympatholytics
			A03BA01.A03BA03.A03BB02.N04AC01.N04AC30.S01FA01.S01FA05
			ACM2_HUMAN ACM1_HUMAN ACM4_HUMAN ACM5_HUMAN ACM3_HUMAN ACES_HUMAN 
-0.058	imipramine	3696	DB00458	Adrenergic Uptake Inhibitors.Antidepressive Agents, Tricyclic.Norepinephrine-Reuptake Inhibitors
			N06AA02.N06AA03.N06AA06
			SC6A2_HUMAN SC6A4_HUMAN AA1R_HUMAN 
-0.058	ipratropium bromide	3746	DB00332	Antimuscarinics.Antispasmodics.Bronchodilator Agents.Cholinergic Antagonists
			R01AX03.R03BB01
			ACM1_HUMAN ACM2_HUMAN 
-0.058	ketotifen	3827	DB00920	Anti-Allergic Agents.Antipruritics.Histamine H1 Antagonists
			R06AX17.S01GX08
			PDE7A_HUMAN HRH1_HUMAN PDE7B_HUMAN 
-0.058	loratadine	3957	DB00455	Anti-Allergic Agents.Antihistamines.Antipruritics.Histamine H1 Antagonists, Non-Sedating
			C09AA03.R06AX13.R06AX27
			HRH1_HUMAN 
-0.058	lorazepam	3958	DB00186	Anti-anxiety Agents.Anticonvulsants.Antiemetics.Benzodiazepines.GABA Modulators.Hypnotics and Sedatives
			N05BA06
			GBRA6_HUMAN BZRP_HUMAN GBRA1_HUMAN GBRB1_HUMAN GBRB3_HUMAN GBRA5_HUMAN GBRA3_HUMAN GBRA2_HUMAN GBRB2_HUMAN GBRA4_HUMAN 

# Low scoring drugs (side-effects)
-0.067	chlorambucil	2708	DB00291	Antineoplastic Agents.Antineoplastic Agents, Alkylating
			L01AA02
			Not Available
-0.067	5-fluorocytosine	3366	DB01099	Antifungal Agents.Antifungals.Antimetabolites
			D01AE21.J02AX01
			DNMT1_HUMAN 
-0.067	cyclopentolate	2905	DB00979	Antimuscarinic eye preparations.Muscarinic Antagonists.Mydriatics.Parasympatholytics
			S01FA04
			ACM1_HUMAN 
-0.067	alprazolam	2118	DB00404	Anti-anxiety Agents.Benzodiazepines.GABA Modulators.Hypnotics and Sedatives
			N05BA12
			GBRA1_HUMAN GBRA6_HUMAN BZRP_HUMAN GBRA3_HUMAN GBRA4_HUMAN GBRA5_HUMAN GBRA2_HUMAN 
-0.067	midazolam	4192	DB00683	Adjuvants, Anesthesia.Anesthetics, Intravenous.Anti-anxiety Agents.GABA Modulators.Hypnotics and Sedatives
			N05CD08
			GBRA1_HUMAN GBRB1_HUMAN GBRB3_HUMAN GBRA5_HUMAN GBRA3_HUMAN GBRA2_HUMAN GBRB2_HUMAN GBRA4_HUMAN GBRA6_HUMAN 
-0.067	oxazepam	4616	DB00842	Anti-anxiety Agents.GABA Modulators.Hypnotics and Sedatives
			N05BA04
			GBRA1_HUMAN ALBU_HUMAN 
-0.067	clonazepam	2802	DB01068	Anticonvulsants.Benzodiazepines.GABA Modulators
			N03AE01
			GBRA1_HUMAN ALBU_HUMAN BZRP_HUMAN 
-0.067	paroxetine	4691	DB00715	Antidepressants.Antidepressive Agents, Second-Generation.Selective Serotonin Reuptake Inhibitors (SSRIs).Serotonin Uptake Inhibitors
			N06AB05
			SC6A4_HUMAN SC6A2_HUMAN 5HT2A_HUMAN 
-0.067	bicarbonate	767	DB01390	Antidiarrheals
			Not Available
			Not Available
-0.067	promethazine	4927	DB01069	Anti-Allergic Agents.Antipruritics.Histamine H1 Antagonists.Phenothiazine Derivatives
			D04AA10.R06AD02.R06AD05
			CALM_HUMAN DRD2_HUMAN HRH1_HUMAN ACM4_HUMAN ACM1_HUMAN ACM5_HUMAN ADA1A_HUMAN 5HT2A_HUMAN ACM2_HUMAN ACM3_HUMAN 
-0.067	lithium	28112	DB01356	Not Available
			D11AX04.N05AN01
			IMPA2_HUMAN IMPA1_HUMAN CTNB1_HUMAN GSK3B_HUMAN INPP_HUMAN 
-0.067	lorazepam	3958	DB00186	Anti-anxiety Agents.Anticonvulsants.Antiemetics.Benzodiazepines.GABA Modulators.Hypnotics and Sedatives
			N05BA06
			GBRA6_HUMAN BZRP_HUMAN GBRA1_HUMAN GBRB1_HUMAN GBRB3_HUMAN GBRA5_HUMAN GBRA3_HUMAN GBRA2_HUMAN GBRB2_HUMAN GBRA4_HUMAN 
-0.067	vincristine	5978	DB00541	Antineoplastic Agents.Antineoplastic Agents, Phytogenic.Tubulin Modulators
			L01CA02
			TBB2_HUMAN 
-0.067	amiodarone	2156	DB01118	Anti-Arrhythmia Agents.Enzyme Inhibitors.Vasodilator Agents
			C01BD01
			ADA1A_HUMAN ADRB1_HUMAN KCNH2_HUMAN 
-0.067	valacyclovir	5647	DB00577	Antiviral Agents.Prodrugs
			J05AB11
			Not Available
-0.067	acyclovir	2022	DB00787	Antiviral Agents.Nucleosides and Nucleotides
			D06BB03.J05AB01.J05AB11.S01AD03
			PNPH_HUMAN 
-0.067	BCNU	2578	DB00262	Antineoplastic Agents.Antineoplastic Agents, Alkylating
			L01AD01
			GSHR_HUMAN 
-0.067	memantine	4054	DB01043	Antidyskinetics.Antiparkinson Agents.Central Nervous System Agents.Dopamine Agents.Excitatory Amino Acid Antagonists
			N06DX01
			NMD3A_HUMAN NMDE1_HUMAN NMDE2_HUMAN 
-0.067	pentobarbital	4737	DB00312	Adjuvants, Anesthesia.Barbiturates.GABA Modulators.Hypnotics and Sedatives
			N05CA01
			GBRA1_HUMAN 
-0.067	secobarbital	5193	DB00418	Adjuvants.Adjuvants, Anesthesia.Barbiturates.GABA Modulators.Hypnotics and Sedatives
			N05CA06
			GBRA1_HUMAN 
-0.067	vigabatrin	5665	DB01080	Anticonvulsants.Enzyme Inhibitors.GABA Agents
			N03AG04
			GABT_HUMAN 
-0.067	methsuximide	6476	DB05246	Anticonvulsants
			Not Available
			Not Available
-0.067	levetiracetam	59708	DB01202	Anticonvulsants.Nootropic Agents
			N03AX14
			SCN1A_HUMAN CAH1_HUMAN CAC1G_HUMAN SV2A_HUMAN 
-0.067	amantadine	2130	DB00915	Analgesics, Non-Narcotic.Antiparkinson Agents.Antiviral Agents.Dopamine Agents
			N04BB01
			DRD2_HUMAN DRD1_HUMAN 
-0.067	carbamazepine	2554	DB00564	Analgesics.Analgesics, Non-Narcotic.Anticonvulsants.Antimanic Agents
			N03AF01
			SCN5A_HUMAN 
-0.067	doxepin	3158	DB01142	Anti-anxiety Agents.Antidepressants.Antidepressive Agents, Tricyclic.Antipruritics.Histamine Antagonists.Norepinephrine-Reuptake Inhibitors
			N06AA12
			SC6A4_HUMAN SC6A2_HUMAN HRH1_HUMAN HRH2_HUMAN 
-0.067	ganciclovir	3454	DB01004	Antiviral Agents
			J05AB06.J05AB14.S01AD09
			Not Available
-0.067	procarbazine	4915	DB01168	Antineoplastic Agents
			L01XB01
			Not Available
-0.067	triazolam	5556	DB00897	Adjuvants, Anesthesia.Anti-anxiety Agents.Benzodiazepines.GABA Modulators
			N05CD05
			BZRP_HUMAN 

#### Component 12 (Correlation 1): high scoring substructures and side effects ####

# Non null, positive weight on chemical substructures
1	>= 2 Na (freq: 1)
0.004	>= 1 Gd (freq: 5)
0.004	>= 1 Na (freq: 5)

# Non null, positive weight on side effects
0.577	phantom.limb.pain (freq: 1)
0.577	incomplete.right.bundle.branch.block (freq: 1)
0.577	trifascicular.block (freq: 1)

# High scoring drugs (substructures)
29.871	gadofosveset trisodium	158440	Not Available	Not Available
			Not Available
			Not Available
0.019	Gd-EOB-DTPA	450096	Not Available	Not Available
			Not Available
			Not Available
0.019	gold sodium thiomalate	11954225	Not Available	Not Available
			Not Available
			Not Available
0.019	gadoversetamide	444013	DB00538	Contrast Agents.Contrast Media
			V08CA06
			Not Available
0.019	gadodiamide	60754	DB00225	Contrast Media
			V08CA03
			Not Available
0.019	gadoteridol	60714	DB00597	Contrast Agents.Contrast Media
			V08CA04
			Not Available
0.019	sodium acetate	22507	Not Available	Not Available
			Not Available
			Not Available
0.019	sodium bicarbonate	8953	DB01390	Antidiarrheals
			Not Available
			Not Available
0.019	NaCl	5234	Not Available	Not Available
			Not Available
			Not Available
-0.034	cefoperazone	2629	DB01329	Anti-Bacterial Agents.Antibacterial Agents.Cephalosporins
			J01DD12
			ALBU_HUMAN 
-0.034	cefotetan	50614	DB01330	Anti-Bacterial Agents
			J01DC05
			Not Available
-0.034	cefazolin	2617	DB01327	Anti-Bacterial Agents.Cephalosporins
			J01DB04
			MRP4_HUMAN ALBU_HUMAN PON1_HUMAN 
-0.034	posaconazole	147912	DB01263	Antibiotics, Antifungal.Trypanocidal Agents
			J02AC04
			Not Available
-0.034	olmesartan medoxomil	130881	DB00275	Angiotensin II Type 1 Receptor Blockers.Antihypertensive Agents
			C09CA08
			AGTR1_HUMAN 
-0.034	itraconazole	3793	DB01167	Antifungal Agents.Antifungals.Antiprotozoal Agents.Antiprotozoals
			J02AC02
			MDR1_HUMAN CP51A_HUMAN 
-0.034	ribavirin	5064	DB00811	Antimetabolites.Antiviral Agents
			J05AB04
			ENPP1_HUMAN 5NTC_HUMAN IMDH1_HUMAN 
-0.034	voriconazole	71616	DB00582	Antifungal Agents.Antifungals
			J02AC03
			Not Available
-0.034	zaleplon	5719	DB00962	Anticonvulsants.Anxiolytics sedatives and hypnotics.Hypnotics and Sedatives
			N05CF03
			BZRP_HUMAN GBRA1_HUMAN 
-0.034	valsartan	5650	DB00177	Angiotensin II Receptor Antagonists.Antihypertensive Agents
			C09CA03
			AGTR1_HUMAN 
-0.034	terconazole	5404	DB00251	Antifungal Agents.Antifungals
			G01AG02
			CP51A_HUMAN 
-0.034	rizatriptan	5078	DB00953	Anti-inflammatory Agents.Anti-migraine Agents.Selective Serotonin Agonists.Serotonin Agonists.Vasoconstrictor Agents
			N02CC04
			5HT1D_HUMAN 5HT1B_HUMAN 5HT1F_HUMAN 5HT4R_HUMAN 
-0.034	losartan	3961	DB00678	Angiotensin II Receptor Antagonists.Angiotensin II Type 1 Receptor Blockers.Anti-Arrhythmia Agents.Antiarrhythmic Agents.Antihypertensive Agents
			C09CA01
			AGTR1_HUMAN 
-0.034	letrozole	3902	DB01006	Antineoplastic Agents.Aromatase Inhibitors
			L02BG04
			ESR1_HUMAN ERBB2_HUMAN CP19A_HUMAN 
-0.034	lamotrigine	3878	DB00555	Analgesics.Anticonvulsants.Antidepressants.Antimanic Agents.Calcium Channel Blockers.Excitatory Amino Acid Antagonists
			N03AX09
			SCN5A_HUMAN SCN1A_HUMAN SCN2A_HUMAN SCN3A_HUMAN SCN4A_HUMAN SCN8A_HUMAN SCN9A_HUMAN DYR_HUMAN 
-0.034	irbesartan	3749	DB01029	Angiotensin II Receptor Antagonists.Angiotensin II Type 1 Receptor Blockers.Antihypertensive Agents
			C09CA04
			AGTR1_HUMAN ANGT_HUMAN JUN_HUMAN 
-0.034	hydralazine	3637	DB01275	Antihypertensive Agents.Vasodilator Agents
			C02DB01.C02DB02
			AOC3_HUMAN P4HA1_HUMAN 
-0.034	fluconazole	3365	DB00196	Antifungal Agents.Antifungals
			D01AC15.J02AC01
			CP51A_HUMAN 
-0.034	candesartan	2541	DB00796	Angiotensin II Receptor Antagonists.Angiotensin II Type 1 Receptor Blockers.Antihypertensive Agents
			C09CA06
			AGTR1_HUMAN 
-0.034	anastrozole	2187	DB01217	Antineoplastic Agents.Antineoplastic Agents, Hormonal.Aromatase Inhibitors
			L02BG03
			CP19A_HUMAN 

# High scoring drugs (side-effects)
51.556	gadofosveset trisodium	158440	Not Available	Not Available
			Not Available
			Not Available
-0.058	itraconazole	3793	DB01167	Antifungal Agents.Antifungals.Antiprotozoal Agents.Antiprotozoals
			J02AC02
			MDR1_HUMAN CP51A_HUMAN 
-0.058	alprazolam	2118	DB00404	Anti-anxiety Agents.Benzodiazepines.GABA Modulators.Hypnotics and Sedatives
			N05BA12
			GBRA1_HUMAN GBRA6_HUMAN BZRP_HUMAN GBRA3_HUMAN GBRA4_HUMAN GBRA5_HUMAN GBRA2_HUMAN 
-0.058	voriconazole	71616	DB00582	Antifungal Agents.Antifungals
			J02AC03
			Not Available
-0.058	posaconazole	147912	DB01263	Antibiotics, Antifungal.Trypanocidal Agents
			J02AC04
			Not Available
-0.058	estazolam	3261	DB01215	Anti-anxiety Agents.Anticonvulsants.GABA Modulators
			N05CD04
			BZRP_HUMAN 
-0.058	ciprofloxacin	2764	DB00537	Anti-Infective Agents.Anti-Infectives.Nucleic Acid Synthesis Inhibitors.Quinolones
			J01MA02.S01AX13.S02AA15.S03AA07
			ALBU_HUMAN TOP2A_HUMAN 
-0.058	ofloxacin	4583	DB01165	Anti-Bacterial Agents.Anti-Infective Agents, Urinary.Anti-Infectives.Nucleic Acid Synthesis Inhibitors.Quinolones
			J01MA01.J01MA02.J01MA12.S01AX11.S01AX13.S01AX19.S02AA15.S03AA07
			TOP2A_HUMAN 
-0.058	norfloxacin	4539	DB01059	Anti-Bacterial Agents.Anti-Infectives.Enzyme Inhibitors.Nucleic Acid Synthesis Inhibitors.Quinolones
			J01MA06.S01AX12
			TOP2A_HUMAN 
-0.058	lomefloxacin	3948	DB00978	Anti-Infective Agents.Anti-Infective Agents, Urinary.Antitubercular Agents.Photosensitizing Agents
			J01MA07.S01AX17
			TOP2A_HUMAN 
-0.058	ganciclovir	3454	DB01004	Antiviral Agents
			J05AB06.J05AB14.S01AD09
			Not Available
-0.058	sertraline	5203	DB01104	Antidepressants.Antidepressive Agents.Selective Serotonin Reuptake Inhibitors (SSRIs).Serotonin Uptake Inhibitors
			N06AB06
			SC6A4_HUMAN CP3A3_HUMAN 5HT1A_HUMAN 
-0.058	temozolomide	5394	DB00853	Antineoplastic Agents.Antineoplastic Agents, Alkylating
			L01AX03
			Not Available
-0.058	oxaliplatin	4609	DB00526	Antineoplastic Agents
			L01XA03
			Not Available
-0.058	capecitabine	60953	DB01101	Antimetabolites.Antimetabolites, Antineoplastic.Antineoplastic Agents.Prodrugs
			L01BC06
			TYSY_HUMAN DPYD_HUMAN 
-0.058	donepezil	3152	DB00843	Cholinesterase Inhibitors.Nootropic Agents.Parasympathomimetics
			N06DA02
			ACES_HUMAN 5HT2A_HUMAN 
-0.058	sumatriptan	5358	DB00669	Selective Serotonin Agonists.Serotonin Agonists.Vasoconstrictor Agents
			N02CC01
			5HT1D_HUMAN 5HT1B_HUMAN 5HT1F_HUMAN 5HT2B_HUMAN 
-0.058	zolpidem	5732	DB00425	GABA Agonists.Hypnotics and Sedatives
			N05CF02
			BZRP_HUMAN GBRA1_HUMAN 
-0.058	ioversol	3741	Not Available	Not Available
			Not Available
			Not Available
-0.058	gatifloxacin	5379	DB01044	Anti-Infective Agents.Antibiotics
			J01MA16.S01AX21
			ALBU_HUMAN TOP2A_HUMAN 
-0.058	cefoxitin	2637	DB01331	Anti-Bacterial Agents.Antibacterial Agents.Cephalosporins
			J01DC01
			Not Available
-0.058	D-penicillamine	4727	DB00859	Antidotes.Antirheumatic Agents.Chelating Agents
			M01CC01
			CASP1_HUMAN KV3G_HUMAN 
-0.058	busulfan	2478	DB01008	Alkylating Agents.Antineoplastic Agents.Antineoplastic Agents, Alkylating.Immunosuppressive Agents.Myeloablative Agonists
			L01AB01
			Not Available
-0.058	riluzole	5070	DB00740	Anesthetics.Anticonvulsants.Excitatory Amino Acid Antagonists.Neuroprotective Agents
			N07XX02
			SCN5A_HUMAN NMD3A_HUMAN 
-0.058	gentamicin	3467	DB00798	Anti-Bacterial Agents.Protein Synthesis Inhibitors
			D06AX07.J01GB03.S01AA11.S02AA14.S03AA06
			LRP2_HUMAN 
-0.058	timolol	5478	DB00373	Adrenergic beta-Antagonists.Anti-Arrhythmia Agents.Antihypertensive Agents
			C07AA06.S01ED01
			ADRB1_HUMAN ADRB2_HUMAN 
-0.058	Ets	3154	DB00869	Antihypertensive Agents.Carbonic Anhydrase Inhibitors
			S01EC03
			CAH2_HUMAN 
-0.058	betaxolol	2369	DB00195	Adrenergic beta-Antagonists.Antihypertensive Agents.EENT Drugs.Sympatholytics
			C07AB05.S01ED02
			ADRB1_HUMAN 
-0.058	telithromycin	3002190	DB00976	Anti-Bacterial Agents.Ketolides
			J01FA15
			CP3A3_HUMAN 

# Non null, negative weight on chemical substructures

# Non null, negative weight on side effects

# Low scoring drugs (substructures)
-0.034	amitriptyline	2160	DB00321	Adrenergic Uptake Inhibitors.Analgesics, Non-Narcotic.Antidepressive Agents, Tricyclic
			N06AA09
			SC6A4_HUMAN SC6A2_HUMAN KCNQ2_HUMAN ADA2A_HUMAN 
-0.034	amoxapine	2170	DB00543	Adrenergic Uptake Inhibitors.Antidepressive Agents, Second-Generation.Dopamine Antagonists.Neurotransmitter Uptake Inhibitors.Serotonin Uptake Inhibitors
			N06AA17
			SC6A4_HUMAN SC6A2_HUMAN 
-0.034	azelastine	2267	DB00972	Anti-Allergic Agents.Anti-Inflammatory Agents, Non-Steroidal.Bronchodilator Agents.Histamine H1 Antagonists.Histamine H1 Antagonists, Non-Sedating.Lipoxygenase Inhibitors.Platelet Aggregation Inhibitors
			R01AC03.R06AX19.S01GX07
			HRH1_HUMAN 
-0.034	benztropine	2344	DB00245	Antidyskinetics.Antiparkinson Agents.Dopamine Uptake Inhibitors.Muscarinic Antagonists.Parasympatholytics
			N04AC01
			ACM1_HUMAN SC6A3_HUMAN 
-0.034	compendium	2441	DB01558	Anti-anxiety Agents.Benzodiazepines.GABA Modulators.Hypnotics and Sedatives
			Not Available
			GBRA2_HUMAN 
-0.034	carbamazepine	2554	DB00564	Analgesics.Analgesics, Non-Narcotic.Anticonvulsants.Antimanic Agents
			N03AF01
			SCN5A_HUMAN 
-0.034	chlordiazepoxide	2712	DB00475	Adjuvants, Anesthesia.Anti-anxiety Agents.Benzodiazepines.GABA Modulators.Hypnotics and Sedatives
			N05BA02
			GBRA1_HUMAN 
-0.034	clomipramine	2801	DB01242	Antidepressive Agents, Tricyclic.Serotonin Uptake Inhibitors
			N06AA04
			SC6A4_HUMAN SC6A2_HUMAN Q5TZY3_HUMAN 5HT2A_HUMAN 
-0.034	clonazepam	2802	DB01068	Anticonvulsants.Benzodiazepines.GABA Modulators
			N03AE01
			GBRA1_HUMAN ALBU_HUMAN BZRP_HUMAN 
-0.034	clozapine	2818	DB00363	Antipsychotic Agents.Antipsychotics.GABA Antagonists.Serotonin Antagonists
			N05AH02
			DRD4_HUMAN HRH1_HUMAN DRD2_HUMAN D1IP_HUMAN HRH4_HUMAN 5HT2A_HUMAN 5HT1A_HUMAN 5HT2C_HUMAN DRD1_HUMAN 
-0.034	cyclobenzaprine	2895	DB00924	Antidepressive Agents, Tricyclic.Muscle Relaxants.Muscle Relaxants, Central.Skeletal Muscle Relaxants.Tranquilizing Agents
			M03BX08
			5HT2A_HUMAN 
-0.034	cyproheptadine	2913	DB00434	Anti-Allergic Agents.Antihistamine derivatives.Antipruritics.Gastrointestinal Agents.Histamine H1 Antagonists.Serotonin Antagonists
			R06AX02
			5HT2A_HUMAN HRH1_HUMAN 
-0.034	desipramine	2995	DB01151	Adrenergic Uptake Inhibitors.Antidepressants.Antidepressive Agents, Tricyclic.Enzyme Inhibitors.Norepinephrine-Reuptake Inhibitors
			N06AA01
			ACM1_HUMAN SC6A2_HUMAN ADRB2_HUMAN ACM2_HUMAN SC6A4_HUMAN HRH1_HUMAN ADRB1_HUMAN ASM_HUMAN 
-0.034	diazepam	3016	DB00829	Adjuvants, Anesthesia.Anesthetics, Intravenous.Anti-anxiety Agents.Anticonvulsants.Antiemetics.GABA Modulators.Hypnotics and Sedatives.Muscle Relaxants, Central
			N05BA01.N05BA17
			BZRP_HUMAN GBRA1_HUMAN GBRA2_HUMAN GBRA3_HUMAN 
-0.034	doxepin	3158	DB01142	Anti-anxiety Agents.Antidepressants.Antidepressive Agents, Tricyclic.Antipruritics.Histamine Antagonists.Norepinephrine-Reuptake Inhibitors
			N06AA12
			SC6A4_HUMAN SC6A2_HUMAN HRH1_HUMAN HRH2_HUMAN 
-0.034	emedastine	3219	DB01084	Anti-Allergic Agents.Histamine H1 Antagonists
			S01GX06
			HRH1_HUMAN 
-0.034	epinastine	3241	DB00751	Antihistamines.Histamine H1 Antagonists.Ophthalmics
			R06AX24.S01GX10
			HRH1_HUMAN HRH2_HUMAN ADA1A_HUMAN ADA2A_HUMAN 5HT2A_HUMAN 
-0.034	fenoldopam	3340	DB00800	Antihypertensive Agents.Dopamine Agonists.Vasodilator Agents
			C01CA19
			DRD5_HUMAN DRD1_HUMAN ADA2B_HUMAN ADA2C_HUMAN ADA2A_HUMAN 
-0.034	flumazenil	3373	DB01205	Antidotes.GABA Modulators
			V03AB25
			GBRA1_HUMAN 
-0.034	flurazepam	3393	DB00690	Anti-anxiety Agents.GABA Modulators.Hypnotics and Sedatives
			N05CD01
			GBRA1_HUMAN GBRB1_HUMAN GBRB3_HUMAN GBRA5_HUMAN GBRA3_HUMAN GBRA2_HUMAN GBRB2_HUMAN GBRA4_HUMAN GBRA6_HUMAN 
-0.034	galantamine	3449	DB00674	Cholinesterase Inhibitors.Nootropic Agents.Parasympathomimetics
			N06DA04
			ACES_HUMAN 
-0.034	atropine	3661	DB00572	Adjuvants, Anesthesia.Anti-Arrhythmia Agents.Bronchodilator Agents.Muscarinic Antagonists.Mydriatics.Parasympatholytics
			A03BA01.A03BA03.A03BB02.N04AC01.N04AC30.S01FA01.S01FA05
			ACM2_HUMAN ACM1_HUMAN ACM4_HUMAN ACM5_HUMAN ACM3_HUMAN ACES_HUMAN 
-0.034	imipramine	3696	DB00458	Adrenergic Uptake Inhibitors.Antidepressive Agents, Tricyclic.Norepinephrine-Reuptake Inhibitors
			N06AA02.N06AA03.N06AA06
			SC6A2_HUMAN SC6A4_HUMAN AA1R_HUMAN 
-0.034	ipratropium bromide	3746	DB00332	Antimuscarinics.Antispasmodics.Bronchodilator Agents.Cholinergic Antagonists
			R01AX03.R03BB01
			ACM1_HUMAN ACM2_HUMAN 
-0.034	loratadine	3957	DB00455	Anti-Allergic Agents.Antihistamines.Antipruritics.Histamine H1 Antagonists, Non-Sedating
			C09AA03.R06AX13.R06AX27
			HRH1_HUMAN 
-0.034	lorazepam	3958	DB00186	Anti-anxiety Agents.Anticonvulsants.Antiemetics.Benzodiazepines.GABA Modulators.Hypnotics and Sedatives
			N05BA06
			GBRA6_HUMAN BZRP_HUMAN GBRA1_HUMAN GBRB1_HUMAN GBRB3_HUMAN GBRA5_HUMAN GBRA3_HUMAN GBRA2_HUMAN GBRB2_HUMAN GBRA4_HUMAN 
-0.034	loxapine	3964	DB00408	Antipsychotic Agents.Antipsychotics.Dopamine Antagonists
			N05AH01
			DRD1_HUMAN DRD2_HUMAN 
-0.034	midazolam	4192	DB00683	Adjuvants, Anesthesia.Anesthetics, Intravenous.Anti-anxiety Agents.GABA Modulators.Hypnotics and Sedatives
			N05CD08
			GBRA1_HUMAN GBRB1_HUMAN GBRB3_HUMAN GBRA5_HUMAN GBRA3_HUMAN GBRA2_HUMAN GBRB2_HUMAN GBRA4_HUMAN GBRA6_HUMAN 
-0.034	mirtazapine	4205	DB00370	Adrenergic alpha-Antagonists.Antidepressive Agents, Tricyclic.Histamine H1 Antagonists
			N06AX11
			5HT2A_HUMAN 5HT3R_HUMAN ADA2A_HUMAN 5HT2C_HUMAN 5HT1A_HUMAN OPRK_HUMAN HRH1_HUMAN 

# Low scoring drugs (side-effects)
-0.058	cyclopentolate	2905	DB00979	Antimuscarinic eye preparations.Muscarinic Antagonists.Mydriatics.Parasympatholytics
			S01FA04
			ACM1_HUMAN 
-0.058	midazolam	4192	DB00683	Adjuvants, Anesthesia.Anesthetics, Intravenous.Anti-anxiety Agents.GABA Modulators.Hypnotics and Sedatives
			N05CD08
			GBRA1_HUMAN GBRB1_HUMAN GBRB3_HUMAN GBRA5_HUMAN GBRA3_HUMAN GBRA2_HUMAN GBRB2_HUMAN GBRA4_HUMAN GBRA6_HUMAN 
-0.058	bicarbonate	767	DB01390	Antidiarrheals
			Not Available
			Not Available
-0.058	vigabatrin	5665	DB01080	Anticonvulsants.Enzyme Inhibitors.GABA Agents
			N03AG04
			GABT_HUMAN 
-0.058	triazolam	5556	DB00897	Adjuvants, Anesthesia.Anti-anxiety Agents.Benzodiazepines.GABA Modulators
			N05CD05
			BZRP_HUMAN 
-0.058	N-0437	57537	Not Available	Not Available
			Not Available
			Not Available
-0.058	compendium	2441	DB01558	Anti-anxiety Agents.Benzodiazepines.GABA Modulators.Hypnotics and Sedatives
			Not Available
			GBRA2_HUMAN 
-0.058	delta 9-tetrahydrocannabinol	2978	DB00470	Analgesics.Analgesics, Non-Narcotic.Antiemetics.Hallucinogens.Psychotropic Drugs
			A04AD10
			CNR1_HUMAN 
-0.058	flumazenil	3373	DB01205	Antidotes.GABA Modulators
			V03AB25
			GBRA1_HUMAN 
-0.058	temazepam	5391	DB00231	Adjuvants, Anesthesia.Anti-anxiety Agents.Benzodiazepines.GABA Modulators.Hypnotics and Sedatives
			N05CD07
			BZRP_HUMAN 
-0.058	atropine	3661	DB00572	Adjuvants, Anesthesia.Anti-Arrhythmia Agents.Bronchodilator Agents.Muscarinic Antagonists.Mydriatics.Parasympatholytics
			A03BA01.A03BA03.A03BB02.N04AC01.N04AC30.S01FA01.S01FA05
			ACM2_HUMAN ACM1_HUMAN ACM4_HUMAN ACM5_HUMAN ACM3_HUMAN ACES_HUMAN 
-0.058	baclofen	2284	DB00181	GABA Agonists.Muscle Relaxants.Muscle Relaxants, Central.Skeletal Muscle Relaxants
			M03BX01
			GABR1_HUMAN GABR2_HUMAN 
-0.058	butorphanol	2487	DB00611	Analgesics, Opioid.Antitussive Agents.Narcotic Antagonists.Narcotics
			N02AF01
			OPRK_HUMAN OPRM_HUMAN OPRD_HUMAN 
-0.058	clomipramine	2801	DB01242	Antidepressive Agents, Tricyclic.Serotonin Uptake Inhibitors
			N06AA04
			SC6A4_HUMAN SC6A2_HUMAN Q5TZY3_HUMAN 5HT2A_HUMAN 
-0.058	daunorubicin	2958	DB00694	Antibiotics.Antibiotics, Antineoplastic.Antineoplastic Agents
			L01DB02
			MDR1_HUMAN MRP1_HUMAN 
-0.058	galantamine	3449	DB00674	Cholinesterase Inhibitors.Nootropic Agents.Parasympathomimetics
			N06DA04
			ACES_HUMAN 
-0.058	isocarboxazid	3759	DB01247	Antidepressants.Antidepressive Agents.Monoamine Oxidase Inhibitors
			N06AF01
			AOFA_HUMAN AOFB_HUMAN 
-0.058	rimantadine	5071	DB00478	Antiviral Agents.Nucleic Acid Synthesis Inhibitors
			J05AC02
			Not Available
-0.058	rivastigmine	5077	DB00989	Cholinergic Agents.Cholinesterase Inhibitors.Neuroprotective Agents.Nootropic Agents.Parasympathomimetics
			N06DA03
			ACES_HUMAN CHLE_HUMAN 
-0.058	zaleplon	5719	DB00962	Anticonvulsants.Anxiolytics sedatives and hypnotics.Hypnotics and Sedatives
			N05CF03
			BZRP_HUMAN GBRA1_HUMAN 
-0.058	zopiclone	5735	DB01198	Hypnotics and Sedatives
			N05CF01
			BZRP_HUMAN 
-0.058	moricizine	34633	DB00680	Anti-Arrhythmia Agents
			Not Available
			SCN5A_HUMAN 
-0.058	ethotoin	3292	DB00754	Anticonvulsants
			N03AB01
			SCN5A_HUMAN 
-0.058	gadodiamide	60754	DB00225	Contrast Media
			V08CA03
			Not Available
-0.058	methysergide	4163	DB00247	Serotonin Antagonists.Sympatholytics.Vasoconstrictor Agents
			N02CA04
			5HT2A_HUMAN 5HT1A_HUMAN 5HT7R_HUMAN 5HT2C_HUMAN 
-0.058	bromocriptine	2443	DB01200	Antidyskinetics.Antiparkinson Agents.Dopamine Agonists.Hormone Antagonists
			G02CB01.N04BC01
			DRD2_HUMAN CP3A3_HUMAN CREB1_HUMAN ADCY7_HUMAN SMS_HUMAN 
-0.058	salbutamol	2083	DB01001	Adrenergic beta-Agonists.Bronchodilator Agents.Tocolytic Agents
			R03AC02.R03CC02
			ADRB2_HUMAN IL8_HUMAN 
-0.058	dolasetron	3148	DB00757	Antiemetics.Serotonin Antagonists
			A04AA04
			5HT3R_HUMAN 
-0.058	rizatriptan	5078	DB00953	Anti-inflammatory Agents.Anti-migraine Agents.Selective Serotonin Agonists.Serotonin Agonists.Vasoconstrictor Agents
			N02CC04
			5HT1D_HUMAN 5HT1B_HUMAN 5HT1F_HUMAN 5HT4R_HUMAN 

#### Component 19 (Correlation 0.999): high scoring substructures and side effects ####

# Non null, positive weight on chemical substructures
0.707	Al-H (freq: 1)
0.707	>= 1 Li (freq: 1)

# Non null, positive weight on side effects
0.705	toxic.goiter (freq: 1)
0.705	nontoxic.goiter (freq: 1)
0.079	organic.brain.syndrome (freq: 3)

# High scoring drugs (substructures)
42.095	lithium	28112	DB01356	Not Available
			D11AX04.N05AN01
			IMPA2_HUMAN IMPA1_HUMAN CTNB1_HUMAN GSK3B_HUMAN INPP_HUMAN 
-0.047	goserelin	47725	DB00014	Antineoplastic Agents.Antineoplastic Agents, Hormonal
			L02AE03
			LSHR_HUMAN 
-0.047	buserelin	42615	Not Available	Not Available
			Not Available
			Not Available
-0.047	leuprolide acetate	3911	DB00007	Anti-Estrogen Agents.Antineoplastic Agents
			L02AE02
			GNRHR_HUMAN 
-0.047	verteporfin	5362420	DB00460	Antineoplastic Agents.Antineovascularisation Agents.Photosensitizing Agents
			S01LA01
			Not Available
-0.047	porfimer sodium	3086258	DB00707	Antineoplastic Agents.Antiviral Agents.Dermatologic Agents.Photosensitizing Agents
			L01XD01
			LDLR_HUMAN FCGR1_HUMAN 
-0.047	vitamin B12	2891	DB00115	Antianemic Agents.Essential Vitamin.Vitamins (Vitamin B Complex)
			B03BA01.B03BB01
			AMNLS_HUMAN TCO1_HUMAN MTRR_HUMAN TCO2_HUMAN MMAA_HUMAN MMAB_HUMAN CUBN_HUMAN MUTA_HUMAN MMAC_HUMAN 
-0.047	micafungin	477468	DB01141	Antifungal Agents.Antifungals
			J02AX05
			Not Available
-0.047	nimodipine	4497	DB00393	Antihypertensive Agents.Calcium Channel Blockers.Vasodilator Agents
			C08CA06
			CCG1_HUMAN 
-0.047	nifedipine	4485	DB01115	Calcium Channel Blockers.Dihydropyridines.Tocolytic Agents.Vasodilator Agents
			C08CA05
			CAC2D_HUMAN 
-0.047	nicardipine	4473	DB00622	Antiarrhythmic Agents.Antihypertensive Agents.Calcium Channel Blockers.Dihydropyridines.Vasodilator Agents
			C08CA04
			CAC1C_HUMAN MDR1_HUMAN ABCG2_HUMAN 
-0.047	isradipine	3784	DB00270	Antihypertensive Agents.Calcium Channel Blockers.Vasodilator Agents
			C08CA03
			CAC2D_HUMAN CAC1C_HUMAN 
-0.047	valdecoxib	119607	DB00580	Anti-Inflammatory Agents, Non-Steroidal.Anti-inflammatory Agents.Cyclooxygenase Inhibitors.Nonsteroidal Antiinflammatory Agents (NSAIDs)
			M01AH03
			PGH2_HUMAN 
-0.047	sulfisoxazole	5344	DB00263	Anti-Infective Agents.Anti-Infectives.Sulfonamides
			J01EB05
			Not Available
-0.047	azathioprine	2265	DB00993	Antimetabolites.Antimetabolites, Antineoplastic.Antirheumatic Agents.Immunosuppressive Agents
			L04AX01
			AMPD3_HUMAN HPRT_HUMAN PUR1_HUMAN IMDH1_HUMAN IMDH2_HUMAN GUAA_HUMAN GMPR1_HUMAN GMPR2_HUMAN PUR8_HUMAN B1AQM5_HUMAN AMPD1_HUMAN AMPD2_HUMAN 
-0.047	oxacillin	4607	DB00713	Anti-Bacterial Agents.Penicillins
			J01CF01.J01CF02.J01CF04.J01CF05
			Not Available
-0.047	dicloxacillin	3040	DB00485	Anti-Bacterial Agents
			J01CF01
			Not Available
-0.047	danazol	2949	DB01406	Estrogen Antagonists
			G03XA01
			ESR1_HUMAN GNRHR_HUMAN GNRR2_HUMAN SHBG_HUMAN CCL2_HUMAN 
-0.047	tolcapone	4659569	DB00323	Antidyskinetics.Antiparkinson Agents.Central Nervous System Agents.Enzyme Inhibitors
			N04BX01
			COMT_HUMAN 
-0.047	entacapone	4659568	DB00494	Antidyskinetics.Antiparkinson Agents.Central Nervous System Agents.Enzyme Inhibitors
			N04BX02
			COMT_HUMAN 
-0.047	nitrofurantoin	4509	DB00698	Anti-Infective Agents, Urinary.Anti-Infectives
			J01XE01
			Not Available
-0.047	nilutamide	4493	DB00665	Androgen Antagonists.Antineoplastic Agents
			L02BB02
			ADA1A_HUMAN ANDR_HUMAN 
-0.047	dantrolene	2951	DB01219	Muscle Relaxants, Central
			M03CA01
			RYR1_HUMAN ALBU_HUMAN 
-0.047	chloramphenicol	298	DB00446	Anti-Bacterial Agents.Protein Synthesis Inhibitors
			D06AX02.D10AF03.G01AA05.J01BA01.S01AA01.S02AA01.S03AA08
			DAF_HUMAN 
-0.047	tinidazole	5479	DB00911	Alkylating Agents.Anti-Infectives.Antiprotozoals.Antitrichomonal Agents
			J01XD02.P01AB02
			Not Available
-0.047	9-hydroxyrisperidone	115237	DB01267	Antipsychotic Agents
			N05AX13
			DRD2_HUMAN 5HT2A_HUMAN 
-0.047	zonisamide	5734	DB00909	Anticonvulsants.Antioxidants
			N03AX15
			SCN1A_HUMAN CAH1_HUMAN CAC1G_HUMAN 
-0.047	risperidone	5073	DB00734	Antipsychotic Agents.Antipsychotics.Dopamine Antagonists.Serotonin Antagonists
			N05AX08
			HRH1_HUMAN DRD2_HUMAN ADA1A_HUMAN ADRB1_HUMAN 5HT2A_HUMAN ADA1B_HUMAN 
-0.047	leflunomide	3899	DB01097	Adjuvants.Anti-inflammatory Agents.Antineoplastic Agents.Antiparasitic Agents.Antirheumatic Agents.Antiviral Agents.Enzyme Inhibitors.Immunosuppressive Agents
			L04AA13
			PYRD_HUMAN LOX5_HUMAN 

# High scoring drugs (side-effects)
43.317	lithium	28112	DB01356	Not Available
			D11AX04.N05AN01
			IMPA2_HUMAN IMPA1_HUMAN CTNB1_HUMAN GSK3B_HUMAN INPP_HUMAN 
1.306	gentamicin	3467	DB00798	Anti-Bacterial Agents.Protein Synthesis Inhibitors
			D06AX07.J01GB03.S01AA11.S02AA14.S03AA06
			LRP2_HUMAN 
1.306	memantine	4054	DB01043	Antidyskinetics.Antiparkinson Agents.Central Nervous System Agents.Dopamine Agents.Excitatory Amino Acid Antagonists
			N06DX01
			NMD3A_HUMAN NMDE1_HUMAN NMDE2_HUMAN 
-0.052	leuprolide acetate	3911	DB00007	Anti-Estrogen Agents.Antineoplastic Agents
			L02AE02
			GNRHR_HUMAN 
-0.052	risperidone	5073	DB00734	Antipsychotic Agents.Antipsychotics.Dopamine Antagonists.Serotonin Antagonists
			N05AX08
			HRH1_HUMAN DRD2_HUMAN ADA1A_HUMAN ADRB1_HUMAN 5HT2A_HUMAN ADA1B_HUMAN 
-0.052	buserelin	42615	Not Available	Not Available
			Not Available
			Not Available
-0.052	goserelin	47725	DB00014	Antineoplastic Agents.Antineoplastic Agents, Hormonal
			L02AE03
			LSHR_HUMAN 
-0.052	porfimer sodium	3086258	DB00707	Antineoplastic Agents.Antiviral Agents.Dermatologic Agents.Photosensitizing Agents
			L01XD01
			LDLR_HUMAN FCGR1_HUMAN 
-0.052	valdecoxib	119607	DB00580	Anti-Inflammatory Agents, Non-Steroidal.Anti-inflammatory Agents.Cyclooxygenase Inhibitors.Nonsteroidal Antiinflammatory Agents (NSAIDs)
			M01AH03
			PGH2_HUMAN 
-0.052	clonazepam	2802	DB01068	Anticonvulsants.Benzodiazepines.GABA Modulators
			N03AE01
			GBRA1_HUMAN ALBU_HUMAN BZRP_HUMAN 
-0.052	leflunomide	3899	DB01097	Adjuvants.Anti-inflammatory Agents.Antineoplastic Agents.Antiparasitic Agents.Antirheumatic Agents.Antiviral Agents.Enzyme Inhibitors.Immunosuppressive Agents
			L04AA13
			PYRD_HUMAN LOX5_HUMAN 
-0.052	nitrofurantoin	4509	DB00698	Anti-Infective Agents, Urinary.Anti-Infectives
			J01XE01
			Not Available
-0.052	nifedipine	4485	DB01115	Calcium Channel Blockers.Dihydropyridines.Tocolytic Agents.Vasodilator Agents
			C08CA05
			CAC2D_HUMAN 
-0.052	9-hydroxyrisperidone	115237	DB01267	Antipsychotic Agents
			N05AX13
			DRD2_HUMAN 5HT2A_HUMAN 
-0.052	minocycline	4200	DB01017	Anti-Bacterial Agents.Tetracyclines
			A01AB23.J01AA08
			CYC_HUMAN IL1B_HUMAN LOX5_HUMAN MMP9_HUMAN VEGFA_HUMAN CASP1_HUMAN CASP3_HUMAN 
-0.052	demeclocycline	2983	DB00618	Anti-Bacterial Agents.Tetracyclines
			D06AA01.J01AA01
			Not Available
-0.052	oxytetracycline	4645	DB00595	Anti-Bacterial Agents.Tetracyclines
			D06AA03.G01AA07.J01AA06.S01AA04
			Not Available
-0.052	diclofenac	3032	DB00586	Anti-Inflammatory Agents, Non-Steroidal.Cyclooxygenase Inhibitors.Nonsteroidal Antiinflammatory Agents (NSAIDs)
			D11AX18.M01AB05.M02AA15.S01BC03
			PGH1_HUMAN PGH2_HUMAN TTHY_HUMAN 
-0.052	clopidogrel	2806	DB00758	Antiplatelet Agents.Fibrinolytic Agents.Platelet Aggregation Inhibitors
			B01AC04
			P2Y12_HUMAN CP3A3_HUMAN LYAM3_HUMAN 
-0.052	tetracycline	5412	DB00759	Anti-Bacterial Agents.Antiprotozoals.Protein Synthesis Inhibitors.Tetracyclines
			A01AB13.A01AB21.D06AA02.D06AA03.D06AA04.G01AA07.J01AA03.J01AA06.J01AA07.J01AA09.S01AA02.S01AA04.S01AA09.S02AA08.S03AA02
			PRIO_HUMAN 
-0.052	buspirone	2477	DB00490	Anti-anxiety Agents.Anxiolytics sedatives and hypnotics.Serotonin Agonists
			N05BE01
			5HT1A_HUMAN DRD2_HUMAN 
-0.052	warfarin	6691	DB00682	Anticoagulants.Coumarin and Indandione Derivatives.Rodenticides
			B01AA03
			VKOR1_HUMAN THRB_HUMAN VKORL_HUMAN 
-0.052	doxycycline	3161	DB00254	Anti-Bacterial Agents.Antimalarials.Tetracyclines
			A01AB22.J01AA02
			Not Available
-0.052	ropinirole	5095	DB00268	Antidyskinetics.Antiparkinson Agents.Central Nervous System Agents.Dopamine Agonists
			N04BC04
			DRD2_HUMAN DRD3_HUMAN DRD4_HUMAN 
-0.052	medroxyprogesterone	10631	DB00603	Contraceptives.Contraceptives, Oral, Synthetic.Progestins
			G03AC06.G03DA02.L02AB02
			PRGR_HUMAN ESR1_HUMAN 
-0.052	dexamethasone	3003	DB01234	Adrenergic Agents.Anti-inflammatory Agents.Antiemetics.Antineoplastic Agents, Hormonal.Glucocorticoids
			A01AC02.C05AA09.D07AB19.D07XB05.D10AA03.H02AB02.R01AD03.S01BA01.S01CB01.S02BA06.S03BA01
			GCR_HUMAN ANXA1_HUMAN NOS2A_HUMAN SDF1_HUMAN DAX1_HUMAN NFKB1_HUMAN 
-0.052	ibuprofen	3672	DB01050	Analgesics.Analgesics, Non-Narcotic.Anti-Inflammatory Agents, Non-Steroidal.Anti-inflammatory Agents.Cyclooxygenase Inhibitors.Nonsteroidal Antiinflammatory Agents (NSAIDs)
			C01EB16.G02CC01.M01AE01.M01AE14.M02AA13
			PGH1_HUMAN PGH2_HUMAN ALBU_HUMAN 
-0.052	amiodarone	2156	DB01118	Anti-Arrhythmia Agents.Enzyme Inhibitors.Vasodilator Agents
			C01BD01
			ADA1A_HUMAN ADRB1_HUMAN KCNH2_HUMAN 
-0.052	retinoic acid	5538	DB00755	Antineoplastic Agents.Cell Stimulants and Proliferants.Keratolytic Agents
			D10AD01.D10AD04.D10AD51.D10BA01.L01XX14.L01XX22
			RARG1_HUMAN RXRB_HUMAN AL1A1_HUMAN RARG2_HUMAN RAI3_HUMAN RXRG_HUMAN DAX1_HUMAN AL1A2_HUMAN TIG1_HUMAN 

# Non null, negative weight on chemical substructures

# Non null, negative weight on side effects

# Low scoring drugs (substructures)
-0.047	amitriptyline	2160	DB00321	Adrenergic Uptake Inhibitors.Analgesics, Non-Narcotic.Antidepressive Agents, Tricyclic
			N06AA09
			SC6A4_HUMAN SC6A2_HUMAN KCNQ2_HUMAN ADA2A_HUMAN 
-0.047	amoxapine	2170	DB00543	Adrenergic Uptake Inhibitors.Antidepressive Agents, Second-Generation.Dopamine Antagonists.Neurotransmitter Uptake Inhibitors.Serotonin Uptake Inhibitors
			N06AA17
			SC6A4_HUMAN SC6A2_HUMAN 
-0.047	azelastine	2267	DB00972	Anti-Allergic Agents.Anti-Inflammatory Agents, Non-Steroidal.Bronchodilator Agents.Histamine H1 Antagonists.Histamine H1 Antagonists, Non-Sedating.Lipoxygenase Inhibitors.Platelet Aggregation Inhibitors
			R01AC03.R06AX19.S01GX07
			HRH1_HUMAN 
-0.047	benztropine	2344	DB00245	Antidyskinetics.Antiparkinson Agents.Dopamine Uptake Inhibitors.Muscarinic Antagonists.Parasympatholytics
			N04AC01
			ACM1_HUMAN SC6A3_HUMAN 
-0.047	compendium	2441	DB01558	Anti-anxiety Agents.Benzodiazepines.GABA Modulators.Hypnotics and Sedatives
			Not Available
			GBRA2_HUMAN 
-0.047	carbamazepine	2554	DB00564	Analgesics.Analgesics, Non-Narcotic.Anticonvulsants.Antimanic Agents
			N03AF01
			SCN5A_HUMAN 
-0.047	clomipramine	2801	DB01242	Antidepressive Agents, Tricyclic.Serotonin Uptake Inhibitors
			N06AA04
			SC6A4_HUMAN SC6A2_HUMAN Q5TZY3_HUMAN 5HT2A_HUMAN 
-0.047	clozapine	2818	DB00363	Antipsychotic Agents.Antipsychotics.GABA Antagonists.Serotonin Antagonists
			N05AH02
			DRD4_HUMAN HRH1_HUMAN DRD2_HUMAN D1IP_HUMAN HRH4_HUMAN 5HT2A_HUMAN 5HT1A_HUMAN 5HT2C_HUMAN DRD1_HUMAN 
-0.047	cyclobenzaprine	2895	DB00924	Antidepressive Agents, Tricyclic.Muscle Relaxants.Muscle Relaxants, Central.Skeletal Muscle Relaxants.Tranquilizing Agents
			M03BX08
			5HT2A_HUMAN 
-0.047	cyproheptadine	2913	DB00434	Anti-Allergic Agents.Antihistamine derivatives.Antipruritics.Gastrointestinal Agents.Histamine H1 Antagonists.Serotonin Antagonists
			R06AX02
			5HT2A_HUMAN HRH1_HUMAN 
-0.047	desipramine	2995	DB01151	Adrenergic Uptake Inhibitors.Antidepressants.Antidepressive Agents, Tricyclic.Enzyme Inhibitors.Norepinephrine-Reuptake Inhibitors
			N06AA01
			ACM1_HUMAN SC6A2_HUMAN ADRB2_HUMAN ACM2_HUMAN SC6A4_HUMAN HRH1_HUMAN ADRB1_HUMAN ASM_HUMAN 
-0.047	diazepam	3016	DB00829	Adjuvants, Anesthesia.Anesthetics, Intravenous.Anti-anxiety Agents.Anticonvulsants.Antiemetics.GABA Modulators.Hypnotics and Sedatives.Muscle Relaxants, Central
			N05BA01.N05BA17
			BZRP_HUMAN GBRA1_HUMAN GBRA2_HUMAN GBRA3_HUMAN 
-0.047	doxepin	3158	DB01142	Anti-anxiety Agents.Antidepressants.Antidepressive Agents, Tricyclic.Antipruritics.Histamine Antagonists.Norepinephrine-Reuptake Inhibitors
			N06AA12
			SC6A4_HUMAN SC6A2_HUMAN HRH1_HUMAN HRH2_HUMAN 
-0.047	emedastine	3219	DB01084	Anti-Allergic Agents.Histamine H1 Antagonists
			S01GX06
			HRH1_HUMAN 
-0.047	epinastine	3241	DB00751	Antihistamines.Histamine H1 Antagonists.Ophthalmics
			R06AX24.S01GX10
			HRH1_HUMAN HRH2_HUMAN ADA1A_HUMAN ADA2A_HUMAN 5HT2A_HUMAN 
-0.047	fenoldopam	3340	DB00800	Antihypertensive Agents.Dopamine Agonists.Vasodilator Agents
			C01CA19
			DRD5_HUMAN DRD1_HUMAN ADA2B_HUMAN ADA2C_HUMAN ADA2A_HUMAN 
-0.047	flumazenil	3373	DB01205	Antidotes.GABA Modulators
			V03AB25
			GBRA1_HUMAN 
-0.047	flurazepam	3393	DB00690	Anti-anxiety Agents.GABA Modulators.Hypnotics and Sedatives
			N05CD01
			GBRA1_HUMAN GBRB1_HUMAN GBRB3_HUMAN GBRA5_HUMAN GBRA3_HUMAN GBRA2_HUMAN GBRB2_HUMAN GBRA4_HUMAN GBRA6_HUMAN 
-0.047	galantamine	3449	DB00674	Cholinesterase Inhibitors.Nootropic Agents.Parasympathomimetics
			N06DA04
			ACES_HUMAN 
-0.047	atropine	3661	DB00572	Adjuvants, Anesthesia.Anti-Arrhythmia Agents.Bronchodilator Agents.Muscarinic Antagonists.Mydriatics.Parasympatholytics
			A03BA01.A03BA03.A03BB02.N04AC01.N04AC30.S01FA01.S01FA05
			ACM2_HUMAN ACM1_HUMAN ACM4_HUMAN ACM5_HUMAN ACM3_HUMAN ACES_HUMAN 
-0.047	imipramine	3696	DB00458	Adrenergic Uptake Inhibitors.Antidepressive Agents, Tricyclic.Norepinephrine-Reuptake Inhibitors
			N06AA02.N06AA03.N06AA06
			SC6A2_HUMAN SC6A4_HUMAN AA1R_HUMAN 
-0.047	ipratropium bromide	3746	DB00332	Antimuscarinics.Antispasmodics.Bronchodilator Agents.Cholinergic Antagonists
			R01AX03.R03BB01
			ACM1_HUMAN ACM2_HUMAN 
-0.047	loratadine	3957	DB00455	Anti-Allergic Agents.Antihistamines.Antipruritics.Histamine H1 Antagonists, Non-Sedating
			C09AA03.R06AX13.R06AX27
			HRH1_HUMAN 
-0.047	lorazepam	3958	DB00186	Anti-anxiety Agents.Anticonvulsants.Antiemetics.Benzodiazepines.GABA Modulators.Hypnotics and Sedatives
			N05BA06
			GBRA6_HUMAN BZRP_HUMAN GBRA1_HUMAN GBRB1_HUMAN GBRB3_HUMAN GBRA5_HUMAN GBRA3_HUMAN GBRA2_HUMAN GBRB2_HUMAN GBRA4_HUMAN 
-0.047	loxapine	3964	DB00408	Antipsychotic Agents.Antipsychotics.Dopamine Antagonists
			N05AH01
			DRD1_HUMAN DRD2_HUMAN 
-0.047	midazolam	4192	DB00683	Adjuvants, Anesthesia.Anesthetics, Intravenous.Anti-anxiety Agents.GABA Modulators.Hypnotics and Sedatives
			N05CD08
			GBRA1_HUMAN GBRB1_HUMAN GBRB3_HUMAN GBRA5_HUMAN GBRA3_HUMAN GBRA2_HUMAN GBRB2_HUMAN GBRA4_HUMAN GBRA6_HUMAN 
-0.047	mirtazapine	4205	DB00370	Adrenergic alpha-Antagonists.Antidepressive Agents, Tricyclic.Histamine H1 Antagonists
			N06AX11
			5HT2A_HUMAN 5HT3R_HUMAN ADA2A_HUMAN 5HT2C_HUMAN 5HT1A_HUMAN OPRK_HUMAN HRH1_HUMAN 
-0.047	nevirapine	4463	DB00238	Anti-HIV Agents.Nonnucleoside Reverse Transcriptase Inhibitors.Reverse Transcriptase Inhibitors
			J05AG01
			Not Available
-0.047	nortriptyline	4543	DB00540	Adrenergic Uptake Inhibitors.Antidepressants.Antidepressive Agents, Tricyclic.Norepinephrine-Reuptake Inhibitors
			N06AA10
			SC6A4_HUMAN SC6A2_HUMAN ALBU_HUMAN 

# Low scoring drugs (side-effects)
-0.052	cyclopentolate	2905	DB00979	Antimuscarinic eye preparations.Muscarinic Antagonists.Mydriatics.Parasympatholytics
			S01FA04
			ACM1_HUMAN 
-0.052	midazolam	4192	DB00683	Adjuvants, Anesthesia.Anesthetics, Intravenous.Anti-anxiety Agents.GABA Modulators.Hypnotics and Sedatives
			N05CD08
			GBRA1_HUMAN GBRB1_HUMAN GBRB3_HUMAN GBRA5_HUMAN GBRA3_HUMAN GBRA2_HUMAN GBRB2_HUMAN GBRA4_HUMAN GBRA6_HUMAN 
-0.052	vigabatrin	5665	DB01080	Anticonvulsants.Enzyme Inhibitors.GABA Agents
			N03AG04
			GABT_HUMAN 
-0.052	triazolam	5556	DB00897	Adjuvants, Anesthesia.Anti-anxiety Agents.Benzodiazepines.GABA Modulators
			N05CD05
			BZRP_HUMAN 
-0.052	N-0437	57537	Not Available	Not Available
			Not Available
			Not Available
-0.052	compendium	2441	DB01558	Anti-anxiety Agents.Benzodiazepines.GABA Modulators.Hypnotics and Sedatives
			Not Available
			GBRA2_HUMAN 
-0.052	delta 9-tetrahydrocannabinol	2978	DB00470	Analgesics.Analgesics, Non-Narcotic.Antiemetics.Hallucinogens.Psychotropic Drugs
			A04AD10
			CNR1_HUMAN 
-0.052	flumazenil	3373	DB01205	Antidotes.GABA Modulators
			V03AB25
			GBRA1_HUMAN 
-0.052	temazepam	5391	DB00231	Adjuvants, Anesthesia.Anti-anxiety Agents.Benzodiazepines.GABA Modulators.Hypnotics and Sedatives
			N05CD07
			BZRP_HUMAN 
-0.052	atropine	3661	DB00572	Adjuvants, Anesthesia.Anti-Arrhythmia Agents.Bronchodilator Agents.Muscarinic Antagonists.Mydriatics.Parasympatholytics
			A03BA01.A03BA03.A03BB02.N04AC01.N04AC30.S01FA01.S01FA05
			ACM2_HUMAN ACM1_HUMAN ACM4_HUMAN ACM5_HUMAN ACM3_HUMAN ACES_HUMAN 
-0.052	baclofen	2284	DB00181	GABA Agonists.Muscle Relaxants.Muscle Relaxants, Central.Skeletal Muscle Relaxants
			M03BX01
			GABR1_HUMAN GABR2_HUMAN 
-0.052	butorphanol	2487	DB00611	Analgesics, Opioid.Antitussive Agents.Narcotic Antagonists.Narcotics
			N02AF01
			OPRK_HUMAN OPRM_HUMAN OPRD_HUMAN 
-0.052	daunorubicin	2958	DB00694	Antibiotics.Antibiotics, Antineoplastic.Antineoplastic Agents
			L01DB02
			MDR1_HUMAN MRP1_HUMAN 
-0.052	galantamine	3449	DB00674	Cholinesterase Inhibitors.Nootropic Agents.Parasympathomimetics
			N06DA04
			ACES_HUMAN 
-0.052	isocarboxazid	3759	DB01247	Antidepressants.Antidepressive Agents.Monoamine Oxidase Inhibitors
			N06AF01
			AOFA_HUMAN AOFB_HUMAN 
-0.052	rimantadine	5071	DB00478	Antiviral Agents.Nucleic Acid Synthesis Inhibitors
			J05AC02
			Not Available
-0.052	rivastigmine	5077	DB00989	Cholinergic Agents.Cholinesterase Inhibitors.Neuroprotective Agents.Nootropic Agents.Parasympathomimetics
			N06DA03
			ACES_HUMAN CHLE_HUMAN 
-0.052	zaleplon	5719	DB00962	Anticonvulsants.Anxiolytics sedatives and hypnotics.Hypnotics and Sedatives
			N05CF03
			BZRP_HUMAN GBRA1_HUMAN 
-0.052	zopiclone	5735	DB01198	Hypnotics and Sedatives
			N05CF01
			BZRP_HUMAN 
-0.052	moricizine	34633	DB00680	Anti-Arrhythmia Agents
			Not Available
			SCN5A_HUMAN 
-0.052	ethotoin	3292	DB00754	Anticonvulsants
			N03AB01
			SCN5A_HUMAN 
-0.052	gadodiamide	60754	DB00225	Contrast Media
			V08CA03
			Not Available
-0.052	methysergide	4163	DB00247	Serotonin Antagonists.Sympatholytics.Vasoconstrictor Agents
			N02CA04
			5HT2A_HUMAN 5HT1A_HUMAN 5HT7R_HUMAN 5HT2C_HUMAN 
-0.052	bromocriptine	2443	DB01200	Antidyskinetics.Antiparkinson Agents.Dopamine Agonists.Hormone Antagonists
			G02CB01.N04BC01
			DRD2_HUMAN CP3A3_HUMAN CREB1_HUMAN ADCY7_HUMAN SMS_HUMAN 
-0.052	salbutamol	2083	DB01001	Adrenergic beta-Agonists.Bronchodilator Agents.Tocolytic Agents
			R03AC02.R03CC02
			ADRB2_HUMAN IL8_HUMAN 
-0.052	dolasetron	3148	DB00757	Antiemetics.Serotonin Antagonists
			A04AA04
			5HT3R_HUMAN 
-0.052	rizatriptan	5078	DB00953	Anti-inflammatory Agents.Anti-migraine Agents.Selective Serotonin Agonists.Serotonin Agonists.Vasoconstrictor Agents
			N02CC04
			5HT1D_HUMAN 5HT1B_HUMAN 5HT1F_HUMAN 5HT4R_HUMAN 
-0.052	fosphenytoin	56339	DB01320	Anticonvulsants
			N03AB05
			SCN5A_HUMAN 
-0.052	frovatriptan	77992	DB00998	Anti-inflammatory Agents.Anti-migraine Agents.Serotonin Agonists.Vasoconstrictor Agents
			N02CC07
			5HT1D_HUMAN 5HT1B_HUMAN 

#### Component 20 (Correlation 0.999): high scoring substructures and side effects ####

# Non null, positive weight on chemical substructures
1	C(~Br)(:N) (freq: 1)
0.002	Br-C-C-C:C (freq: 5)
0.002	Br-C:C:C-C (freq: 5)
0.002	Br-C-C-C (freq: 5)
0.002	Br-C:C-C (freq: 5)
0.002	C(~Br)(:C) (freq: 5)

# Non null, positive weight on side effects
0.705	pregnancy.induced.hypertension (freq: 1)
0.705	toxemia.of.pregnancy (freq: 1)
0.079	prolactinoma (freq: 2)

# High scoring drugs (substructures)
29.871	bromocriptine	2443	DB01200	Antidyskinetics.Antiparkinson Agents.Dopamine Agonists.Hormone Antagonists
			G02CB01.N04BC01
			DRD2_HUMAN CP3A3_HUMAN CREB1_HUMAN ADCY7_HUMAN SMS_HUMAN 
0.072	brimonidine	2435	DB00484	Adrenergic alpha-Agonists.Antihypertensive Agents.EENT Drugs
			S01EA05
			ADA2A_HUMAN ADA2B_HUMAN ADA2C_HUMAN 
0.072	pinaverium bromide	40704	Not Available	Not Available
			Not Available
			Not Available
0.072	bretylium	2431	DB01158	Adrenergic Antagonists.Anti-Arrhythmia Agents.Antihypertensive Agents
			C01BD02
			ADRB1_HUMAN ADRB2_HUMAN AT1A1_HUMAN 
0.072	compendium	2441	DB01558	Anti-anxiety Agents.Benzodiazepines.GABA Modulators.Hypnotics and Sedatives
			Not Available
			GBRA2_HUMAN 
-0.034	lithium	28112	DB01356	Not Available
			D11AX04.N05AN01
			IMPA2_HUMAN IMPA1_HUMAN CTNB1_HUMAN GSK3B_HUMAN INPP_HUMAN 
-0.034	goserelin	47725	DB00014	Antineoplastic Agents.Antineoplastic Agents, Hormonal
			L02AE03
			LSHR_HUMAN 
-0.034	buserelin	42615	Not Available	Not Available
			Not Available
			Not Available
-0.034	leuprolide acetate	3911	DB00007	Anti-Estrogen Agents.Antineoplastic Agents
			L02AE02
			GNRHR_HUMAN 
-0.034	verteporfin	5362420	DB00460	Antineoplastic Agents.Antineovascularisation Agents.Photosensitizing Agents
			S01LA01
			Not Available
-0.034	porfimer sodium	3086258	DB00707	Antineoplastic Agents.Antiviral Agents.Dermatologic Agents.Photosensitizing Agents
			L01XD01
			LDLR_HUMAN FCGR1_HUMAN 
-0.034	vitamin B12	2891	DB00115	Antianemic Agents.Essential Vitamin.Vitamins (Vitamin B Complex)
			B03BA01.B03BB01
			AMNLS_HUMAN TCO1_HUMAN MTRR_HUMAN TCO2_HUMAN MMAA_HUMAN MMAB_HUMAN CUBN_HUMAN MUTA_HUMAN MMAC_HUMAN 
-0.034	micafungin	477468	DB01141	Antifungal Agents.Antifungals
			J02AX05
			Not Available
-0.034	nimodipine	4497	DB00393	Antihypertensive Agents.Calcium Channel Blockers.Vasodilator Agents
			C08CA06
			CCG1_HUMAN 
-0.034	nifedipine	4485	DB01115	Calcium Channel Blockers.Dihydropyridines.Tocolytic Agents.Vasodilator Agents
			C08CA05
			CAC2D_HUMAN 
-0.034	nicardipine	4473	DB00622	Antiarrhythmic Agents.Antihypertensive Agents.Calcium Channel Blockers.Dihydropyridines.Vasodilator Agents
			C08CA04
			CAC1C_HUMAN MDR1_HUMAN ABCG2_HUMAN 
-0.034	isradipine	3784	DB00270	Antihypertensive Agents.Calcium Channel Blockers.Vasodilator Agents
			C08CA03
			CAC2D_HUMAN CAC1C_HUMAN 
-0.034	valdecoxib	119607	DB00580	Anti-Inflammatory Agents, Non-Steroidal.Anti-inflammatory Agents.Cyclooxygenase Inhibitors.Nonsteroidal Antiinflammatory Agents (NSAIDs)
			M01AH03
			PGH2_HUMAN 
-0.034	sulfisoxazole	5344	DB00263	Anti-Infective Agents.Anti-Infectives.Sulfonamides
			J01EB05
			Not Available
-0.034	azathioprine	2265	DB00993	Antimetabolites.Antimetabolites, Antineoplastic.Antirheumatic Agents.Immunosuppressive Agents
			L04AX01
			AMPD3_HUMAN HPRT_HUMAN PUR1_HUMAN IMDH1_HUMAN IMDH2_HUMAN GUAA_HUMAN GMPR1_HUMAN GMPR2_HUMAN PUR8_HUMAN B1AQM5_HUMAN AMPD1_HUMAN AMPD2_HUMAN 
-0.034	oxacillin	4607	DB00713	Anti-Bacterial Agents.Penicillins
			J01CF01.J01CF02.J01CF04.J01CF05
			Not Available
-0.034	dicloxacillin	3040	DB00485	Anti-Bacterial Agents
			J01CF01
			Not Available
-0.034	danazol	2949	DB01406	Estrogen Antagonists
			G03XA01
			ESR1_HUMAN GNRHR_HUMAN GNRR2_HUMAN SHBG_HUMAN CCL2_HUMAN 
-0.034	tolcapone	4659569	DB00323	Antidyskinetics.Antiparkinson Agents.Central Nervous System Agents.Enzyme Inhibitors
			N04BX01
			COMT_HUMAN 
-0.034	entacapone	4659568	DB00494	Antidyskinetics.Antiparkinson Agents.Central Nervous System Agents.Enzyme Inhibitors
			N04BX02
			COMT_HUMAN 
-0.034	nitrofurantoin	4509	DB00698	Anti-Infective Agents, Urinary.Anti-Infectives
			J01XE01
			Not Available
-0.034	nilutamide	4493	DB00665	Androgen Antagonists.Antineoplastic Agents
			L02BB02
			ADA1A_HUMAN ANDR_HUMAN 
-0.034	dantrolene	2951	DB01219	Muscle Relaxants, Central
			M03CA01
			RYR1_HUMAN ALBU_HUMAN 
-0.034	chloramphenicol	298	DB00446	Anti-Bacterial Agents.Protein Synthesis Inhibitors
			D06AX02.D10AF03.G01AA05.J01BA01.S01AA01.S02AA01.S03AA08
			DAF_HUMAN 

# High scoring drugs (side-effects)
43.622	bromocriptine	2443	DB01200	Antidyskinetics.Antiparkinson Agents.Dopamine Agonists.Hormone Antagonists
			G02CB01.N04BC01
			DRD2_HUMAN CP3A3_HUMAN CREB1_HUMAN ADCY7_HUMAN SMS_HUMAN 
1.61	clomiphene citrate	2800	DB00822	Alcohol Deterrents.Enzyme Inhibitors
			N07BB01.P03AA04
			ALDH2_HUMAN BZRP_HUMAN 
-0.051	lithium	28112	DB01356	Not Available
			D11AX04.N05AN01
			IMPA2_HUMAN IMPA1_HUMAN CTNB1_HUMAN GSK3B_HUMAN INPP_HUMAN 
-0.051	gentamicin	3467	DB00798	Anti-Bacterial Agents.Protein Synthesis Inhibitors
			D06AX07.J01GB03.S01AA11.S02AA14.S03AA06
			LRP2_HUMAN 
-0.051	memantine	4054	DB01043	Antidyskinetics.Antiparkinson Agents.Central Nervous System Agents.Dopamine Agents.Excitatory Amino Acid Antagonists
			N06DX01
			NMD3A_HUMAN NMDE1_HUMAN NMDE2_HUMAN 
-0.051	leuprolide acetate	3911	DB00007	Anti-Estrogen Agents.Antineoplastic Agents
			L02AE02
			GNRHR_HUMAN 
-0.051	risperidone	5073	DB00734	Antipsychotic Agents.Antipsychotics.Dopamine Antagonists.Serotonin Antagonists
			N05AX08
			HRH1_HUMAN DRD2_HUMAN ADA1A_HUMAN ADRB1_HUMAN 5HT2A_HUMAN ADA1B_HUMAN 
-0.051	buserelin	42615	Not Available	Not Available
			Not Available
			Not Available
-0.051	goserelin	47725	DB00014	Antineoplastic Agents.Antineoplastic Agents, Hormonal
			L02AE03
			LSHR_HUMAN 
-0.051	porfimer sodium	3086258	DB00707	Antineoplastic Agents.Antiviral Agents.Dermatologic Agents.Photosensitizing Agents
			L01XD01
			LDLR_HUMAN FCGR1_HUMAN 
-0.051	valdecoxib	119607	DB00580	Anti-Inflammatory Agents, Non-Steroidal.Anti-inflammatory Agents.Cyclooxygenase Inhibitors.Nonsteroidal Antiinflammatory Agents (NSAIDs)
			M01AH03
			PGH2_HUMAN 
-0.051	clonazepam	2802	DB01068	Anticonvulsants.Benzodiazepines.GABA Modulators
			N03AE01
			GBRA1_HUMAN ALBU_HUMAN BZRP_HUMAN 
-0.051	leflunomide	3899	DB01097	Adjuvants.Anti-inflammatory Agents.Antineoplastic Agents.Antiparasitic Agents.Antirheumatic Agents.Antiviral Agents.Enzyme Inhibitors.Immunosuppressive Agents
			L04AA13
			PYRD_HUMAN LOX5_HUMAN 
-0.051	nitrofurantoin	4509	DB00698	Anti-Infective Agents, Urinary.Anti-Infectives
			J01XE01
			Not Available
-0.051	nifedipine	4485	DB01115	Calcium Channel Blockers.Dihydropyridines.Tocolytic Agents.Vasodilator Agents
			C08CA05
			CAC2D_HUMAN 
-0.051	9-hydroxyrisperidone	115237	DB01267	Antipsychotic Agents
			N05AX13
			DRD2_HUMAN 5HT2A_HUMAN 
-0.051	minocycline	4200	DB01017	Anti-Bacterial Agents.Tetracyclines
			A01AB23.J01AA08
			CYC_HUMAN IL1B_HUMAN LOX5_HUMAN MMP9_HUMAN VEGFA_HUMAN CASP1_HUMAN CASP3_HUMAN 
-0.051	demeclocycline	2983	DB00618	Anti-Bacterial Agents.Tetracyclines
			D06AA01.J01AA01
			Not Available
-0.051	oxytetracycline	4645	DB00595	Anti-Bacterial Agents.Tetracyclines
			D06AA03.G01AA07.J01AA06.S01AA04
			Not Available
-0.051	diclofenac	3032	DB00586	Anti-Inflammatory Agents, Non-Steroidal.Cyclooxygenase Inhibitors.Nonsteroidal Antiinflammatory Agents (NSAIDs)
			D11AX18.M01AB05.M02AA15.S01BC03
			PGH1_HUMAN PGH2_HUMAN TTHY_HUMAN 
-0.051	clopidogrel	2806	DB00758	Antiplatelet Agents.Fibrinolytic Agents.Platelet Aggregation Inhibitors
			B01AC04
			P2Y12_HUMAN CP3A3_HUMAN LYAM3_HUMAN 
-0.051	tetracycline	5412	DB00759	Anti-Bacterial Agents.Antiprotozoals.Protein Synthesis Inhibitors.Tetracyclines
			A01AB13.A01AB21.D06AA02.D06AA03.D06AA04.G01AA07.J01AA03.J01AA06.J01AA07.J01AA09.S01AA02.S01AA04.S01AA09.S02AA08.S03AA02
			PRIO_HUMAN 
-0.051	buspirone	2477	DB00490	Anti-anxiety Agents.Anxiolytics sedatives and hypnotics.Serotonin Agonists
			N05BE01
			5HT1A_HUMAN DRD2_HUMAN 
-0.051	warfarin	6691	DB00682	Anticoagulants.Coumarin and Indandione Derivatives.Rodenticides
			B01AA03
			VKOR1_HUMAN THRB_HUMAN VKORL_HUMAN 
-0.051	doxycycline	3161	DB00254	Anti-Bacterial Agents.Antimalarials.Tetracyclines
			A01AB22.J01AA02
			Not Available
-0.051	ropinirole	5095	DB00268	Antidyskinetics.Antiparkinson Agents.Central Nervous System Agents.Dopamine Agonists
			N04BC04
			DRD2_HUMAN DRD3_HUMAN DRD4_HUMAN 
-0.051	medroxyprogesterone	10631	DB00603	Contraceptives.Contraceptives, Oral, Synthetic.Progestins
			G03AC06.G03DA02.L02AB02
			PRGR_HUMAN ESR1_HUMAN 
-0.051	dexamethasone	3003	DB01234	Adrenergic Agents.Anti-inflammatory Agents.Antiemetics.Antineoplastic Agents, Hormonal.Glucocorticoids
			A01AC02.C05AA09.D07AB19.D07XB05.D10AA03.H02AB02.R01AD03.S01BA01.S01CB01.S02BA06.S03BA01
			GCR_HUMAN ANXA1_HUMAN NOS2A_HUMAN SDF1_HUMAN DAX1_HUMAN NFKB1_HUMAN 
-0.051	ibuprofen	3672	DB01050	Analgesics.Analgesics, Non-Narcotic.Anti-Inflammatory Agents, Non-Steroidal.Anti-inflammatory Agents.Cyclooxygenase Inhibitors.Nonsteroidal Antiinflammatory Agents (NSAIDs)
			C01EB16.G02CC01.M01AE01.M01AE14.M02AA13
			PGH1_HUMAN PGH2_HUMAN ALBU_HUMAN 

# Non null, negative weight on chemical substructures

# Non null, negative weight on side effects

# Low scoring drugs (substructures)
-0.034	amitriptyline	2160	DB00321	Adrenergic Uptake Inhibitors.Analgesics, Non-Narcotic.Antidepressive Agents, Tricyclic
			N06AA09
			SC6A4_HUMAN SC6A2_HUMAN KCNQ2_HUMAN ADA2A_HUMAN 
-0.034	amoxapine	2170	DB00543	Adrenergic Uptake Inhibitors.Antidepressive Agents, Second-Generation.Dopamine Antagonists.Neurotransmitter Uptake Inhibitors.Serotonin Uptake Inhibitors
			N06AA17
			SC6A4_HUMAN SC6A2_HUMAN 
-0.034	azelastine	2267	DB00972	Anti-Allergic Agents.Anti-Inflammatory Agents, Non-Steroidal.Bronchodilator Agents.Histamine H1 Antagonists.Histamine H1 Antagonists, Non-Sedating.Lipoxygenase Inhibitors.Platelet Aggregation Inhibitors
			R01AC03.R06AX19.S01GX07
			HRH1_HUMAN 
-0.034	benztropine	2344	DB00245	Antidyskinetics.Antiparkinson Agents.Dopamine Uptake Inhibitors.Muscarinic Antagonists.Parasympatholytics
			N04AC01
			ACM1_HUMAN SC6A3_HUMAN 
-0.034	carbamazepine	2554	DB00564	Analgesics.Analgesics, Non-Narcotic.Anticonvulsants.Antimanic Agents
			N03AF01
			SCN5A_HUMAN 
-0.034	clomipramine	2801	DB01242	Antidepressive Agents, Tricyclic.Serotonin Uptake Inhibitors
			N06AA04
			SC6A4_HUMAN SC6A2_HUMAN Q5TZY3_HUMAN 5HT2A_HUMAN 
-0.034	clozapine	2818	DB00363	Antipsychotic Agents.Antipsychotics.GABA Antagonists.Serotonin Antagonists
			N05AH02
			DRD4_HUMAN HRH1_HUMAN DRD2_HUMAN D1IP_HUMAN HRH4_HUMAN 5HT2A_HUMAN 5HT1A_HUMAN 5HT2C_HUMAN DRD1_HUMAN 
-0.034	cyclobenzaprine	2895	DB00924	Antidepressive Agents, Tricyclic.Muscle Relaxants.Muscle Relaxants, Central.Skeletal Muscle Relaxants.Tranquilizing Agents
			M03BX08
			5HT2A_HUMAN 
-0.034	cyproheptadine	2913	DB00434	Anti-Allergic Agents.Antihistamine derivatives.Antipruritics.Gastrointestinal Agents.Histamine H1 Antagonists.Serotonin Antagonists
			R06AX02
			5HT2A_HUMAN HRH1_HUMAN 
-0.034	desipramine	2995	DB01151	Adrenergic Uptake Inhibitors.Antidepressants.Antidepressive Agents, Tricyclic.Enzyme Inhibitors.Norepinephrine-Reuptake Inhibitors
			N06AA01
			ACM1_HUMAN SC6A2_HUMAN ADRB2_HUMAN ACM2_HUMAN SC6A4_HUMAN HRH1_HUMAN ADRB1_HUMAN ASM_HUMAN 
-0.034	diazepam	3016	DB00829	Adjuvants, Anesthesia.Anesthetics, Intravenous.Anti-anxiety Agents.Anticonvulsants.Antiemetics.GABA Modulators.Hypnotics and Sedatives.Muscle Relaxants, Central
			N05BA01.N05BA17
			BZRP_HUMAN GBRA1_HUMAN GBRA2_HUMAN GBRA3_HUMAN 
-0.034	doxepin	3158	DB01142	Anti-anxiety Agents.Antidepressants.Antidepressive Agents, Tricyclic.Antipruritics.Histamine Antagonists.Norepinephrine-Reuptake Inhibitors
			N06AA12
			SC6A4_HUMAN SC6A2_HUMAN HRH1_HUMAN HRH2_HUMAN 
-0.034	emedastine	3219	DB01084	Anti-Allergic Agents.Histamine H1 Antagonists
			S01GX06
			HRH1_HUMAN 
-0.034	epinastine	3241	DB00751	Antihistamines.Histamine H1 Antagonists.Ophthalmics
			R06AX24.S01GX10
			HRH1_HUMAN HRH2_HUMAN ADA1A_HUMAN ADA2A_HUMAN 5HT2A_HUMAN 
-0.034	fenoldopam	3340	DB00800	Antihypertensive Agents.Dopamine Agonists.Vasodilator Agents
			C01CA19
			DRD5_HUMAN DRD1_HUMAN ADA2B_HUMAN ADA2C_HUMAN ADA2A_HUMAN 
-0.034	flumazenil	3373	DB01205	Antidotes.GABA Modulators
			V03AB25
			GBRA1_HUMAN 
-0.034	flurazepam	3393	DB00690	Anti-anxiety Agents.GABA Modulators.Hypnotics and Sedatives
			N05CD01
			GBRA1_HUMAN GBRB1_HUMAN GBRB3_HUMAN GBRA5_HUMAN GBRA3_HUMAN GBRA2_HUMAN GBRB2_HUMAN GBRA4_HUMAN GBRA6_HUMAN 
-0.034	galantamine	3449	DB00674	Cholinesterase Inhibitors.Nootropic Agents.Parasympathomimetics
			N06DA04
			ACES_HUMAN 
-0.034	atropine	3661	DB00572	Adjuvants, Anesthesia.Anti-Arrhythmia Agents.Bronchodilator Agents.Muscarinic Antagonists.Mydriatics.Parasympatholytics
			A03BA01.A03BA03.A03BB02.N04AC01.N04AC30.S01FA01.S01FA05
			ACM2_HUMAN ACM1_HUMAN ACM4_HUMAN ACM5_HUMAN ACM3_HUMAN ACES_HUMAN 
-0.034	imipramine	3696	DB00458	Adrenergic Uptake Inhibitors.Antidepressive Agents, Tricyclic.Norepinephrine-Reuptake Inhibitors
			N06AA02.N06AA03.N06AA06
			SC6A2_HUMAN SC6A4_HUMAN AA1R_HUMAN 
-0.034	ipratropium bromide	3746	DB00332	Antimuscarinics.Antispasmodics.Bronchodilator Agents.Cholinergic Antagonists
			R01AX03.R03BB01
			ACM1_HUMAN ACM2_HUMAN 
-0.034	loratadine	3957	DB00455	Anti-Allergic Agents.Antihistamines.Antipruritics.Histamine H1 Antagonists, Non-Sedating
			C09AA03.R06AX13.R06AX27
			HRH1_HUMAN 
-0.034	lorazepam	3958	DB00186	Anti-anxiety Agents.Anticonvulsants.Antiemetics.Benzodiazepines.GABA Modulators.Hypnotics and Sedatives
			N05BA06
			GBRA6_HUMAN BZRP_HUMAN GBRA1_HUMAN GBRB1_HUMAN GBRB3_HUMAN GBRA5_HUMAN GBRA3_HUMAN GBRA2_HUMAN GBRB2_HUMAN GBRA4_HUMAN 
-0.034	loxapine	3964	DB00408	Antipsychotic Agents.Antipsychotics.Dopamine Antagonists
			N05AH01
			DRD1_HUMAN DRD2_HUMAN 
-0.034	midazolam	4192	DB00683	Adjuvants, Anesthesia.Anesthetics, Intravenous.Anti-anxiety Agents.GABA Modulators.Hypnotics and Sedatives
			N05CD08
			GBRA1_HUMAN GBRB1_HUMAN GBRB3_HUMAN GBRA5_HUMAN GBRA3_HUMAN GBRA2_HUMAN GBRB2_HUMAN GBRA4_HUMAN GBRA6_HUMAN 
-0.034	mirtazapine	4205	DB00370	Adrenergic alpha-Antagonists.Antidepressive Agents, Tricyclic.Histamine H1 Antagonists
			N06AX11
			5HT2A_HUMAN 5HT3R_HUMAN ADA2A_HUMAN 5HT2C_HUMAN 5HT1A_HUMAN OPRK_HUMAN HRH1_HUMAN 
-0.034	nevirapine	4463	DB00238	Anti-HIV Agents.Nonnucleoside Reverse Transcriptase Inhibitors.Reverse Transcriptase Inhibitors
			J05AG01
			Not Available
-0.034	nortriptyline	4543	DB00540	Adrenergic Uptake Inhibitors.Antidepressants.Antidepressive Agents, Tricyclic.Norepinephrine-Reuptake Inhibitors
			N06AA10
			SC6A4_HUMAN SC6A2_HUMAN ALBU_HUMAN 
-0.034	olanzapine	4585	DB00334	Antiemetics.Antipsychotic Agents.Antipsychotics.Serotonin Uptake Inhibitors
			N05AH03
			DRD2_HUMAN 5HT2C_HUMAN DRD3_HUMAN ADA1B_HUMAN ACM5_HUMAN DRD1_HUMAN ACM1_HUMAN ACM3_HUMAN 5HT2A_HUMAN DRD4_HUMAN HRH1_HUMAN ACM4_HUMAN ACM2_HUMAN 

# Low scoring drugs (side-effects)
-0.051	cyclopentolate	2905	DB00979	Antimuscarinic eye preparations.Muscarinic Antagonists.Mydriatics.Parasympatholytics
			S01FA04
			ACM1_HUMAN 
-0.051	midazolam	4192	DB00683	Adjuvants, Anesthesia.Anesthetics, Intravenous.Anti-anxiety Agents.GABA Modulators.Hypnotics and Sedatives
			N05CD08
			GBRA1_HUMAN GBRB1_HUMAN GBRB3_HUMAN GBRA5_HUMAN GBRA3_HUMAN GBRA2_HUMAN GBRB2_HUMAN GBRA4_HUMAN GBRA6_HUMAN 
-0.051	vigabatrin	5665	DB01080	Anticonvulsants.Enzyme Inhibitors.GABA Agents
			N03AG04
			GABT_HUMAN 
-0.051	triazolam	5556	DB00897	Adjuvants, Anesthesia.Anti-anxiety Agents.Benzodiazepines.GABA Modulators
			N05CD05
			BZRP_HUMAN 
-0.051	N-0437	57537	Not Available	Not Available
			Not Available
			Not Available
-0.051	compendium	2441	DB01558	Anti-anxiety Agents.Benzodiazepines.GABA Modulators.Hypnotics and Sedatives
			Not Available
			GBRA2_HUMAN 
-0.051	delta 9-tetrahydrocannabinol	2978	DB00470	Analgesics.Analgesics, Non-Narcotic.Antiemetics.Hallucinogens.Psychotropic Drugs
			A04AD10
			CNR1_HUMAN 
-0.051	flumazenil	3373	DB01205	Antidotes.GABA Modulators
			V03AB25
			GBRA1_HUMAN 
-0.051	temazepam	5391	DB00231	Adjuvants, Anesthesia.Anti-anxiety Agents.Benzodiazepines.GABA Modulators.Hypnotics and Sedatives
			N05CD07
			BZRP_HUMAN 
-0.051	atropine	3661	DB00572	Adjuvants, Anesthesia.Anti-Arrhythmia Agents.Bronchodilator Agents.Muscarinic Antagonists.Mydriatics.Parasympatholytics
			A03BA01.A03BA03.A03BB02.N04AC01.N04AC30.S01FA01.S01FA05
			ACM2_HUMAN ACM1_HUMAN ACM4_HUMAN ACM5_HUMAN ACM3_HUMAN ACES_HUMAN 
-0.051	baclofen	2284	DB00181	GABA Agonists.Muscle Relaxants.Muscle Relaxants, Central.Skeletal Muscle Relaxants
			M03BX01
			GABR1_HUMAN GABR2_HUMAN 
-0.051	butorphanol	2487	DB00611	Analgesics, Opioid.Antitussive Agents.Narcotic Antagonists.Narcotics
			N02AF01
			OPRK_HUMAN OPRM_HUMAN OPRD_HUMAN 
-0.051	daunorubicin	2958	DB00694	Antibiotics.Antibiotics, Antineoplastic.Antineoplastic Agents
			L01DB02
			MDR1_HUMAN MRP1_HUMAN 
-0.051	galantamine	3449	DB00674	Cholinesterase Inhibitors.Nootropic Agents.Parasympathomimetics
			N06DA04
			ACES_HUMAN 
-0.051	isocarboxazid	3759	DB01247	Antidepressants.Antidepressive Agents.Monoamine Oxidase Inhibitors
			N06AF01
			AOFA_HUMAN AOFB_HUMAN 
-0.051	rimantadine	5071	DB00478	Antiviral Agents.Nucleic Acid Synthesis Inhibitors
			J05AC02
			Not Available
-0.051	rivastigmine	5077	DB00989	Cholinergic Agents.Cholinesterase Inhibitors.Neuroprotective Agents.Nootropic Agents.Parasympathomimetics
			N06DA03
			ACES_HUMAN CHLE_HUMAN 
-0.051	zaleplon	5719	DB00962	Anticonvulsants.Anxiolytics sedatives and hypnotics.Hypnotics and Sedatives
			N05CF03
			BZRP_HUMAN GBRA1_HUMAN 
-0.051	zopiclone	5735	DB01198	Hypnotics and Sedatives
			N05CF01
			BZRP_HUMAN 
-0.051	moricizine	34633	DB00680	Anti-Arrhythmia Agents
			Not Available
			SCN5A_HUMAN 
-0.051	ethotoin	3292	DB00754	Anticonvulsants
			N03AB01
			SCN5A_HUMAN 
-0.051	gadodiamide	60754	DB00225	Contrast Media
			V08CA03
			Not Available
-0.051	methysergide	4163	DB00247	Serotonin Antagonists.Sympatholytics.Vasoconstrictor Agents
			N02CA04
			5HT2A_HUMAN 5HT1A_HUMAN 5HT7R_HUMAN 5HT2C_HUMAN 
-0.051	salbutamol	2083	DB01001	Adrenergic beta-Agonists.Bronchodilator Agents.Tocolytic Agents
			R03AC02.R03CC02
			ADRB2_HUMAN IL8_HUMAN 
-0.051	dolasetron	3148	DB00757	Antiemetics.Serotonin Antagonists
			A04AA04
			5HT3R_HUMAN 
-0.051	rizatriptan	5078	DB00953	Anti-inflammatory Agents.Anti-migraine Agents.Selective Serotonin Agonists.Serotonin Agonists.Vasoconstrictor Agents
			N02CC04
			5HT1D_HUMAN 5HT1B_HUMAN 5HT1F_HUMAN 5HT4R_HUMAN 
-0.051	fosphenytoin	56339	DB01320	Anticonvulsants
			N03AB05
			SCN5A_HUMAN 
-0.051	frovatriptan	77992	DB00998	Anti-inflammatory Agents.Anti-migraine Agents.Serotonin Agonists.Vasoconstrictor Agents
			N02CC07
			5HT1D_HUMAN 5HT1B_HUMAN 
-0.051	isoflurane	3763	DB00753	Anesthetics.Anesthetics, Inhalation.General Anesthetics
			N01AB06
			AT2C1_HUMAN ATPD_HUMAN NU1M_HUMAN GBRA1_HUMAN KCNA1_HUMAN GRIA1_HUMAN GLRA1_HUMAN CALM_HUMAN 

#### Component 29 (Correlation 0.979): high scoring substructures and side effects ####

# Non null, positive weight on chemical substructures
0.707	OC1CCC(S)CC1 (freq: 2)
0.707	Oc1ccc(S)cc1 (freq: 2)

# Non null, positive weight on side effects
0.969	global.amnesia (freq: 2)
0.174	Ejaculation.Premature (freq: 4)
0.127	reflux.esophagitis (freq: 5)
0.093	vascular.anomaly (freq: 6)
0.067	vitreous.detachment (freq: 7)
0.027	eye.redness (freq: 9)
0.027	cerebral.thrombosis (freq: 9)
0.004	coronary.artery.disease (freq: 42)
0.001	priapism (freq: 43)

# High scoring drugs (substructures)
29.749	sildenafil	5212	DB00203	Phosphodiesterase Inhibitors.Vasodilator Agents
			G04BE03
			PDE5A_HUMAN PDE2A_HUMAN 
29.749	vardenafil	110634	DB00862	Anti-Impotence Agents.Phosphodiesterase Inhibitors.Vasoconstrictor Agents
			G04BE09
			PDE5A_HUMAN 
-0.067	gadofosveset trisodium	158440	Not Available	Not Available
			Not Available
			Not Available
-0.067	sodium bicarbonate	8953	DB01390	Antidiarrheals
			Not Available
			Not Available
-0.067	NaCl	5234	Not Available	Not Available
			Not Available
			Not Available
-0.067	Gd-EOB-DTPA	450096	Not Available	Not Available
			Not Available
			Not Available
-0.067	gold sodium thiomalate	11954225	Not Available	Not Available
			Not Available
			Not Available
-0.067	gadoversetamide	444013	DB00538	Contrast Agents.Contrast Media
			V08CA06
			Not Available
-0.067	gadodiamide	60754	DB00225	Contrast Media
			V08CA03
			Not Available
-0.067	gadoteridol	60714	DB00597	Contrast Agents.Contrast Media
			V08CA04
			Not Available
-0.067	sodium acetate	22507	Not Available	Not Available
			Not Available
			Not Available
-0.067	riluzole	5070	DB00740	Anesthetics.Anticonvulsants.Excitatory Amino Acid Antagonists.Neuroprotective Agents
			N07XX02
			SCN5A_HUMAN NMD3A_HUMAN 
-0.067	posaconazole	147912	DB01263	Antibiotics, Antifungal.Trypanocidal Agents
			J02AC04
			Not Available
-0.067	itraconazole	3793	DB01167	Antifungal Agents.Antifungals.Antiprotozoal Agents.Antiprotozoals
			J02AC02
			MDR1_HUMAN CP51A_HUMAN 
-0.067	tigecycline	5282044	DB00560	Anti-Bacterial Agents.Antibacterial Agents
			J01AA12
			Not Available
-0.067	minocycline	4200	DB01017	Anti-Bacterial Agents.Tetracyclines
			A01AB23.J01AA08
			CYC_HUMAN IL1B_HUMAN LOX5_HUMAN MMP9_HUMAN VEGFA_HUMAN CASP1_HUMAN CASP3_HUMAN 
-0.067	prazosin	4893	DB00457	Adrenergic alpha-Antagonists.Alpha-adrenergic Blocking Agents.Antihypertensive Agents
			C02CA01
			ADA1A_HUMAN ADA1B_HUMAN ADA1D_HUMAN 
-0.067	pantoprazole	4679	DB00213	Anti-Ulcer Agents.Proton-pump Inhibitors
			A02BC02
			AT1A1_HUMAN AT12A_HUMAN ATP4A_HUMAN 
-0.067	omeprazole	4594	DB00338	Anti-Ulcer Agents.Enzyme Inhibitors.Proton-pump Inhibitors
			A02BC01.A02BC05
			ATP4A_HUMAN 
-0.067	terconazole	5404	DB00251	Antifungal Agents.Antifungals
			G01AG02
			CP51A_HUMAN 
-0.067	rifaximin	6436173	DB01220	Anti-Infective Agents.Gastrointestinal Agents
			A07AA11.D06AX11
			Not Available
-0.067	ads	5462337	DB01250	Anti-Inflammatory Agents, Non-Steroidal.Gastrointestinal Agents
			A07EC03
			Not Available
-0.067	erlotinib	176870	DB00530	Protein Kinase Inhibitors
			L01XE03
			EGFR_HUMAN 
-0.067	dofetilide	71329	DB00204	Anti-Arrhythmia Agents.Antiarrhythmic Agents.Potassium Channel Blockers
			C01BD04
			KCNK2_HUMAN KCNH2_HUMAN IRK12_HUMAN 
-0.067	topotecan	5515	DB01030	Antineoplastic Agents.Enzyme Inhibitors
			L01XX17
			TOP1M_HUMAN TOP1_HUMAN ABCG2_HUMAN 
-0.067	terazosin	5401	DB01162	Adrenergic alpha-Antagonists.Antineoplastic Agents.Platelet Aggregation Inhibitors
			G04CA03
			ADA1A_HUMAN ADA1B_HUMAN ADA1D_HUMAN 
-0.067	ketoconazole	3823	DB01026	Antifungal Agents.Antifungals
			D01AC08.G01AF11.J02AB02
			CP51A_HUMAN 
-0.067	irinotecan	3750	DB00762	Antineoplastic Agents.Antineoplastic Agents, Phytogenic.Enzyme Inhibitors.Parasympathomimetics.Prodrugs.Radiation-Sensitizing Agents
			L01XX19
			TOP1M_HUMAN TOP1_HUMAN 
-0.067	indomethacin	3715	DB00328	Anti-Inflammatory Agents, Non-Steroidal.Anti-inflammatory Agents.Cardiovascular Agents.Cyclooxygenase Inhibitors.Gout Suppressants.Nonsteroidal Antiinflammatory Agents (NSAIDs).Tocolytic Agents
			C01EB03.M01AB01
			PGH1_HUMAN PGH2_HUMAN 

# High scoring drugs (side-effects)
24.927	vardenafil	110634	DB00862	Anti-Impotence Agents.Phosphodiesterase Inhibitors.Vasoconstrictor Agents
			G04BE09
			PDE5A_HUMAN 
22.525	sildenafil	5212	DB00203	Phosphodiesterase Inhibitors.Vasodilator Agents
			G04BE03
			PDE5A_HUMAN PDE2A_HUMAN 
2.502	clomipramine	2801	DB01242	Antidepressive Agents, Tricyclic.Serotonin Uptake Inhibitors
			N06AA04
			SC6A4_HUMAN SC6A2_HUMAN Q5TZY3_HUMAN 5HT2A_HUMAN 
2.502	topiramate	5514	DB00273	Anti-Obesity Agents.Anticonvulsants.Neuroprotective Agents
			N03AX11
			GBRA1_HUMAN SCN1A_HUMAN CAH2_HUMAN CAH4_HUMAN GRIK1_HUMAN 
2.502	bumetanide	2471	DB00887	Diuretics.Diuretics, Sulfamyl.Sodium Potassium Chloride Symporter Inhibitors
			C03CA02
			S12A1_HUMAN CFTR_HUMAN S12A2_HUMAN S12A4_HUMAN S12A5_HUMAN 
2.384	ropinirole	5095	DB00268	Antidyskinetics.Antiparkinson Agents.Central Nervous System Agents.Dopamine Agonists
			N04BC04
			DRD2_HUMAN DRD3_HUMAN DRD4_HUMAN 
1.616	pramipexole	4885	DB00413	Antidyskinetics.Antioxidants.Antiparkinson Agents.Dopamine Agonists.Free Radical Scavengers
			N04BC05
			DRD3_HUMAN DRD4_HUMAN DRD2_HUMAN 
1.613	telithromycin	3002190	DB00976	Anti-Bacterial Agents.Ketolides
			J01FA15
			CP3A3_HUMAN 
1.613	SU11248	5329102	DB01268	Angiogenesis Inhibitors.Antineoplastic Agents
			L01XE04
			PGFRB_HUMAN VGFR1_HUMAN VGFR2_HUMAN VGFR3_HUMAN KIT_HUMAN FLT3_HUMAN CSF1R_HUMAN PGFRA_HUMAN RET_HUMAN 
1.339	pregabalin	125889	DB00230	Analgesics.Anticonvulsants
			N03AX16
			CAC1A_HUMAN 
1.067	naproxen	1302	DB00788	Anti-Inflammatory Agents, Non-Steroidal.Cyclooxygenase Inhibitors.Gout Suppressants
			G02CC02.M01AE02.M02AA12
			PGH1_HUMAN PGH2_HUMAN 
1.049	valproic acid	3121	DB00313	Anticonvulsants.Antimanic Agents.Enzyme Inhibitors.GABA Agents
			N03AG01
			GABT_HUMAN HDAC9_HUMAN ACDSB_HUMAN 
1.049	betaxolol	2369	DB00195	Adrenergic beta-Antagonists.Antihypertensive Agents.EENT Drugs.Sympatholytics
			C07AB05.S01ED02
			ADRB1_HUMAN 
1.049	iopromide	3736	Not Available	Not Available
			Not Available
			Not Available
0.937	Ets	3154	DB00869	Antihypertensive Agents.Carbonic Anhydrase Inhibitors
			S01EC03
			CAH2_HUMAN 
0.665	clomiphene citrate	2800	DB00822	Alcohol Deterrents.Enzyme Inhibitors
			N07BB01.P03AA04
			ALDH2_HUMAN BZRP_HUMAN 
0.665	triamcinolone	5544	DB00620	Adrenergic Agents.Anti-inflammatory Agents.Glucocorticoids
			A01AC01.D07AB09.D07XB02.H02AB08.R01AD11.R03BA06.S01BA05
			CBG_HUMAN ANXA1_HUMAN 
0.665	brimonidine	2435	DB00484	Adrenergic alpha-Agonists.Antihypertensive Agents.EENT Drugs
			S01EA05
			ADA2A_HUMAN ADA2B_HUMAN ADA2C_HUMAN 
0.665	travoprost	5282226	DB00287	Antiglaucoma preparations and miotics.Antihypertensive Agents.Ophthalmologicals.Prostaglandin analogues
			S01EE04
			PF2R_HUMAN 
0.188	trazodone	5533	DB00656	Anti-anxiety Agents.Antidepressants, Second-Generation.Antidepressive Agents, Second-Generation.Serotonin Uptake Inhibitors
			N06AX05
			5HT2A_HUMAN SC6A4_HUMAN SC6A2_HUMAN ADA1A_HUMAN ADA2A_HUMAN HRH1_HUMAN 5HT1A_HUMAN ADA1B_HUMAN 
0.185	methotrexate	4112	DB00563	Abortifacient Agents.Abortifacient Agents, Nonsteroidal.Antimetabolites.Antimetabolites, Antineoplastic.Antineoplastic Agents.Antirheumatic Agents.Dermatologic Agents.Enzyme Inhibitors.Folic Acid Antagonists.Immunosuppressive Agents.Nucleic Acid Synthesis Inhibitors
			L01BA01.L04AX03
			DYR_HUMAN ALBU_HUMAN 
0.185	ciprofloxacin	2764	DB00537	Anti-Infective Agents.Anti-Infectives.Nucleic Acid Synthesis Inhibitors.Quinolones
			J01MA02.S01AX13.S02AA15.S03AA07
			ALBU_HUMAN TOP2A_HUMAN 
0.185	ofloxacin	4583	DB01165	Anti-Bacterial Agents.Anti-Infective Agents, Urinary.Anti-Infectives.Nucleic Acid Synthesis Inhibitors.Quinolones
			J01MA01.J01MA02.J01MA12.S01AX11.S01AX13.S01AX19.S02AA15.S03AA07
			TOP2A_HUMAN 
0.185	lomefloxacin	3948	DB00978	Anti-Infective Agents.Anti-Infective Agents, Urinary.Antitubercular Agents.Photosensitizing Agents
			J01MA07.S01AX17
			TOP2A_HUMAN 
0.185	gatifloxacin	5379	DB01044	Anti-Infective Agents.Antibiotics
			J01MA16.S01AX21
			ALBU_HUMAN TOP2A_HUMAN 
0.185	zalcitabine	5718	DB00943	Anti-HIV Agents.Antimetabolites.Nucleoside and Nucleotide Reverse Transcriptase Inhibitors.Reverse Transcriptase Inhibitors
			J05AF03
			Not Available
0.185	medroxyprogesterone	10631	DB00603	Contraceptives.Contraceptives, Oral, Synthetic.Progestins
			G03AC06.G03DA02.L02AB02
			PRGR_HUMAN ESR1_HUMAN 
0.185	zolpidem	5732	DB00425	GABA Agonists.Hypnotics and Sedatives
			N05CF02
			BZRP_HUMAN GBRA1_HUMAN 
0.185	nedocromil sodium	50294	DB00716	Anti-Allergic Agents.Anti-Asthmatic Agents.Anti-inflammatory Agents
			R01AC07.R03BC03.S01GX04
			CLTR1_HUMAN CLTR2_HUMAN PD2R_HUMAN HRH1_HUMAN FPR1_HUMAN 

# Non null, negative weight on chemical substructures

# Non null, negative weight on side effects

# Low scoring drugs (substructures)
-0.067	amitriptyline	2160	DB00321	Adrenergic Uptake Inhibitors.Analgesics, Non-Narcotic.Antidepressive Agents, Tricyclic
			N06AA09
			SC6A4_HUMAN SC6A2_HUMAN KCNQ2_HUMAN ADA2A_HUMAN 
-0.067	amoxapine	2170	DB00543	Adrenergic Uptake Inhibitors.Antidepressive Agents, Second-Generation.Dopamine Antagonists.Neurotransmitter Uptake Inhibitors.Serotonin Uptake Inhibitors
			N06AA17
			SC6A4_HUMAN SC6A2_HUMAN 
-0.067	azelastine	2267	DB00972	Anti-Allergic Agents.Anti-Inflammatory Agents, Non-Steroidal.Bronchodilator Agents.Histamine H1 Antagonists.Histamine H1 Antagonists, Non-Sedating.Lipoxygenase Inhibitors.Platelet Aggregation Inhibitors
			R01AC03.R06AX19.S01GX07
			HRH1_HUMAN 
-0.067	benztropine	2344	DB00245	Antidyskinetics.Antiparkinson Agents.Dopamine Uptake Inhibitors.Muscarinic Antagonists.Parasympatholytics
			N04AC01
			ACM1_HUMAN SC6A3_HUMAN 
-0.067	carbamazepine	2554	DB00564	Analgesics.Analgesics, Non-Narcotic.Anticonvulsants.Antimanic Agents
			N03AF01
			SCN5A_HUMAN 
-0.067	clomipramine	2801	DB01242	Antidepressive Agents, Tricyclic.Serotonin Uptake Inhibitors
			N06AA04
			SC6A4_HUMAN SC6A2_HUMAN Q5TZY3_HUMAN 5HT2A_HUMAN 
-0.067	clozapine	2818	DB00363	Antipsychotic Agents.Antipsychotics.GABA Antagonists.Serotonin Antagonists
			N05AH02
			DRD4_HUMAN HRH1_HUMAN DRD2_HUMAN D1IP_HUMAN HRH4_HUMAN 5HT2A_HUMAN 5HT1A_HUMAN 5HT2C_HUMAN DRD1_HUMAN 
-0.067	cyclobenzaprine	2895	DB00924	Antidepressive Agents, Tricyclic.Muscle Relaxants.Muscle Relaxants, Central.Skeletal Muscle Relaxants.Tranquilizing Agents
			M03BX08
			5HT2A_HUMAN 
-0.067	cyproheptadine	2913	DB00434	Anti-Allergic Agents.Antihistamine derivatives.Antipruritics.Gastrointestinal Agents.Histamine H1 Antagonists.Serotonin Antagonists
			R06AX02
			5HT2A_HUMAN HRH1_HUMAN 
-0.067	desipramine	2995	DB01151	Adrenergic Uptake Inhibitors.Antidepressants.Antidepressive Agents, Tricyclic.Enzyme Inhibitors.Norepinephrine-Reuptake Inhibitors
			N06AA01
			ACM1_HUMAN SC6A2_HUMAN ADRB2_HUMAN ACM2_HUMAN SC6A4_HUMAN HRH1_HUMAN ADRB1_HUMAN ASM_HUMAN 
-0.067	diazepam	3016	DB00829	Adjuvants, Anesthesia.Anesthetics, Intravenous.Anti-anxiety Agents.Anticonvulsants.Antiemetics.GABA Modulators.Hypnotics and Sedatives.Muscle Relaxants, Central
			N05BA01.N05BA17
			BZRP_HUMAN GBRA1_HUMAN GBRA2_HUMAN GBRA3_HUMAN 
-0.067	doxepin	3158	DB01142	Anti-anxiety Agents.Antidepressants.Antidepressive Agents, Tricyclic.Antipruritics.Histamine Antagonists.Norepinephrine-Reuptake Inhibitors
			N06AA12
			SC6A4_HUMAN SC6A2_HUMAN HRH1_HUMAN HRH2_HUMAN 
-0.067	emedastine	3219	DB01084	Anti-Allergic Agents.Histamine H1 Antagonists
			S01GX06
			HRH1_HUMAN 
-0.067	epinastine	3241	DB00751	Antihistamines.Histamine H1 Antagonists.Ophthalmics
			R06AX24.S01GX10
			HRH1_HUMAN HRH2_HUMAN ADA1A_HUMAN ADA2A_HUMAN 5HT2A_HUMAN 
-0.067	fenoldopam	3340	DB00800	Antihypertensive Agents.Dopamine Agonists.Vasodilator Agents
			C01CA19
			DRD5_HUMAN DRD1_HUMAN ADA2B_HUMAN ADA2C_HUMAN ADA2A_HUMAN 
-0.067	flumazenil	3373	DB01205	Antidotes.GABA Modulators
			V03AB25
			GBRA1_HUMAN 
-0.067	flurazepam	3393	DB00690	Anti-anxiety Agents.GABA Modulators.Hypnotics and Sedatives
			N05CD01
			GBRA1_HUMAN GBRB1_HUMAN GBRB3_HUMAN GBRA5_HUMAN GBRA3_HUMAN GBRA2_HUMAN GBRB2_HUMAN GBRA4_HUMAN GBRA6_HUMAN 
-0.067	galantamine	3449	DB00674	Cholinesterase Inhibitors.Nootropic Agents.Parasympathomimetics
			N06DA04
			ACES_HUMAN 
-0.067	atropine	3661	DB00572	Adjuvants, Anesthesia.Anti-Arrhythmia Agents.Bronchodilator Agents.Muscarinic Antagonists.Mydriatics.Parasympatholytics
			A03BA01.A03BA03.A03BB02.N04AC01.N04AC30.S01FA01.S01FA05
			ACM2_HUMAN ACM1_HUMAN ACM4_HUMAN ACM5_HUMAN ACM3_HUMAN ACES_HUMAN 
-0.067	imipramine	3696	DB00458	Adrenergic Uptake Inhibitors.Antidepressive Agents, Tricyclic.Norepinephrine-Reuptake Inhibitors
			N06AA02.N06AA03.N06AA06
			SC6A2_HUMAN SC6A4_HUMAN AA1R_HUMAN 
-0.067	ipratropium bromide	3746	DB00332	Antimuscarinics.Antispasmodics.Bronchodilator Agents.Cholinergic Antagonists
			R01AX03.R03BB01
			ACM1_HUMAN ACM2_HUMAN 
-0.067	loratadine	3957	DB00455	Anti-Allergic Agents.Antihistamines.Antipruritics.Histamine H1 Antagonists, Non-Sedating
			C09AA03.R06AX13.R06AX27
			HRH1_HUMAN 
-0.067	lorazepam	3958	DB00186	Anti-anxiety Agents.Anticonvulsants.Antiemetics.Benzodiazepines.GABA Modulators.Hypnotics and Sedatives
			N05BA06
			GBRA6_HUMAN BZRP_HUMAN GBRA1_HUMAN GBRB1_HUMAN GBRB3_HUMAN GBRA5_HUMAN GBRA3_HUMAN GBRA2_HUMAN GBRB2_HUMAN GBRA4_HUMAN 
-0.067	loxapine	3964	DB00408	Antipsychotic Agents.Antipsychotics.Dopamine Antagonists
			N05AH01
			DRD1_HUMAN DRD2_HUMAN 
-0.067	midazolam	4192	DB00683	Adjuvants, Anesthesia.Anesthetics, Intravenous.Anti-anxiety Agents.GABA Modulators.Hypnotics and Sedatives
			N05CD08
			GBRA1_HUMAN GBRB1_HUMAN GBRB3_HUMAN GBRA5_HUMAN GBRA3_HUMAN GBRA2_HUMAN GBRB2_HUMAN GBRA4_HUMAN GBRA6_HUMAN 
-0.067	mirtazapine	4205	DB00370	Adrenergic alpha-Antagonists.Antidepressive Agents, Tricyclic.Histamine H1 Antagonists
			N06AX11
			5HT2A_HUMAN 5HT3R_HUMAN ADA2A_HUMAN 5HT2C_HUMAN 5HT1A_HUMAN OPRK_HUMAN HRH1_HUMAN 
-0.067	nevirapine	4463	DB00238	Anti-HIV Agents.Nonnucleoside Reverse Transcriptase Inhibitors.Reverse Transcriptase Inhibitors
			J05AG01
			Not Available
-0.067	nortriptyline	4543	DB00540	Adrenergic Uptake Inhibitors.Antidepressants.Antidepressive Agents, Tricyclic.Norepinephrine-Reuptake Inhibitors
			N06AA10
			SC6A4_HUMAN SC6A2_HUMAN ALBU_HUMAN 
-0.067	olanzapine	4585	DB00334	Antiemetics.Antipsychotic Agents.Antipsychotics.Serotonin Uptake Inhibitors
			N05AH03
			DRD2_HUMAN 5HT2C_HUMAN DRD3_HUMAN ADA1B_HUMAN ACM5_HUMAN DRD1_HUMAN ACM1_HUMAN ACM3_HUMAN 5HT2A_HUMAN DRD4_HUMAN HRH1_HUMAN ACM4_HUMAN ACM2_HUMAN 

# Low scoring drugs (side-effects)
-0.087	cyclopentolate	2905	DB00979	Antimuscarinic eye preparations.Muscarinic Antagonists.Mydriatics.Parasympatholytics
			S01FA04
			ACM1_HUMAN 
-0.087	midazolam	4192	DB00683	Adjuvants, Anesthesia.Anesthetics, Intravenous.Anti-anxiety Agents.GABA Modulators.Hypnotics and Sedatives
			N05CD08
			GBRA1_HUMAN GBRB1_HUMAN GBRB3_HUMAN GBRA5_HUMAN GBRA3_HUMAN GBRA2_HUMAN GBRB2_HUMAN GBRA4_HUMAN GBRA6_HUMAN 
-0.087	vigabatrin	5665	DB01080	Anticonvulsants.Enzyme Inhibitors.GABA Agents
			N03AG04
			GABT_HUMAN 
-0.087	triazolam	5556	DB00897	Adjuvants, Anesthesia.Anti-anxiety Agents.Benzodiazepines.GABA Modulators
			N05CD05
			BZRP_HUMAN 
-0.087	N-0437	57537	Not Available	Not Available
			Not Available
			Not Available
-0.087	compendium	2441	DB01558	Anti-anxiety Agents.Benzodiazepines.GABA Modulators.Hypnotics and Sedatives
			Not Available
			GBRA2_HUMAN 
-0.087	delta 9-tetrahydrocannabinol	2978	DB00470	Analgesics.Analgesics, Non-Narcotic.Antiemetics.Hallucinogens.Psychotropic Drugs
			A04AD10
			CNR1_HUMAN 
-0.087	flumazenil	3373	DB01205	Antidotes.GABA Modulators
			V03AB25
			GBRA1_HUMAN 
-0.087	temazepam	5391	DB00231	Adjuvants, Anesthesia.Anti-anxiety Agents.Benzodiazepines.GABA Modulators.Hypnotics and Sedatives
			N05CD07
			BZRP_HUMAN 
-0.087	atropine	3661	DB00572	Adjuvants, Anesthesia.Anti-Arrhythmia Agents.Bronchodilator Agents.Muscarinic Antagonists.Mydriatics.Parasympatholytics
			A03BA01.A03BA03.A03BB02.N04AC01.N04AC30.S01FA01.S01FA05
			ACM2_HUMAN ACM1_HUMAN ACM4_HUMAN ACM5_HUMAN ACM3_HUMAN ACES_HUMAN 
-0.087	baclofen	2284	DB00181	GABA Agonists.Muscle Relaxants.Muscle Relaxants, Central.Skeletal Muscle Relaxants
			M03BX01
			GABR1_HUMAN GABR2_HUMAN 
-0.087	butorphanol	2487	DB00611	Analgesics, Opioid.Antitussive Agents.Narcotic Antagonists.Narcotics
			N02AF01
			OPRK_HUMAN OPRM_HUMAN OPRD_HUMAN 
-0.087	daunorubicin	2958	DB00694	Antibiotics.Antibiotics, Antineoplastic.Antineoplastic Agents
			L01DB02
			MDR1_HUMAN MRP1_HUMAN 
-0.087	galantamine	3449	DB00674	Cholinesterase Inhibitors.Nootropic Agents.Parasympathomimetics
			N06DA04
			ACES_HUMAN 
-0.087	isocarboxazid	3759	DB01247	Antidepressants.Antidepressive Agents.Monoamine Oxidase Inhibitors
			N06AF01
			AOFA_HUMAN AOFB_HUMAN 
-0.087	rimantadine	5071	DB00478	Antiviral Agents.Nucleic Acid Synthesis Inhibitors
			J05AC02
			Not Available
-0.087	zaleplon	5719	DB00962	Anticonvulsants.Anxiolytics sedatives and hypnotics.Hypnotics and Sedatives
			N05CF03
			BZRP_HUMAN GBRA1_HUMAN 
-0.087	zopiclone	5735	DB01198	Hypnotics and Sedatives
			N05CF01
			BZRP_HUMAN 
-0.087	moricizine	34633	DB00680	Anti-Arrhythmia Agents
			Not Available
			SCN5A_HUMAN 
-0.087	ethotoin	3292	DB00754	Anticonvulsants
			N03AB01
			SCN5A_HUMAN 
-0.087	gadodiamide	60754	DB00225	Contrast Media
			V08CA03
			Not Available
-0.087	methysergide	4163	DB00247	Serotonin Antagonists.Sympatholytics.Vasoconstrictor Agents
			N02CA04
			5HT2A_HUMAN 5HT1A_HUMAN 5HT7R_HUMAN 5HT2C_HUMAN 
-0.087	salbutamol	2083	DB01001	Adrenergic beta-Agonists.Bronchodilator Agents.Tocolytic Agents
			R03AC02.R03CC02
			ADRB2_HUMAN IL8_HUMAN 
-0.087	dolasetron	3148	DB00757	Antiemetics.Serotonin Antagonists
			A04AA04
			5HT3R_HUMAN 
-0.087	rizatriptan	5078	DB00953	Anti-inflammatory Agents.Anti-migraine Agents.Selective Serotonin Agonists.Serotonin Agonists.Vasoconstrictor Agents
			N02CC04
			5HT1D_HUMAN 5HT1B_HUMAN 5HT1F_HUMAN 5HT4R_HUMAN 
-0.087	fosphenytoin	56339	DB01320	Anticonvulsants
			N03AB05
			SCN5A_HUMAN 
-0.087	frovatriptan	77992	DB00998	Anti-inflammatory Agents.Anti-migraine Agents.Serotonin Agonists.Vasoconstrictor Agents
			N02CC07
			5HT1D_HUMAN 5HT1B_HUMAN 
-0.087	isoflurane	3763	DB00753	Anesthetics.Anesthetics, Inhalation.General Anesthetics
			N01AB06
			AT2C1_HUMAN ATPD_HUMAN NU1M_HUMAN GBRA1_HUMAN KCNA1_HUMAN GRIA1_HUMAN GLRA1_HUMAN CALM_HUMAN 
-0.087	ketamine	3821	DB01221	Analgesics.Anesthetics, Dissociative.Excitatory Amino Acid Antagonists.General Anesthetics
			N01AX03.N01AX14
			NMD3A_HUMAN NK1R_HUMAN 

#### Component 55 (Correlation 0.967): high scoring substructures and side effects ####

# Non null, positive weight on chemical substructures
1	>= 1 unsaturated non-aromatic carbon-only ring size 9 (freq: 1)
0.008	>= 1 unsaturated non-aromatic carbon-only ring size 5 (freq: 3)

# Non null, positive weight on side effects
0.944	mixed.connective.tissue.disease (freq: 1)
0.257	acute.psychosis (freq: 5)
0.171	fasciitis (freq: 7)
0.115	adenitis (freq: 9)
0.002	aseptic.meningitis (freq: 17)

# High scoring drugs (substructures)
29.902	sulindac	5352	DB00605	Anti-Inflammatory Agents, Non-Steroidal.Antineoplastic Agents.Cyclooxygenase Inhibitors
			M01AB02
			PDE2A_HUMAN PGH2_HUMAN RASH_HUMAN EGF_HUMAN ALBU_HUMAN MMP2_HUMAN ALDR_HUMAN PGH1_HUMAN MK03_HUMAN PPARD_HUMAN 
0.104	biperiden	2381	DB00810	Antidyskinetics.Antiparkinson Agents.Muscarinic Antagonists.Parasympatholytics
			N04AA02
			ACHA2_HUMAN ACM1_HUMAN 
0.104	abacavir	1971	DB01048	Anti-HIV Agents.Nucleoside and Nucleotide Reverse Transcriptase Inhibitors.Reverse Transcriptase Inhibitors
			J05AF06
			Not Available
-0.034	paclitaxel	4666	DB01229	Antineoplastic Agents.Antineoplastic Agents, Phytogenic.Tubulin Modulators
			L01CD01
			BCL2_HUMAN TBB1_HUMAN 
-0.034	docetaxel	3143	DB01248	Antimalarials.Antineoplastic Agents.Antineoplastic Agents, Phytogenic.Radiation-Sensitizing Agents
			L01CD02
			BCL2_HUMAN TBB1_HUMAN 
-0.034	granisetron	3510	DB00889	Antiemetics.Serotonin Antagonists
			A04AA02
			5HT3R_HUMAN 5HT6R_HUMAN 
-0.034	dolasetron	3148	DB00757	Antiemetics.Serotonin Antagonists
			A04AA04
			5HT3R_HUMAN 
-0.034	iloprost	5311181	DB01088	Antihypertensive Agents
			B01AC11
			PE2R2_HUMAN PI2R_HUMAN TPA_HUMAN PDE4A_HUMAN 
-0.034	benazepril	2311	DB00542	Angiotensin-converting Enzyme Inhibitors.Antihypertensive Agents
			C09AA07
			ACET_HUMAN ACE_HUMAN 
-0.034	oxcarbazepine	34312	DB00776	Anticonvulsants
			N03AF02
			SCN5A_HUMAN 
-0.034	trimipramine	5584	DB00726	Adrenergic Uptake Inhibitors.Antidepressants.Antidepressive Agents, Tricyclic.Norepinephrine-Reuptake Inhibitors
			N06AA06
			SC6A4_HUMAN SC6A2_HUMAN 
-0.034	imipramine	3696	DB00458	Adrenergic Uptake Inhibitors.Antidepressive Agents, Tricyclic.Norepinephrine-Reuptake Inhibitors
			N06AA02.N06AA03.N06AA06
			SC6A2_HUMAN SC6A4_HUMAN AA1R_HUMAN 
-0.034	flumazenil	3373	DB01205	Antidotes.GABA Modulators
			V03AB25
			GBRA1_HUMAN 
-0.034	epinastine	3241	DB00751	Antihistamines.Histamine H1 Antagonists.Ophthalmics
			R06AX24.S01GX10
			HRH1_HUMAN HRH2_HUMAN ADA1A_HUMAN ADA2A_HUMAN 5HT2A_HUMAN 
-0.034	desipramine	2995	DB01151	Adrenergic Uptake Inhibitors.Antidepressants.Antidepressive Agents, Tricyclic.Enzyme Inhibitors.Norepinephrine-Reuptake Inhibitors
			N06AA01
			ACM1_HUMAN SC6A2_HUMAN ADRB2_HUMAN ACM2_HUMAN SC6A4_HUMAN HRH1_HUMAN ADRB1_HUMAN ASM_HUMAN 
-0.034	clomipramine	2801	DB01242	Antidepressive Agents, Tricyclic.Serotonin Uptake Inhibitors
			N06AA04
			SC6A4_HUMAN SC6A2_HUMAN Q5TZY3_HUMAN 5HT2A_HUMAN 
-0.034	rifaximin	6436173	DB01220	Anti-Infective Agents.Gastrointestinal Agents
			A07AA11.D06AX11
			Not Available
-0.034	tigecycline	5282044	DB00560	Anti-Bacterial Agents.Antibacterial Agents
			J01AA12
			Not Available
-0.034	gatifloxacin	5379	DB01044	Anti-Infective Agents.Antibiotics
			J01MA16.S01AX21
			ALBU_HUMAN TOP2A_HUMAN 
-0.034	ofloxacin	4583	DB01165	Anti-Bacterial Agents.Anti-Infective Agents, Urinary.Anti-Infectives.Nucleic Acid Synthesis Inhibitors.Quinolones
			J01MA01.J01MA02.J01MA12.S01AX11.S01AX13.S01AX19.S02AA15.S03AA07
			TOP2A_HUMAN 
-0.034	moxifloxacin	4259	DB00218	Anti-Bacterial Agents.Anti-Infective Agents.Quinolones
			J01MA14.S01AX22
			TOP2A_HUMAN 
-0.034	imatinib	5291	DB00619	Antineoplastic Agents.Protein Kinase Inhibitors
			L01XE01
			ABCG2_HUMAN PGFRB_HUMAN ABL1_HUMAN KIT_HUMAN O43519_HUMAN NTRK1_HUMAN CSF1R_HUMAN MDR1_HUMAN PGFRA_HUMAN DDR1_HUMAN 
-0.034	norfloxacin	4539	DB01059	Anti-Bacterial Agents.Anti-Infectives.Enzyme Inhibitors.Nucleic Acid Synthesis Inhibitors.Quinolones
			J01MA06.S01AX12
			TOP2A_HUMAN 
-0.034	lomefloxacin	3948	DB00978	Anti-Infective Agents.Anti-Infective Agents, Urinary.Antitubercular Agents.Photosensitizing Agents
			J01MA07.S01AX17
			TOP2A_HUMAN 
-0.034	ciprofloxacin	2764	DB00537	Anti-Infective Agents.Anti-Infectives.Nucleic Acid Synthesis Inhibitors.Quinolones
			J01MA02.S01AX13.S02AA15.S03AA07
			ALBU_HUMAN TOP2A_HUMAN 
-0.034	vinorelbine	5672	DB00361	Antineoplastic Agents.Antineoplastic Agents, Phytogenic.Radiation-Sensitizing Agents
			L01CA04
			TBB2_HUMAN 
-0.034	vinblastine	13342	DB00570	Antineoplastic Agents, Phytogenic.Tubulin Modulators
			L01CA01
			TBB2_HUMAN JUN_HUMAN MDR1_HUMAN 
-0.034	vincristine	5978	DB00541	Antineoplastic Agents.Antineoplastic Agents, Phytogenic.Tubulin Modulators
			L01CA02
			TBB2_HUMAN 
-0.034	actinomycin D	2019	DB00970	Anti-Bacterial Agents.Antibiotics.Antibiotics, Antineoplastic.Antineoplastic Agents.Nucleic Acid Synthesis Inhibitors.Protein Synthesis Inhibitors
			L01DA01
			Not Available

# High scoring drugs (side-effects)
34.581	sulindac	5352	DB00605	Anti-Inflammatory Agents, Non-Steroidal.Antineoplastic Agents.Cyclooxygenase Inhibitors
			M01AB02
			PDE2A_HUMAN PGH2_HUMAN RASH_HUMAN EGF_HUMAN ALBU_HUMAN MMP2_HUMAN ALDR_HUMAN PGH1_HUMAN MK03_HUMAN PPARD_HUMAN 
3.355	bortezomib	93860	DB00188	Antineoplastic Agents.Protease Inhibitors
			L01XX32
			PSMD2_HUMAN PSMD1_HUMAN PSB1_HUMAN PSB5_HUMAN PSB2_HUMAN 
3.355	medroxyprogesterone	10631	DB00603	Contraceptives.Contraceptives, Oral, Synthetic.Progestins
			G03AC06.G03DA02.L02AB02
			PRGR_HUMAN ESR1_HUMAN 
3.355	citalopram	2771	DB00215	Antidepressants.Antidepressive Agents, Second-Generation.Selective Serotonin Reuptake Inhibitors (SSRIs).Serotonin Uptake Inhibitors
			N06AB04.N06AB10
			SC6A4_HUMAN 
3.355	disopyramide	3114	DB00280	Anti-Arrhythmia Agents.Antiarrhythmic Agents
			C01BA03
			SCN5A_HUMAN A1AG1_HUMAN 
3	pramipexole	4885	DB00413	Antidyskinetics.Antioxidants.Antiparkinson Agents.Dopamine Agonists.Free Radical Scavengers
			N04BC05
			DRD3_HUMAN DRD4_HUMAN DRD2_HUMAN 
1.863	ibuprofen	3672	DB01050	Analgesics.Analgesics, Non-Narcotic.Anti-Inflammatory Agents, Non-Steroidal.Anti-inflammatory Agents.Cyclooxygenase Inhibitors.Nonsteroidal Antiinflammatory Agents (NSAIDs)
			C01EB16.G02CC01.M01AE01.M01AE14.M02AA13
			PGH1_HUMAN PGH2_HUMAN ALBU_HUMAN 
1.852	posaconazole	147912	DB01263	Antibiotics, Antifungal.Trypanocidal Agents
			J02AC04
			Not Available
1.852	retinoic acid	5538	DB00755	Antineoplastic Agents.Cell Stimulants and Proliferants.Keratolytic Agents
			D10AD01.D10AD04.D10AD51.D10BA01.L01XX14.L01XX22
			RARG1_HUMAN RXRB_HUMAN AL1A1_HUMAN RARG2_HUMAN RAI3_HUMAN RXRG_HUMAN DAX1_HUMAN AL1A2_HUMAN TIG1_HUMAN 
1.852	indomethacin	3715	DB00328	Anti-Inflammatory Agents, Non-Steroidal.Anti-inflammatory Agents.Cardiovascular Agents.Cyclooxygenase Inhibitors.Gout Suppressants.Nonsteroidal Antiinflammatory Agents (NSAIDs).Tocolytic Agents
			C01EB03.M01AB01
			PGH1_HUMAN PGH2_HUMAN 
1.852	diflunisal	3059	DB00861	Anti-Inflammatory Agents, Non-Steroidal.Cyclooxygenase Inhibitors
			N02BA11
			PGH1_HUMAN PGH2_HUMAN TTHY_HUMAN ALBU_HUMAN 
1.07	imipramine	3696	DB00458	Adrenergic Uptake Inhibitors.Antidepressive Agents, Tricyclic.Norepinephrine-Reuptake Inhibitors
			N06AA02.N06AA03.N06AA06
			SC6A2_HUMAN SC6A4_HUMAN AA1R_HUMAN 
1.07	amoxapine	2170	DB00543	Adrenergic Uptake Inhibitors.Antidepressive Agents, Second-Generation.Dopamine Antagonists.Neurotransmitter Uptake Inhibitors.Serotonin Uptake Inhibitors
			N06AA17
			SC6A4_HUMAN SC6A2_HUMAN 
1.07	maprotiline	4011	DB00934	Adrenergic Uptake Inhibitors.Antidepressants.Antidepressive Agents, Second-Generation
			N06AA21
			HRH1_HUMAN SC6A2_HUMAN ADA1A_HUMAN AOFB_HUMAN 
1.07	desipramine	2995	DB01151	Adrenergic Uptake Inhibitors.Antidepressants.Antidepressive Agents, Tricyclic.Enzyme Inhibitors.Norepinephrine-Reuptake Inhibitors
			N06AA01
			ACM1_HUMAN SC6A2_HUMAN ADRB2_HUMAN ACM2_HUMAN SC6A4_HUMAN HRH1_HUMAN ADRB1_HUMAN ASM_HUMAN 
1.07	nortriptyline	4543	DB00540	Adrenergic Uptake Inhibitors.Antidepressants.Antidepressive Agents, Tricyclic.Norepinephrine-Reuptake Inhibitors
			N06AA10
			SC6A4_HUMAN SC6A2_HUMAN ALBU_HUMAN 
1.07	protriptyline	4976	DB00344	Adrenergic Uptake Inhibitors.Antidepressive Agents.Antidepressive Agents, Tricyclic.Norepinephrine-Reuptake Inhibitors
			N06AA11
			SC6A2_HUMAN SC6A4_HUMAN 
1.07	trimipramine	5584	DB00726	Adrenergic Uptake Inhibitors.Antidepressants.Antidepressive Agents, Tricyclic.Norepinephrine-Reuptake Inhibitors
			N06AA06
			SC6A4_HUMAN SC6A2_HUMAN 
-0.067	naproxen	1302	DB00788	Anti-Inflammatory Agents, Non-Steroidal.Cyclooxygenase Inhibitors.Gout Suppressants
			G02CC02.M01AE02.M02AA12
			PGH1_HUMAN PGH2_HUMAN 
-0.067	celecoxib	2662	DB00482	Anti-Inflammatory Agents, Non-Steroidal.Cyclooxygenase Inhibitors
			L01XX33.M01AH01
			PGH2_HUMAN PDPK1_HUMAN 
-0.067	flurbiprofen	3394	DB00712	Analgesics.Anti-Inflammatory Agents, Non-Steroidal.Anti-inflammatory Agents.Carbonic Anhydrase Inhibitors.Cyclooxygenase Inhibitors.Nonsteroidal Antiinflammatory Agents (NSAIDs)
			M01AE09.M02AA19.S01BC04
			PGH2_HUMAN PGH1_HUMAN ALBU_HUMAN 
-0.067	ketorolac	3826	DB00465	Anti-Inflammatory Agents, Non-Steroidal.Cyclooxygenase Inhibitors
			M01AB15.S01BC05
			PGH1_HUMAN PGH2_HUMAN 
-0.067	rofecoxib	5090	DB00533	Anti-Inflammatory Agents, Non-Steroidal.Cyclooxygenase 2 Inhibitors.Cyclooxygenase Inhibitors
			M01AH02
			PGH2_HUMAN ELN_HUMAN PGH1_HUMAN 
-0.067	carbamazepine	2554	DB00564	Analgesics.Analgesics, Non-Narcotic.Anticonvulsants.Antimanic Agents
			N03AF01
			SCN5A_HUMAN 
-0.067	diclofenac	3032	DB00586	Anti-Inflammatory Agents, Non-Steroidal.Cyclooxygenase Inhibitors.Nonsteroidal Antiinflammatory Agents (NSAIDs)
			D11AX18.M01AB05.M02AA15.S01BC03
			PGH1_HUMAN PGH2_HUMAN TTHY_HUMAN 
-0.067	iodine	807	Not Available	Not Available
			Not Available
			Not Available
-0.067	bupivacaine	2474	DB00297	Anesthetics, Local
			N01BB01.N01BB10
			SC10A_HUMAN PE2R1_HUMAN 
-0.067	methotrexate	4112	DB00563	Abortifacient Agents.Abortifacient Agents, Nonsteroidal.Antimetabolites.Antimetabolites, Antineoplastic.Antineoplastic Agents.Antirheumatic Agents.Dermatologic Agents.Enzyme Inhibitors.Folic Acid Antagonists.Immunosuppressive Agents.Nucleic Acid Synthesis Inhibitors
			L01BA01.L04AX03
			DYR_HUMAN ALBU_HUMAN 
-0.067	sulfasalazine	5353980	DB00795	Anti-Infective Agents.Anti-Inflammatory Agents, Non-Steroidal.Antirheumatic Agents.Gastrointestinal Agents.Sulfonamides
			A07EC01
			THIL_HUMAN XCT_HUMAN 

# Non null, negative weight on chemical substructures

# Non null, negative weight on side effects

# Low scoring drugs (substructures)
-0.034	amitriptyline	2160	DB00321	Adrenergic Uptake Inhibitors.Analgesics, Non-Narcotic.Antidepressive Agents, Tricyclic
			N06AA09
			SC6A4_HUMAN SC6A2_HUMAN KCNQ2_HUMAN ADA2A_HUMAN 
-0.034	benztropine	2344	DB00245	Antidyskinetics.Antiparkinson Agents.Dopamine Uptake Inhibitors.Muscarinic Antagonists.Parasympatholytics
			N04AC01
			ACM1_HUMAN SC6A3_HUMAN 
-0.034	cyclobenzaprine	2895	DB00924	Antidepressive Agents, Tricyclic.Muscle Relaxants.Muscle Relaxants, Central.Skeletal Muscle Relaxants.Tranquilizing Agents
			M03BX08
			5HT2A_HUMAN 
-0.034	cyproheptadine	2913	DB00434	Anti-Allergic Agents.Antihistamine derivatives.Antipruritics.Gastrointestinal Agents.Histamine H1 Antagonists.Serotonin Antagonists
			R06AX02
			5HT2A_HUMAN HRH1_HUMAN 
-0.034	atropine	3661	DB00572	Adjuvants, Anesthesia.Anti-Arrhythmia Agents.Bronchodilator Agents.Muscarinic Antagonists.Mydriatics.Parasympatholytics
			A03BA01.A03BA03.A03BB02.N04AC01.N04AC30.S01FA01.S01FA05
			ACM2_HUMAN ACM1_HUMAN ACM4_HUMAN ACM5_HUMAN ACM3_HUMAN ACES_HUMAN 
-0.034	ipratropium bromide	3746	DB00332	Antimuscarinics.Antispasmodics.Bronchodilator Agents.Cholinergic Antagonists
			R01AX03.R03BB01
			ACM1_HUMAN ACM2_HUMAN 
-0.034	loratadine	3957	DB00455	Anti-Allergic Agents.Antihistamines.Antipruritics.Histamine H1 Antagonists, Non-Sedating
			C09AA03.R06AX13.R06AX27
			HRH1_HUMAN 
-0.034	nortriptyline	4543	DB00540	Adrenergic Uptake Inhibitors.Antidepressants.Antidepressive Agents, Tricyclic.Norepinephrine-Reuptake Inhibitors
			N06AA10
			SC6A4_HUMAN SC6A2_HUMAN ALBU_HUMAN 
-0.034	olanzapine	4585	DB00334	Antiemetics.Antipsychotic Agents.Antipsychotics.Serotonin Uptake Inhibitors
			N05AH03
			DRD2_HUMAN 5HT2C_HUMAN DRD3_HUMAN ADA1B_HUMAN ACM5_HUMAN DRD1_HUMAN ACM1_HUMAN ACM3_HUMAN 5HT2A_HUMAN DRD4_HUMAN HRH1_HUMAN ACM4_HUMAN ACM2_HUMAN 
-0.034	protriptyline	4976	DB00344	Adrenergic Uptake Inhibitors.Antidepressive Agents.Antidepressive Agents, Tricyclic.Norepinephrine-Reuptake Inhibitors
			N06AA11
			SC6A2_HUMAN SC6A4_HUMAN 
-0.034	desloratadine	124087	DB00967	Antihistamines.Cholinergic Antagonists.Histamine H1 Antagonists, Non-Sedating
			R06AX27
			HRH1_HUMAN 
-0.034	carnitine	85	DB02648	Vitamin B Complex
			Not Available
			CACP_HUMAN OCTC_MOUSE CACP_MOUSE 
-0.034	GABA	119	DB02530	GABA Agents
			Not Available
			GATM_HUMAN 
-0.034	delta-aminolevulinic acid	137	DB00855	Photosensitizing Agents
			L01XD04
			HEM2_HUMAN 
-0.034	acetate	175	DB04184	Indicators and Reagents
			Not Available
			ADH7_HUMAN RETN_MOUSE ANTR2_HUMAN LYSC_CHICK VIME_PIG THTR_BOVIN PA1B3_BOVIN KINH_HUMAN SYT1_MOUSE DOT1L_HUMAN MMP12_HUMAN MGDP1_MOUSE GNMT_RAT LIS1_RAT KCRB_CHICK TTHY_HUMAN TYRO3_HUMAN KLK2_HORSE PYRD_HUMAN ELA1_PIG RNAS1_BOVIN NOS1_RAT CAH2_HUMAN TRYP_PIG FAAA_MOUSE AK1C3_HUMAN GRIA2_RAT PTN1_HUMAN NOS3_BOVIN KV2A7_MOUSE PPCKC_HUMAN LDHA_HUMAN ACE_HUMAN RNAS2_HUMAN QOR_HUMAN AK1C2_HUMAN CATA_HUMAN DAF_HUMAN GABT_PIG PURA1_MOUSE CANT1_HUMAN PLCD1_RAT LKHA4_HUMAN ESR2_RAT SAP3_HUMAN PA21B_PIG PEBP1_BOVIN ISG20_HUMAN GLO2_HUMAN C1TC_HUMAN 
-0.034	acetylcholine	187	DB03128	Acetylcholinesterase inhibitor.Cholinergic Agents.Vasodilator Agents
			Not Available
			Not Available
-0.034	L-arginine	232	DB00125	Conditionally Essential Amino Acids.Dietary supplement.Micronutrient
			B05XB01
			ASSY_HUMAN NOS3_HUMAN CTR3_HUMAN NOS2B_HUMAN ADC_HUMAN ARLY_HUMAN NOS2A_HUMAN CTR1_HUMAN NOS2C_HUMAN ARGI2_HUMAN CTR4_HUMAN 
-0.034	betaine	247	DB04455	Gastrointestinal Agents.Lipotropic Agents
			Not Available
			Not Available
-0.034	ACA	564	DB04134	Antifibrinolytic Agents
			Not Available
			TPA_HUMAN 
-0.034	lactate	612	DB04398	Not Available
			Not Available
			Not Available
-0.034	lindane	727	DB00431	Antiscabies Agent.Insecticides.Scabicide
			D08AE01.P03AB02
			Not Available
-0.034	GLY	750	DB00145	Dietary supplement.Glycine Agents.Micronutrient.Non-Essential Amino Acids
			B03AA01.B05CX03
			GATM_HUMAN NMD3B_HUMAN GCSP_HUMAN SC6A9_HUMAN KBL_HUMAN HEM1_HUMAN HEM0_HUMAN GCSH_HUMAN SYG_HUMAN NMDE1_HUMAN GSHB_HUMAN BAAT_HUMAN GPR18_HUMAN NMDE3_HUMAN Q53ET4_HUMAN Q5BJF5_HUMAN Q5HYG8_HUMAN GLYAT_HUMAN S36A1_HUMAN Q8N1A5_HUMAN GLYL2_HUMAN GLRA1_HUMAN GLYL1_HUMAN AGT2_HUMAN VIAAT_HUMAN SOX_HUMAN SC6A5_HUMAN SPYA_HUMAN GLRB_HUMAN GLYC_HUMAN GLRA3_HUMAN GLRA2_HUMAN GNMT_HUMAN GLYM_HUMAN 
-0.034	vitamin A	1071	DB00162	Anti-acne Agents.Essential Vitamin.Vitamins.Vitamins (Vitamin A)
			A11CA01.V04CB01
			AL1A2_HUMAN AL1A1_HUMAN CRAL_HUMAN LRAT_HUMAN DHRS3_HUMAN AL1A3_HUMAN RETST_HUMAN RDH11_HUMAN DHRS4_HUMAN RDH14_HUMAN RDH12_HUMAN Q9NYR8_HUMAN RET1_HUMAN RDH1_HUMAN RDH13_HUMAN IRBP_HUMAN RET5_HUMAN RET7_HUMAN RETBP_HUMAN RET2_HUMAN 
-0.034	tetrahydrobiopterin	1125	DB00360	Cofactor.Dietary supplement
			Not Available
			PH4H_HUMAN NOS3_HUMAN TY3H_HUMAN TPH1_HUMAN 
-0.034	acyclovir	2022	DB00787	Antiviral Agents.Nucleosides and Nucleotides
			D06BB03.J05AB01.J05AB11.S01AD03
			PNPH_HUMAN 
-0.034	HTM	2123	DB00488	Antineoplastic Agents.Antineoplastic Agents, Alkylating
			L01XX03
			Not Available
-0.034	amantadine	2130	DB00915	Analgesics, Non-Narcotic.Antiparkinson Agents.Antiviral Agents.Dopamine Agents
			N04BB01
			DRD2_HUMAN DRD1_HUMAN 
-0.034	amifostine	2141	DB01143	Radiation-Protective Agents
			V03AF05
			ENPP1_HUMAN PPBN_HUMAN 
-0.034	theophylline	2153	DB00277	Bronchodilator Agents.Phosphodiesterase Inhibitors.Respiratory Smooth Muscle Relaxants.Vasodilator Agents
			R03DA04.R03DA05
			PDE3A_HUMAN PDE4B_HUMAN AA2BR_HUMAN PDE4A_HUMAN PDE5A_HUMAN AA1R_HUMAN AA2AR_HUMAN 

# Low scoring drugs (side-effects)
-0.078	ethotoin	3292	DB00754	Anticonvulsants
			N03AB01
			SCN5A_HUMAN 
-0.078	hydroxyzine	3658	DB00557	Antipruritics.Anxiolytics sedatives and hypnotics.Histamine H1 Antagonists
			N05BB01
			HRH1_HUMAN 
-0.078	benztropine	2344	DB00245	Antidyskinetics.Antiparkinson Agents.Dopamine Uptake Inhibitors.Muscarinic Antagonists.Parasympatholytics
			N04AC01
			ACM1_HUMAN SC6A3_HUMAN 
-0.078	solifenacin succinate	154059	DB01591	Anti-Incontinence Agents.Antispasmodics.Muscarinic Antagonists
			G04BD08
			ACM3_HUMAN ACM1_HUMAN 
-0.078	darifenacin	72054	DB00496	Muscarinic Antagonists.Urinary antispasmodics
			G04BD10
			ACM3_HUMAN 
-0.078	GABA	119	DB02530	GABA Agents
			Not Available
			GATM_HUMAN 
-0.078	delta-aminolevulinic acid	137	DB00855	Photosensitizing Agents
			L01XD04
			HEM2_HUMAN 
-0.078	acetate	175	DB04184	Indicators and Reagents
			Not Available
			ADH7_HUMAN RETN_MOUSE ANTR2_HUMAN LYSC_CHICK VIME_PIG THTR_BOVIN PA1B3_BOVIN KINH_HUMAN SYT1_MOUSE DOT1L_HUMAN MMP12_HUMAN MGDP1_MOUSE GNMT_RAT LIS1_RAT KCRB_CHICK TTHY_HUMAN TYRO3_HUMAN KLK2_HORSE PYRD_HUMAN ELA1_PIG RNAS1_BOVIN NOS1_RAT CAH2_HUMAN TRYP_PIG FAAA_MOUSE AK1C3_HUMAN GRIA2_RAT PTN1_HUMAN NOS3_BOVIN KV2A7_MOUSE PPCKC_HUMAN LDHA_HUMAN ACE_HUMAN RNAS2_HUMAN QOR_HUMAN AK1C2_HUMAN CATA_HUMAN DAF_HUMAN GABT_PIG PURA1_MOUSE CANT1_HUMAN PLCD1_RAT LKHA4_HUMAN ESR2_RAT SAP3_HUMAN PA21B_PIG PEBP1_BOVIN ISG20_HUMAN GLO2_HUMAN C1TC_HUMAN 
-0.078	acetylcholine	187	DB03128	Acetylcholinesterase inhibitor.Cholinergic Agents.Vasodilator Agents
			Not Available
			Not Available
-0.078	L-arginine	232	DB00125	Conditionally Essential Amino Acids.Dietary supplement.Micronutrient
			B05XB01
			ASSY_HUMAN NOS3_HUMAN CTR3_HUMAN NOS2B_HUMAN ADC_HUMAN ARLY_HUMAN NOS2A_HUMAN CTR1_HUMAN NOS2C_HUMAN ARGI2_HUMAN CTR4_HUMAN 
-0.078	betaine	247	DB04455	Gastrointestinal Agents.Lipotropic Agents
			Not Available
			Not Available
-0.078	lactate	612	DB04398	Not Available
			Not Available
			Not Available
-0.078	GLY	750	DB00145	Dietary supplement.Glycine Agents.Micronutrient.Non-Essential Amino Acids
			B03AA01.B05CX03
			GATM_HUMAN NMD3B_HUMAN GCSP_HUMAN SC6A9_HUMAN KBL_HUMAN HEM1_HUMAN HEM0_HUMAN GCSH_HUMAN SYG_HUMAN NMDE1_HUMAN GSHB_HUMAN BAAT_HUMAN GPR18_HUMAN NMDE3_HUMAN Q53ET4_HUMAN Q5BJF5_HUMAN Q5HYG8_HUMAN GLYAT_HUMAN S36A1_HUMAN Q8N1A5_HUMAN GLYL2_HUMAN GLRA1_HUMAN GLYL1_HUMAN AGT2_HUMAN VIAAT_HUMAN SOX_HUMAN SC6A5_HUMAN SPYA_HUMAN GLRB_HUMAN GLYC_HUMAN GLRA3_HUMAN GLRA2_HUMAN GNMT_HUMAN GLYM_HUMAN 
-0.078	triiodothyronine	861	DB00279	Hormone Replacement Agents
			H03AA02
			THB1_HUMAN THA_HUMAN THBG_HUMAN TTHY_HUMAN ALBU_HUMAN THB2_HUMAN 
-0.078	magnesium	888	DB01378	Not Available
			A02AA01.A02AA02.A02AA03.A02AA04.A02AA05.A06AD01.A06AD02.A06AD03.A06AD04.A06AD19.A12CC01.A12CC02.A12CC03.A12CC04.A12CC05.A12CC06.A12CC07.A12CC08.A12CC09.A12CC10.A12CC30.B05CB03.B05XA05.B05XA10.B05XA11.C10AX07.D11AX05.G04BX01.V04CC02
			AT1A1_HUMAN 
-0.078	vitamin A	1071	DB00162	Anti-acne Agents.Essential Vitamin.Vitamins.Vitamins (Vitamin A)
			A11CA01.V04CB01
			AL1A2_HUMAN AL1A1_HUMAN CRAL_HUMAN LRAT_HUMAN DHRS3_HUMAN AL1A3_HUMAN RETST_HUMAN RDH11_HUMAN DHRS4_HUMAN RDH14_HUMAN RDH12_HUMAN Q9NYR8_HUMAN RET1_HUMAN RDH1_HUMAN RDH13_HUMAN IRBP_HUMAN RET5_HUMAN RET7_HUMAN RETBP_HUMAN RET2_HUMAN 
-0.078	actinomycin D	2019	DB00970	Anti-Bacterial Agents.Antibiotics.Antibiotics, Antineoplastic.Antineoplastic Agents.Nucleic Acid Synthesis Inhibitors.Protein Synthesis Inhibitors
			L01DA01
			Not Available
-0.078	p-aminohippuric acid	2148	DB00345	Diagnostic aids.Indicators and Reagents
			Not Available
			Not Available
-0.078	theophylline	2153	DB00277	Bronchodilator Agents.Phosphodiesterase Inhibitors.Respiratory Smooth Muscle Relaxants.Vasodilator Agents
			R03DA04.R03DA05
			PDE3A_HUMAN PDE4B_HUMAN AA2BR_HUMAN PDE4A_HUMAN PDE5A_HUMAN AA1R_HUMAN AA2AR_HUMAN 
-0.078	amprenavir	2177	DB00701	Anti-HIV Agents.Antibiotics, Antitubercular.HIV Protease Inhibitors
			J05AE05.J05AE07
			Not Available
-0.078	azelaic acid	2266	DB00548	Antineoplastic Agents.Dermatologic Agents
			D10AX03
			S5A2_HUMAN TYRO_HUMAN 
-0.078	bacitracin	2283	DB00626	Anti-Bacterial Agents.Anti-Infective Agents, Local
			D06AX05.R02AB04
			A2MG_HUMAN TKN1_HUMAN IDE_HUMAN 
-0.078	bethanechol	2370	DB01019	Muscarinic Agonists.Parasympathomimetics
			N07AB02
			ACM1_HUMAN 
-0.078	volley	2484	DB01091	Antifungal Agents
			D01AE23
			ERG1_HUMAN 
-0.078	carbachol	2551	DB00411	Analgesics, Non-Narcotic.Cardiotonic Agents.Cholinergic Agonists.Miotics
			N07AB01.S01EB02
			ACM1_HUMAN ACM2_HUMAN ACHA2_HUMAN 
-0.078	ciclopirox	2749	DB01188	Antifungal Agents
			D01AE14.G01AX12
			LOX15_HUMAN PGH1_HUMAN PGH2_HUMAN 
-0.078	clotrimazole	2812	DB00257	Anti-Infective Agents, Local.Antifungal Agents.Growth Inhibitors
			A01AB18.D01AC01.G01AF02
			KCNN4_HUMAN 
-0.078	dapsone	2955	DB00250	Anti-Infective Agents.Anti-Infectives.Anti-inflammatory Agents.Antimalarials.Antimycobacterials.Folic Acid Antagonists.Leprostatic Agents
			J04BA02
			DYR_HUMAN 
-0.078	dipivefrin	3105	DB00449	Adrenergic Agonists.Ophthalmologicals.Sympathomimetics
			S01EA02
			ADA2A_HUMAN 

#### Component 7 (Correlation 0.895): high scoring substructures and side effects ####

# Non null, positive weight on chemical substructures
0.577	B-O (freq: 1)
0.577	B-C (freq: 1)
0.577	>= 1 B (freq: 1)

# Non null, positive weight on side effects
0.5	portal.vein.thrombosis (freq: 2)
0.5	toxoplasmosis (freq: 2)
0.5	meningoencephalitis (freq: 2)
0.5	ophthalmic.herpes.simplex (freq: 2)

# High scoring drugs (substructures)
51.556	bortezomib	93860	DB00188	Antineoplastic Agents.Protease Inhibitors
			L01XX32
			PSMD2_HUMAN PSMD1_HUMAN PSB1_HUMAN PSB5_HUMAN PSB2_HUMAN 
-0.058	carbenicillin indanyl sodium	2575	DB00415	Anti-Bacterial Agents.Penicillins
			J01CA01.J01CA02.J01CA06.J01CA14.J01CA15.S01AA19
			Not Available
-0.058	LCBF	3956	DB00447	Anti-Bacterial Agents.Anti-Infective Agents.Antibiotics
			J01DC08
			Not Available
-0.058	cephalexin	2666	DB00567	Anti-Bacterial Agents.Cephalosporins
			J01DB01
			Not Available
-0.058	cefuroxime	2658	DB01112	Anti-Bacterial Agents.Cephalosporins
			J01DC02
			Not Available
-0.058	ceftazidime	2650	DB00438	Anti-Bacterial Agents
			J01DD02
			Not Available
-0.058	cefprozil	2646	DB01150	Anti-Bacterial Agents.Cephalosporins
			J01DC10
			Not Available
-0.058	cefoxitin	2637	DB01331	Anti-Bacterial Agents.Antibacterial Agents.Cephalosporins
			J01DC01
			Not Available
-0.058	cefoperazone	2629	DB01329	Anti-Bacterial Agents.Antibacterial Agents.Cephalosporins
			J01DD12
			ALBU_HUMAN 
-0.058	cefadroxil	2610	DB01140	Anti-Bacterial Agents.Cephalosporins
			J01DB05
			S15A1_HUMAN S15A2_HUMAN 
-0.058	cefaclor	2609	DB00833	Anti-Bacterial Agents.Cephalosporins
			J01DC04
			Not Available
-0.058	cefditoren	9571074	DB01066	Anti-Bacterial Agents
			J01DD16
			Not Available
-0.058	cefdinir	6398970	DB00535	Anti-Bacterial Agents.Anti-Infectives
			J01DD15
			PERM_HUMAN 
-0.058	cefpodoxime	54547	DB01416	Anti-Bacterial Agents.Antibacterial Agents.Cephalosporins
			J01DD13
			Not Available
-0.058	cefixime	2675	DB00671	Anti-Bacterial Agents.Cephalosporins
			J01DD08
			Not Available
-0.058	ceftriaxone	2656	DB01212	Anti-Bacterial Agents.Cephalosporins
			J01DD04
			Not Available
-0.058	ceftizoxime	2655	DB01332	Anti-Bacterial Agents.Cephalosporins
			J01DD07
			Not Available
-0.058	cephem	2654	DB01415	Anti-Bacterial Agents.Cephalosporins
			J01DD14
			S15A1_HUMAN 
-0.058	cefotaxime	2631	DB00493	Anti-Bacterial Agents
			J01DD01
			Not Available
-0.058	cefepime	2622	DB01413	Anti-Bacterial Agents.Antibacterial Agents.Cephalosporins
			J01DE01
			Not Available
-0.058	aztreonam	2274	DB00355	Anti-Bacterial Agents
			J01DF01
			Not Available
-0.058	cefotetan	50614	DB01330	Anti-Bacterial Agents
			J01DC05
			Not Available
-0.058	cephradine	2673	DB01333	Anti-Bacterial Agents
			J01DB09
			Not Available
-0.058	cefazolin	2617	DB01327	Anti-Bacterial Agents.Cephalosporins
			J01DB04
			MRP4_HUMAN ALBU_HUMAN PON1_HUMAN 
-0.058	ertapenem	150610	DB00303	Anti-Bacterial Agents.Antibacterial Agents
			J01DH03
			Not Available
-0.058	piperacillin	4834	DB00319	Anti-Bacterial Agents.Penicillins
			J01CA12
			Not Available
-0.058	penicillin V	4730	DB00417	Anti-Bacterial Agents.Penicillins
			J01CE02.J01CE10
			Not Available
-0.058	oxacillin	4607	DB00713	Anti-Bacterial Agents.Penicillins
			J01CF01.J01CF02.J01CF04.J01CF05
			Not Available
-0.058	dicloxacillin	3040	DB00485	Anti-Bacterial Agents
			J01CF01
			Not Available

# High scoring drugs (side-effects)
42.071	bortezomib	93860	DB00188	Antineoplastic Agents.Protease Inhibitors
			L01XX32
			PSMD2_HUMAN PSMD1_HUMAN PSB1_HUMAN PSB5_HUMAN PSB2_HUMAN 
10.447	letrozole	3902	DB01006	Antineoplastic Agents.Aromatase Inhibitors
			L02BG04
			ESR1_HUMAN ERBB2_HUMAN CP19A_HUMAN 
10.447	ibuprofen	3672	DB01050	Analgesics.Analgesics, Non-Narcotic.Anti-Inflammatory Agents, Non-Steroidal.Anti-inflammatory Agents.Cyclooxygenase Inhibitors.Nonsteroidal Antiinflammatory Agents (NSAIDs)
			C01EB16.G02CC01.M01AE01.M01AE14.M02AA13
			PGH1_HUMAN PGH2_HUMAN ALBU_HUMAN 
10.447	triamcinolone	5544	DB00620	Adrenergic Agents.Anti-inflammatory Agents.Glucocorticoids
			A01AC01.D07AB09.D07XB02.H02AB08.R01AD11.R03BA06.S01BA05
			CBG_HUMAN ANXA1_HUMAN 
10.447	doxorubicin	1690	DB00997	Antibiotics.Antibiotics, Antineoplastic.Antineoplastic Agents
			L01DB01
			TOP2A_HUMAN 
-0.095	cefuroxime	2658	DB01112	Anti-Bacterial Agents.Cephalosporins
			J01DC02
			Not Available
-0.095	cefdinir	6398970	DB00535	Anti-Bacterial Agents.Anti-Infectives
			J01DD15
			PERM_HUMAN 
-0.095	cephem	2654	DB01415	Anti-Bacterial Agents.Cephalosporins
			J01DD14
			S15A1_HUMAN 
-0.095	cefprozil	2646	DB01150	Anti-Bacterial Agents.Cephalosporins
			J01DC10
			Not Available
-0.095	cefpodoxime	54547	DB01416	Anti-Bacterial Agents.Antibacterial Agents.Cephalosporins
			J01DD13
			Not Available
-0.095	cefditoren	9571074	DB01066	Anti-Bacterial Agents
			J01DD16
			Not Available
-0.095	cefadroxil	2610	DB01140	Anti-Bacterial Agents.Cephalosporins
			J01DB05
			S15A1_HUMAN S15A2_HUMAN 
-0.095	cefixime	2675	DB00671	Anti-Bacterial Agents.Cephalosporins
			J01DD08
			Not Available
-0.095	oxacillin	4607	DB00713	Anti-Bacterial Agents.Penicillins
			J01CF01.J01CF02.J01CF04.J01CF05
			Not Available
-0.095	dicloxacillin	3040	DB00485	Anti-Bacterial Agents
			J01CF01
			Not Available
-0.095	cefoxitin	2637	DB01331	Anti-Bacterial Agents.Antibacterial Agents.Cephalosporins
			J01DC01
			Not Available
-0.095	cefazolin	2617	DB01327	Anti-Bacterial Agents.Cephalosporins
			J01DB04
			MRP4_HUMAN ALBU_HUMAN PON1_HUMAN 
-0.095	penicillin G	2349	DB01053	Anti-Bacterial Agents.Penicillins
			J01CE01.J01CE02.J01CE10.S01AA14
			Not Available
-0.095	ceftriaxone	2656	DB01212	Anti-Bacterial Agents.Cephalosporins
			J01DD04
			Not Available
-0.095	ceftazidime	2650	DB00438	Anti-Bacterial Agents
			J01DD02
			Not Available
-0.095	cefotetan	50614	DB01330	Anti-Bacterial Agents
			J01DC05
			Not Available
-0.095	ceftizoxime	2655	DB01332	Anti-Bacterial Agents.Cephalosporins
			J01DD07
			Not Available
-0.095	cefepime	2622	DB01413	Anti-Bacterial Agents.Antibacterial Agents.Cephalosporins
			J01DE01
			Not Available
-0.095	cephalexin	2666	DB00567	Anti-Bacterial Agents.Cephalosporins
			J01DB01
			Not Available
-0.095	azithromycin	2269	DB00207	Anti-Bacterial Agents.Other Macrolides
			J01FA10
			Not Available
-0.095	minocycline	4200	DB01017	Anti-Bacterial Agents.Tetracyclines
			A01AB23.J01AA08
			CYC_HUMAN IL1B_HUMAN LOX5_HUMAN MMP9_HUMAN VEGFA_HUMAN CASP1_HUMAN CASP3_HUMAN 
-0.095	ampicillin	2173	DB00415	Anti-Bacterial Agents.Penicillins
			J01CA01.J01CA02.J01CA06.J01CA14.J01CA15.S01AA19
			Not Available
-0.095	cefaclor	2609	DB00833	Anti-Bacterial Agents.Cephalosporins
			J01DC04
			Not Available
-0.095	ofloxacin	4583	DB01165	Anti-Bacterial Agents.Anti-Infective Agents, Urinary.Anti-Infectives.Nucleic Acid Synthesis Inhibitors.Quinolones
			J01MA01.J01MA02.J01MA12.S01AX11.S01AX13.S01AX19.S02AA15.S03AA07
			TOP2A_HUMAN 

# Non null, negative weight on chemical substructures

# Non null, negative weight on side effects

# Low scoring drugs (substructures)
-0.058	alprazolam	2118	DB00404	Anti-anxiety Agents.Benzodiazepines.GABA Modulators.Hypnotics and Sedatives
			N05BA12
			GBRA1_HUMAN GBRA6_HUMAN BZRP_HUMAN GBRA3_HUMAN GBRA4_HUMAN GBRA5_HUMAN GBRA2_HUMAN 
-0.058	amitriptyline	2160	DB00321	Adrenergic Uptake Inhibitors.Analgesics, Non-Narcotic.Antidepressive Agents, Tricyclic
			N06AA09
			SC6A4_HUMAN SC6A2_HUMAN KCNQ2_HUMAN ADA2A_HUMAN 
-0.058	amoxapine	2170	DB00543	Adrenergic Uptake Inhibitors.Antidepressive Agents, Second-Generation.Dopamine Antagonists.Neurotransmitter Uptake Inhibitors.Serotonin Uptake Inhibitors
			N06AA17
			SC6A4_HUMAN SC6A2_HUMAN 
-0.058	azelastine	2267	DB00972	Anti-Allergic Agents.Anti-Inflammatory Agents, Non-Steroidal.Bronchodilator Agents.Histamine H1 Antagonists.Histamine H1 Antagonists, Non-Sedating.Lipoxygenase Inhibitors.Platelet Aggregation Inhibitors
			R01AC03.R06AX19.S01GX07
			HRH1_HUMAN 
-0.058	benztropine	2344	DB00245	Antidyskinetics.Antiparkinson Agents.Dopamine Uptake Inhibitors.Muscarinic Antagonists.Parasympatholytics
			N04AC01
			ACM1_HUMAN SC6A3_HUMAN 
-0.058	compendium	2441	DB01558	Anti-anxiety Agents.Benzodiazepines.GABA Modulators.Hypnotics and Sedatives
			Not Available
			GBRA2_HUMAN 
-0.058	carbamazepine	2554	DB00564	Analgesics.Analgesics, Non-Narcotic.Anticonvulsants.Antimanic Agents
			N03AF01
			SCN5A_HUMAN 
-0.058	chlordiazepoxide	2712	DB00475	Adjuvants, Anesthesia.Anti-anxiety Agents.Benzodiazepines.GABA Modulators.Hypnotics and Sedatives
			N05BA02
			GBRA1_HUMAN 
-0.058	clomipramine	2801	DB01242	Antidepressive Agents, Tricyclic.Serotonin Uptake Inhibitors
			N06AA04
			SC6A4_HUMAN SC6A2_HUMAN Q5TZY3_HUMAN 5HT2A_HUMAN 
-0.058	clonazepam	2802	DB01068	Anticonvulsants.Benzodiazepines.GABA Modulators
			N03AE01
			GBRA1_HUMAN ALBU_HUMAN BZRP_HUMAN 
-0.058	clozapine	2818	DB00363	Antipsychotic Agents.Antipsychotics.GABA Antagonists.Serotonin Antagonists
			N05AH02
			DRD4_HUMAN HRH1_HUMAN DRD2_HUMAN D1IP_HUMAN HRH4_HUMAN 5HT2A_HUMAN 5HT1A_HUMAN 5HT2C_HUMAN DRD1_HUMAN 
-0.058	cyclobenzaprine	2895	DB00924	Antidepressive Agents, Tricyclic.Muscle Relaxants.Muscle Relaxants, Central.Skeletal Muscle Relaxants.Tranquilizing Agents
			M03BX08
			5HT2A_HUMAN 
-0.058	cyproheptadine	2913	DB00434	Anti-Allergic Agents.Antihistamine derivatives.Antipruritics.Gastrointestinal Agents.Histamine H1 Antagonists.Serotonin Antagonists
			R06AX02
			5HT2A_HUMAN HRH1_HUMAN 
-0.058	desipramine	2995	DB01151	Adrenergic Uptake Inhibitors.Antidepressants.Antidepressive Agents, Tricyclic.Enzyme Inhibitors.Norepinephrine-Reuptake Inhibitors
			N06AA01
			ACM1_HUMAN SC6A2_HUMAN ADRB2_HUMAN ACM2_HUMAN SC6A4_HUMAN HRH1_HUMAN ADRB1_HUMAN ASM_HUMAN 
-0.058	diazepam	3016	DB00829	Adjuvants, Anesthesia.Anesthetics, Intravenous.Anti-anxiety Agents.Anticonvulsants.Antiemetics.GABA Modulators.Hypnotics and Sedatives.Muscle Relaxants, Central
			N05BA01.N05BA17
			BZRP_HUMAN GBRA1_HUMAN GBRA2_HUMAN GBRA3_HUMAN 
-0.058	doxepin	3158	DB01142	Anti-anxiety Agents.Antidepressants.Antidepressive Agents, Tricyclic.Antipruritics.Histamine Antagonists.Norepinephrine-Reuptake Inhibitors
			N06AA12
			SC6A4_HUMAN SC6A2_HUMAN HRH1_HUMAN HRH2_HUMAN 
-0.058	emedastine	3219	DB01084	Anti-Allergic Agents.Histamine H1 Antagonists
			S01GX06
			HRH1_HUMAN 
-0.058	epinastine	3241	DB00751	Antihistamines.Histamine H1 Antagonists.Ophthalmics
			R06AX24.S01GX10
			HRH1_HUMAN HRH2_HUMAN ADA1A_HUMAN ADA2A_HUMAN 5HT2A_HUMAN 
-0.058	estazolam	3261	DB01215	Anti-anxiety Agents.Anticonvulsants.GABA Modulators
			N05CD04
			BZRP_HUMAN 
-0.058	fenoldopam	3340	DB00800	Antihypertensive Agents.Dopamine Agonists.Vasodilator Agents
			C01CA19
			DRD5_HUMAN DRD1_HUMAN ADA2B_HUMAN ADA2C_HUMAN ADA2A_HUMAN 
-0.058	flumazenil	3373	DB01205	Antidotes.GABA Modulators
			V03AB25
			GBRA1_HUMAN 
-0.058	flurazepam	3393	DB00690	Anti-anxiety Agents.GABA Modulators.Hypnotics and Sedatives
			N05CD01
			GBRA1_HUMAN GBRB1_HUMAN GBRB3_HUMAN GBRA5_HUMAN GBRA3_HUMAN GBRA2_HUMAN GBRB2_HUMAN GBRA4_HUMAN GBRA6_HUMAN 
-0.058	galantamine	3449	DB00674	Cholinesterase Inhibitors.Nootropic Agents.Parasympathomimetics
			N06DA04
			ACES_HUMAN 
-0.058	atropine	3661	DB00572	Adjuvants, Anesthesia.Anti-Arrhythmia Agents.Bronchodilator Agents.Muscarinic Antagonists.Mydriatics.Parasympatholytics
			A03BA01.A03BA03.A03BB02.N04AC01.N04AC30.S01FA01.S01FA05
			ACM2_HUMAN ACM1_HUMAN ACM4_HUMAN ACM5_HUMAN ACM3_HUMAN ACES_HUMAN 
-0.058	imipramine	3696	DB00458	Adrenergic Uptake Inhibitors.Antidepressive Agents, Tricyclic.Norepinephrine-Reuptake Inhibitors
			N06AA02.N06AA03.N06AA06
			SC6A2_HUMAN SC6A4_HUMAN AA1R_HUMAN 
-0.058	ipratropium bromide	3746	DB00332	Antimuscarinics.Antispasmodics.Bronchodilator Agents.Cholinergic Antagonists
			R01AX03.R03BB01
			ACM1_HUMAN ACM2_HUMAN 
-0.058	ketotifen	3827	DB00920	Anti-Allergic Agents.Antipruritics.Histamine H1 Antagonists
			R06AX17.S01GX08
			PDE7A_HUMAN HRH1_HUMAN PDE7B_HUMAN 
-0.058	loratadine	3957	DB00455	Anti-Allergic Agents.Antihistamines.Antipruritics.Histamine H1 Antagonists, Non-Sedating
			C09AA03.R06AX13.R06AX27
			HRH1_HUMAN 
-0.058	lorazepam	3958	DB00186	Anti-anxiety Agents.Anticonvulsants.Antiemetics.Benzodiazepines.GABA Modulators.Hypnotics and Sedatives
			N05BA06
			GBRA6_HUMAN BZRP_HUMAN GBRA1_HUMAN GBRB1_HUMAN GBRB3_HUMAN GBRA5_HUMAN GBRA3_HUMAN GBRA2_HUMAN GBRB2_HUMAN GBRA4_HUMAN 

# Low scoring drugs (side-effects)
-0.095	chlorambucil	2708	DB00291	Antineoplastic Agents.Antineoplastic Agents, Alkylating
			L01AA02
			Not Available
-0.095	5-fluorocytosine	3366	DB01099	Antifungal Agents.Antifungals.Antimetabolites
			D01AE21.J02AX01
			DNMT1_HUMAN 
-0.095	cyclopentolate	2905	DB00979	Antimuscarinic eye preparations.Muscarinic Antagonists.Mydriatics.Parasympatholytics
			S01FA04
			ACM1_HUMAN 
-0.095	alprazolam	2118	DB00404	Anti-anxiety Agents.Benzodiazepines.GABA Modulators.Hypnotics and Sedatives
			N05BA12
			GBRA1_HUMAN GBRA6_HUMAN BZRP_HUMAN GBRA3_HUMAN GBRA4_HUMAN GBRA5_HUMAN GBRA2_HUMAN 
-0.095	midazolam	4192	DB00683	Adjuvants, Anesthesia.Anesthetics, Intravenous.Anti-anxiety Agents.GABA Modulators.Hypnotics and Sedatives
			N05CD08
			GBRA1_HUMAN GBRB1_HUMAN GBRB3_HUMAN GBRA5_HUMAN GBRA3_HUMAN GBRA2_HUMAN GBRB2_HUMAN GBRA4_HUMAN GBRA6_HUMAN 
-0.095	oxazepam	4616	DB00842	Anti-anxiety Agents.GABA Modulators.Hypnotics and Sedatives
			N05BA04
			GBRA1_HUMAN ALBU_HUMAN 
-0.095	clonazepam	2802	DB01068	Anticonvulsants.Benzodiazepines.GABA Modulators
			N03AE01
			GBRA1_HUMAN ALBU_HUMAN BZRP_HUMAN 
-0.095	paroxetine	4691	DB00715	Antidepressants.Antidepressive Agents, Second-Generation.Selective Serotonin Reuptake Inhibitors (SSRIs).Serotonin Uptake Inhibitors
			N06AB05
			SC6A4_HUMAN SC6A2_HUMAN 5HT2A_HUMAN 
-0.095	bicarbonate	767	DB01390	Antidiarrheals
			Not Available
			Not Available
-0.095	promethazine	4927	DB01069	Anti-Allergic Agents.Antipruritics.Histamine H1 Antagonists.Phenothiazine Derivatives
			D04AA10.R06AD02.R06AD05
			CALM_HUMAN DRD2_HUMAN HRH1_HUMAN ACM4_HUMAN ACM1_HUMAN ACM5_HUMAN ADA1A_HUMAN 5HT2A_HUMAN ACM2_HUMAN ACM3_HUMAN 
-0.095	lithium	28112	DB01356	Not Available
			D11AX04.N05AN01
			IMPA2_HUMAN IMPA1_HUMAN CTNB1_HUMAN GSK3B_HUMAN INPP_HUMAN 
-0.095	lorazepam	3958	DB00186	Anti-anxiety Agents.Anticonvulsants.Antiemetics.Benzodiazepines.GABA Modulators.Hypnotics and Sedatives
			N05BA06
			GBRA6_HUMAN BZRP_HUMAN GBRA1_HUMAN GBRB1_HUMAN GBRB3_HUMAN GBRA5_HUMAN GBRA3_HUMAN GBRA2_HUMAN GBRB2_HUMAN GBRA4_HUMAN 
-0.095	vincristine	5978	DB00541	Antineoplastic Agents.Antineoplastic Agents, Phytogenic.Tubulin Modulators
			L01CA02
			TBB2_HUMAN 
-0.095	amiodarone	2156	DB01118	Anti-Arrhythmia Agents.Enzyme Inhibitors.Vasodilator Agents
			C01BD01
			ADA1A_HUMAN ADRB1_HUMAN KCNH2_HUMAN 
-0.095	valacyclovir	5647	DB00577	Antiviral Agents.Prodrugs
			J05AB11
			Not Available
-0.095	acyclovir	2022	DB00787	Antiviral Agents.Nucleosides and Nucleotides
			D06BB03.J05AB01.J05AB11.S01AD03
			PNPH_HUMAN 
-0.095	BCNU	2578	DB00262	Antineoplastic Agents.Antineoplastic Agents, Alkylating
			L01AD01
			GSHR_HUMAN 
-0.095	memantine	4054	DB01043	Antidyskinetics.Antiparkinson Agents.Central Nervous System Agents.Dopamine Agents.Excitatory Amino Acid Antagonists
			N06DX01
			NMD3A_HUMAN NMDE1_HUMAN NMDE2_HUMAN 
-0.095	pentobarbital	4737	DB00312	Adjuvants, Anesthesia.Barbiturates.GABA Modulators.Hypnotics and Sedatives
			N05CA01
			GBRA1_HUMAN 
-0.095	secobarbital	5193	DB00418	Adjuvants.Adjuvants, Anesthesia.Barbiturates.GABA Modulators.Hypnotics and Sedatives
			N05CA06
			GBRA1_HUMAN 
-0.095	vigabatrin	5665	DB01080	Anticonvulsants.Enzyme Inhibitors.GABA Agents
			N03AG04
			GABT_HUMAN 
-0.095	methsuximide	6476	DB05246	Anticonvulsants
			Not Available
			Not Available
-0.095	levetiracetam	59708	DB01202	Anticonvulsants.Nootropic Agents
			N03AX14
			SCN1A_HUMAN CAH1_HUMAN CAC1G_HUMAN SV2A_HUMAN 
-0.095	amantadine	2130	DB00915	Analgesics, Non-Narcotic.Antiparkinson Agents.Antiviral Agents.Dopamine Agents
			N04BB01
			DRD2_HUMAN DRD1_HUMAN 
-0.095	carbamazepine	2554	DB00564	Analgesics.Analgesics, Non-Narcotic.Anticonvulsants.Antimanic Agents
			N03AF01
			SCN5A_HUMAN 
-0.095	doxepin	3158	DB01142	Anti-anxiety Agents.Antidepressants.Antidepressive Agents, Tricyclic.Antipruritics.Histamine Antagonists.Norepinephrine-Reuptake Inhibitors
			N06AA12
			SC6A4_HUMAN SC6A2_HUMAN HRH1_HUMAN HRH2_HUMAN 
-0.095	ganciclovir	3454	DB01004	Antiviral Agents
			J05AB06.J05AB14.S01AD09
			Not Available
-0.095	procarbazine	4915	DB01168	Antineoplastic Agents
			L01XB01
			Not Available
-0.095	triazolam	5556	DB00897	Adjuvants, Anesthesia.Anti-anxiety Agents.Benzodiazepines.GABA Modulators
			N05CD05
			BZRP_HUMAN 

#### Component 31 (Correlation 0.815): high scoring substructures and side effects ####

# Non null, positive weight on chemical substructures
1	>= 2 Na (freq: 1)
0.004	>= 1 Gd (freq: 5)
0.004	>= 1 Na (freq: 5)

# Non null, positive weight on side effects
0.705	renal.mass.NOS (freq: 2)
0.705	bruit (freq: 2)
0.079	furuncles (freq: 4)

# High scoring drugs (substructures)
29.871	gadofosveset trisodium	158440	Not Available	Not Available
			Not Available
			Not Available
0.019	sodium bicarbonate	8953	DB01390	Antidiarrheals
			Not Available
			Not Available
0.019	NaCl	5234	Not Available	Not Available
			Not Available
			Not Available
0.019	Gd-EOB-DTPA	450096	Not Available	Not Available
			Not Available
			Not Available
0.019	gold sodium thiomalate	11954225	Not Available	Not Available
			Not Available
			Not Available
0.019	gadoversetamide	444013	DB00538	Contrast Agents.Contrast Media
			V08CA06
			Not Available
0.019	gadodiamide	60754	DB00225	Contrast Media
			V08CA03
			Not Available
0.019	gadoteridol	60714	DB00597	Contrast Agents.Contrast Media
			V08CA04
			Not Available
0.019	sodium acetate	22507	Not Available	Not Available
			Not Available
			Not Available
-0.034	erlotinib	176870	DB00530	Protein Kinase Inhibitors
			L01XE03
			EGFR_HUMAN 
-0.034	danazol	2949	DB01406	Estrogen Antagonists
			G03XA01
			ESR1_HUMAN GNRHR_HUMAN GNRR2_HUMAN SHBG_HUMAN CCL2_HUMAN 
-0.034	Implanon	40976	DB00294	Contraceptive Agents, Female.Contraceptives
			G03AC08
			ESR1_HUMAN PRGR_HUMAN 
-0.034	levonorgestrel	4542	DB00367	Contraceptive Agents, Female.Contraceptives.Contraceptives, Oral, Synthetic
			G02BA03.G03AC03
			PRGR_HUMAN ESR1_HUMAN 
-0.034	norethisterone	4536	DB00717	Contraceptives, Oral, Synthetic.Progestins
			G03AC01
			PRGR_HUMAN SHBG_HUMAN 
-0.034	estrogen	3285	DB00977	Estrogens
			G03CA01
			ESR1_HUMAN PXR_HUMAN 
-0.034	Ras	122316	DB01367	Monoamine Oxidase Inhibitors.Neuroprotective Agents
			N04BD02
			BCL2_HUMAN AOFB_HUMAN 
-0.034	selegiline	5195	DB01037	Antidyskinetics.Antiparkinson Agents.Central Nervous System Agents.Dopaminergics.Monoamine Oxidase Inhibitors.Neuroprotective Agents
			N04BD01
			AOFB_HUMAN 
-0.034	tazarotene	5381	DB00799	Dermatologic Agents.Keratolytic Agents.Prodrugs.Teratogens
			D05AX05
			RARA_HUMAN RARG2_HUMAN RXRB_HUMAN RARG1_HUMAN RARB_HUMAN 
-0.034	mifepristone	4196	DB00834	Abortifacient Agents, Steroidal.Contraceptives, Oral, Synthetic.Contraceptives, Postcoital, Synthetic.Hormone Antagonists.Luteolytic Agents.Menstruation-Inducing Agents
			G03XB01
			PRGR_HUMAN GCR_HUMAN 
-0.034	iloprost	5311181	DB01088	Antihypertensive Agents
			B01AC11
			PE2R2_HUMAN PI2R_HUMAN TPA_HUMAN PDE4A_HUMAN 
-0.034	terbinafine	5402	DB00857	Allylamines.Antifungal Agents.Antifungals.Enzyme Inhibitors.Trypanocidal Agents
			D01AE15.D01BA02
			ERG1_HUMAN 
-0.034	oxybutynin	4634	DB01062	Anticholinergic Agents.Antispasmodics.Genitourinary Smooth Muscle Relaxants.Muscarinic Antagonists.Parasympatholytics
			G04BD04
			ACM1_HUMAN ACM2_HUMAN ACM3_HUMAN 
-0.034	efavirenz	3203	DB00625	Anti-HIV Agents.Nonnucleoside Reverse Transcriptase Inhibitors.Reverse Transcriptase Inhibitors
			J05AG03
			Not Available
-0.034	methohexital	9034	DB00474	Anesthetics.Anesthetics, Intravenous.Barbiturates
			N01AF01.N05CA15
			GBRA1_HUMAN 
-0.034	sildenafil	5212	DB00203	Phosphodiesterase Inhibitors.Vasodilator Agents
			G04BE03
			PDE5A_HUMAN PDE2A_HUMAN 
-0.034	vardenafil	110634	DB00862	Anti-Impotence Agents.Phosphodiesterase Inhibitors.Vasoconstrictor Agents
			G04BE09
			PDE5A_HUMAN 
-0.034	riluzole	5070	DB00740	Anesthetics.Anticonvulsants.Excitatory Amino Acid Antagonists.Neuroprotective Agents
			N07XX02
			SCN5A_HUMAN NMD3A_HUMAN 
-0.034	posaconazole	147912	DB01263	Antibiotics, Antifungal.Trypanocidal Agents
			J02AC04
			Not Available
-0.034	itraconazole	3793	DB01167	Antifungal Agents.Antifungals.Antiprotozoal Agents.Antiprotozoals
			J02AC02
			MDR1_HUMAN CP51A_HUMAN 

# High scoring drugs (side-effects)
30.827	gadofosveset trisodium	158440	Not Available	Not Available
			Not Available
			Not Available
15.966	lenalidomide	216326	DB00480	Antineoplastic Agents
			L04AX04
			PGH2_HUMAN 
14.789	ciprofloxacin	2764	DB00537	Anti-Infective Agents.Anti-Infectives.Nucleic Acid Synthesis Inhibitors.Quinolones
			J01MA02.S01AX13.S02AA15.S03AA07
			ALBU_HUMAN TOP2A_HUMAN 
1.104	pramipexole	4885	DB00413	Antidyskinetics.Antioxidants.Antiparkinson Agents.Dopamine Agonists.Free Radical Scavengers
			N04BC05
			DRD3_HUMAN DRD4_HUMAN DRD2_HUMAN 
1.104	zalcitabine	5718	DB00943	Anti-HIV Agents.Antimetabolites.Nucleoside and Nucleotide Reverse Transcriptase Inhibitors.Reverse Transcriptase Inhibitors
			J05AF03
			Not Available
-0.072	levonorgestrel	4542	DB00367	Contraceptive Agents, Female.Contraceptives.Contraceptives, Oral, Synthetic
			G02BA03.G03AC03
			PRGR_HUMAN ESR1_HUMAN 
-0.072	estrogen	3285	DB00977	Estrogens
			G03CA01
			ESR1_HUMAN PXR_HUMAN 
-0.072	Ras	122316	DB01367	Monoamine Oxidase Inhibitors.Neuroprotective Agents
			N04BD02
			BCL2_HUMAN AOFB_HUMAN 
-0.072	vardenafil	110634	DB00862	Anti-Impotence Agents.Phosphodiesterase Inhibitors.Vasoconstrictor Agents
			G04BE09
			PDE5A_HUMAN 
-0.072	sildenafil	5212	DB00203	Phosphodiesterase Inhibitors.Vasodilator Agents
			G04BE03
			PDE5A_HUMAN PDE2A_HUMAN 
-0.072	clomipramine	2801	DB01242	Antidepressive Agents, Tricyclic.Serotonin Uptake Inhibitors
			N06AA04
			SC6A4_HUMAN SC6A2_HUMAN Q5TZY3_HUMAN 5HT2A_HUMAN 
-0.072	topiramate	5514	DB00273	Anti-Obesity Agents.Anticonvulsants.Neuroprotective Agents
			N03AX11
			GBRA1_HUMAN SCN1A_HUMAN CAH2_HUMAN CAH4_HUMAN GRIK1_HUMAN 
-0.072	bumetanide	2471	DB00887	Diuretics.Diuretics, Sulfamyl.Sodium Potassium Chloride Symporter Inhibitors
			C03CA02
			S12A1_HUMAN CFTR_HUMAN S12A2_HUMAN S12A4_HUMAN S12A5_HUMAN 
-0.072	ropinirole	5095	DB00268	Antidyskinetics.Antiparkinson Agents.Central Nervous System Agents.Dopamine Agonists
			N04BC04
			DRD2_HUMAN DRD3_HUMAN DRD4_HUMAN 
-0.072	telithromycin	3002190	DB00976	Anti-Bacterial Agents.Ketolides
			J01FA15
			CP3A3_HUMAN 
-0.072	SU11248	5329102	DB01268	Angiogenesis Inhibitors.Antineoplastic Agents
			L01XE04
			PGFRB_HUMAN VGFR1_HUMAN VGFR2_HUMAN VGFR3_HUMAN KIT_HUMAN FLT3_HUMAN CSF1R_HUMAN PGFRA_HUMAN RET_HUMAN 
-0.072	pregabalin	125889	DB00230	Analgesics.Anticonvulsants
			N03AX16
			CAC1A_HUMAN 
-0.072	naproxen	1302	DB00788	Anti-Inflammatory Agents, Non-Steroidal.Cyclooxygenase Inhibitors.Gout Suppressants
			G02CC02.M01AE02.M02AA12
			PGH1_HUMAN PGH2_HUMAN 
-0.072	valproic acid	3121	DB00313	Anticonvulsants.Antimanic Agents.Enzyme Inhibitors.GABA Agents
			N03AG01
			GABT_HUMAN HDAC9_HUMAN ACDSB_HUMAN 
-0.072	betaxolol	2369	DB00195	Adrenergic beta-Antagonists.Antihypertensive Agents.EENT Drugs.Sympatholytics
			C07AB05.S01ED02
			ADRB1_HUMAN 
-0.072	iopromide	3736	Not Available	Not Available
			Not Available
			Not Available
-0.072	Ets	3154	DB00869	Antihypertensive Agents.Carbonic Anhydrase Inhibitors
			S01EC03
			CAH2_HUMAN 
-0.072	clomiphene citrate	2800	DB00822	Alcohol Deterrents.Enzyme Inhibitors
			N07BB01.P03AA04
			ALDH2_HUMAN BZRP_HUMAN 
-0.072	triamcinolone	5544	DB00620	Adrenergic Agents.Anti-inflammatory Agents.Glucocorticoids
			A01AC01.D07AB09.D07XB02.H02AB08.R01AD11.R03BA06.S01BA05
			CBG_HUMAN ANXA1_HUMAN 
-0.072	brimonidine	2435	DB00484	Adrenergic alpha-Agonists.Antihypertensive Agents.EENT Drugs
			S01EA05
			ADA2A_HUMAN ADA2B_HUMAN ADA2C_HUMAN 
-0.072	travoprost	5282226	DB00287	Antiglaucoma preparations and miotics.Antihypertensive Agents.Ophthalmologicals.Prostaglandin analogues
			S01EE04
			PF2R_HUMAN 
-0.072	trazodone	5533	DB00656	Anti-anxiety Agents.Antidepressants, Second-Generation.Antidepressive Agents, Second-Generation.Serotonin Uptake Inhibitors
			N06AX05
			5HT2A_HUMAN SC6A4_HUMAN SC6A2_HUMAN ADA1A_HUMAN ADA2A_HUMAN HRH1_HUMAN 5HT1A_HUMAN ADA1B_HUMAN 
-0.072	methotrexate	4112	DB00563	Abortifacient Agents.Abortifacient Agents, Nonsteroidal.Antimetabolites.Antimetabolites, Antineoplastic.Antineoplastic Agents.Antirheumatic Agents.Dermatologic Agents.Enzyme Inhibitors.Folic Acid Antagonists.Immunosuppressive Agents.Nucleic Acid Synthesis Inhibitors
			L01BA01.L04AX03
			DYR_HUMAN ALBU_HUMAN 
-0.072	ofloxacin	4583	DB01165	Anti-Bacterial Agents.Anti-Infective Agents, Urinary.Anti-Infectives.Nucleic Acid Synthesis Inhibitors.Quinolones
			J01MA01.J01MA02.J01MA12.S01AX11.S01AX13.S01AX19.S02AA15.S03AA07
			TOP2A_HUMAN 

# Non null, negative weight on chemical substructures

# Non null, negative weight on side effects

# Low scoring drugs (substructures)
-0.034	amitriptyline	2160	DB00321	Adrenergic Uptake Inhibitors.Analgesics, Non-Narcotic.Antidepressive Agents, Tricyclic
			N06AA09
			SC6A4_HUMAN SC6A2_HUMAN KCNQ2_HUMAN ADA2A_HUMAN 
-0.034	amoxapine	2170	DB00543	Adrenergic Uptake Inhibitors.Antidepressive Agents, Second-Generation.Dopamine Antagonists.Neurotransmitter Uptake Inhibitors.Serotonin Uptake Inhibitors
			N06AA17
			SC6A4_HUMAN SC6A2_HUMAN 
-0.034	azelastine	2267	DB00972	Anti-Allergic Agents.Anti-Inflammatory Agents, Non-Steroidal.Bronchodilator Agents.Histamine H1 Antagonists.Histamine H1 Antagonists, Non-Sedating.Lipoxygenase Inhibitors.Platelet Aggregation Inhibitors
			R01AC03.R06AX19.S01GX07
			HRH1_HUMAN 
-0.034	benztropine	2344	DB00245	Antidyskinetics.Antiparkinson Agents.Dopamine Uptake Inhibitors.Muscarinic Antagonists.Parasympatholytics
			N04AC01
			ACM1_HUMAN SC6A3_HUMAN 
-0.034	carbamazepine	2554	DB00564	Analgesics.Analgesics, Non-Narcotic.Anticonvulsants.Antimanic Agents
			N03AF01
			SCN5A_HUMAN 
-0.034	clomipramine	2801	DB01242	Antidepressive Agents, Tricyclic.Serotonin Uptake Inhibitors
			N06AA04
			SC6A4_HUMAN SC6A2_HUMAN Q5TZY3_HUMAN 5HT2A_HUMAN 
-0.034	clozapine	2818	DB00363	Antipsychotic Agents.Antipsychotics.GABA Antagonists.Serotonin Antagonists
			N05AH02
			DRD4_HUMAN HRH1_HUMAN DRD2_HUMAN D1IP_HUMAN HRH4_HUMAN 5HT2A_HUMAN 5HT1A_HUMAN 5HT2C_HUMAN DRD1_HUMAN 
-0.034	cyclobenzaprine	2895	DB00924	Antidepressive Agents, Tricyclic.Muscle Relaxants.Muscle Relaxants, Central.Skeletal Muscle Relaxants.Tranquilizing Agents
			M03BX08
			5HT2A_HUMAN 
-0.034	cyproheptadine	2913	DB00434	Anti-Allergic Agents.Antihistamine derivatives.Antipruritics.Gastrointestinal Agents.Histamine H1 Antagonists.Serotonin Antagonists
			R06AX02
			5HT2A_HUMAN HRH1_HUMAN 
-0.034	desipramine	2995	DB01151	Adrenergic Uptake Inhibitors.Antidepressants.Antidepressive Agents, Tricyclic.Enzyme Inhibitors.Norepinephrine-Reuptake Inhibitors
			N06AA01
			ACM1_HUMAN SC6A2_HUMAN ADRB2_HUMAN ACM2_HUMAN SC6A4_HUMAN HRH1_HUMAN ADRB1_HUMAN ASM_HUMAN 
-0.034	diazepam	3016	DB00829	Adjuvants, Anesthesia.Anesthetics, Intravenous.Anti-anxiety Agents.Anticonvulsants.Antiemetics.GABA Modulators.Hypnotics and Sedatives.Muscle Relaxants, Central
			N05BA01.N05BA17
			BZRP_HUMAN GBRA1_HUMAN GBRA2_HUMAN GBRA3_HUMAN 
-0.034	doxepin	3158	DB01142	Anti-anxiety Agents.Antidepressants.Antidepressive Agents, Tricyclic.Antipruritics.Histamine Antagonists.Norepinephrine-Reuptake Inhibitors
			N06AA12
			SC6A4_HUMAN SC6A2_HUMAN HRH1_HUMAN HRH2_HUMAN 
-0.034	emedastine	3219	DB01084	Anti-Allergic Agents.Histamine H1 Antagonists
			S01GX06
			HRH1_HUMAN 
-0.034	epinastine	3241	DB00751	Antihistamines.Histamine H1 Antagonists.Ophthalmics
			R06AX24.S01GX10
			HRH1_HUMAN HRH2_HUMAN ADA1A_HUMAN ADA2A_HUMAN 5HT2A_HUMAN 
-0.034	fenoldopam	3340	DB00800	Antihypertensive Agents.Dopamine Agonists.Vasodilator Agents
			C01CA19
			DRD5_HUMAN DRD1_HUMAN ADA2B_HUMAN ADA2C_HUMAN ADA2A_HUMAN 
-0.034	flumazenil	3373	DB01205	Antidotes.GABA Modulators
			V03AB25
			GBRA1_HUMAN 
-0.034	flurazepam	3393	DB00690	Anti-anxiety Agents.GABA Modulators.Hypnotics and Sedatives
			N05CD01
			GBRA1_HUMAN GBRB1_HUMAN GBRB3_HUMAN GBRA5_HUMAN GBRA3_HUMAN GBRA2_HUMAN GBRB2_HUMAN GBRA4_HUMAN GBRA6_HUMAN 
-0.034	galantamine	3449	DB00674	Cholinesterase Inhibitors.Nootropic Agents.Parasympathomimetics
			N06DA04
			ACES_HUMAN 
-0.034	atropine	3661	DB00572	Adjuvants, Anesthesia.Anti-Arrhythmia Agents.Bronchodilator Agents.Muscarinic Antagonists.Mydriatics.Parasympatholytics
			A03BA01.A03BA03.A03BB02.N04AC01.N04AC30.S01FA01.S01FA05
			ACM2_HUMAN ACM1_HUMAN ACM4_HUMAN ACM5_HUMAN ACM3_HUMAN ACES_HUMAN 
-0.034	imipramine	3696	DB00458	Adrenergic Uptake Inhibitors.Antidepressive Agents, Tricyclic.Norepinephrine-Reuptake Inhibitors
			N06AA02.N06AA03.N06AA06
			SC6A2_HUMAN SC6A4_HUMAN AA1R_HUMAN 
-0.034	ipratropium bromide	3746	DB00332	Antimuscarinics.Antispasmodics.Bronchodilator Agents.Cholinergic Antagonists
			R01AX03.R03BB01
			ACM1_HUMAN ACM2_HUMAN 
-0.034	loratadine	3957	DB00455	Anti-Allergic Agents.Antihistamines.Antipruritics.Histamine H1 Antagonists, Non-Sedating
			C09AA03.R06AX13.R06AX27
			HRH1_HUMAN 
-0.034	lorazepam	3958	DB00186	Anti-anxiety Agents.Anticonvulsants.Antiemetics.Benzodiazepines.GABA Modulators.Hypnotics and Sedatives
			N05BA06
			GBRA6_HUMAN BZRP_HUMAN GBRA1_HUMAN GBRB1_HUMAN GBRB3_HUMAN GBRA5_HUMAN GBRA3_HUMAN GBRA2_HUMAN GBRB2_HUMAN GBRA4_HUMAN 
-0.034	loxapine	3964	DB00408	Antipsychotic Agents.Antipsychotics.Dopamine Antagonists
			N05AH01
			DRD1_HUMAN DRD2_HUMAN 
-0.034	midazolam	4192	DB00683	Adjuvants, Anesthesia.Anesthetics, Intravenous.Anti-anxiety Agents.GABA Modulators.Hypnotics and Sedatives
			N05CD08
			GBRA1_HUMAN GBRB1_HUMAN GBRB3_HUMAN GBRA5_HUMAN GBRA3_HUMAN GBRA2_HUMAN GBRB2_HUMAN GBRA4_HUMAN GBRA6_HUMAN 
-0.034	mirtazapine	4205	DB00370	Adrenergic alpha-Antagonists.Antidepressive Agents, Tricyclic.Histamine H1 Antagonists
			N06AX11
			5HT2A_HUMAN 5HT3R_HUMAN ADA2A_HUMAN 5HT2C_HUMAN 5HT1A_HUMAN OPRK_HUMAN HRH1_HUMAN 
-0.034	nevirapine	4463	DB00238	Anti-HIV Agents.Nonnucleoside Reverse Transcriptase Inhibitors.Reverse Transcriptase Inhibitors
			J05AG01
			Not Available
-0.034	nortriptyline	4543	DB00540	Adrenergic Uptake Inhibitors.Antidepressants.Antidepressive Agents, Tricyclic.Norepinephrine-Reuptake Inhibitors
			N06AA10
			SC6A4_HUMAN SC6A2_HUMAN ALBU_HUMAN 
-0.034	olanzapine	4585	DB00334	Antiemetics.Antipsychotic Agents.Antipsychotics.Serotonin Uptake Inhibitors
			N05AH03
			DRD2_HUMAN 5HT2C_HUMAN DRD3_HUMAN ADA1B_HUMAN ACM5_HUMAN DRD1_HUMAN ACM1_HUMAN ACM3_HUMAN 5HT2A_HUMAN DRD4_HUMAN HRH1_HUMAN ACM4_HUMAN ACM2_HUMAN 

# Low scoring drugs (side-effects)
-0.072	cyclopentolate	2905	DB00979	Antimuscarinic eye preparations.Muscarinic Antagonists.Mydriatics.Parasympatholytics
			S01FA04
			ACM1_HUMAN 
-0.072	midazolam	4192	DB00683	Adjuvants, Anesthesia.Anesthetics, Intravenous.Anti-anxiety Agents.GABA Modulators.Hypnotics and Sedatives
			N05CD08
			GBRA1_HUMAN GBRB1_HUMAN GBRB3_HUMAN GBRA5_HUMAN GBRA3_HUMAN GBRA2_HUMAN GBRB2_HUMAN GBRA4_HUMAN GBRA6_HUMAN 
-0.072	vigabatrin	5665	DB01080	Anticonvulsants.Enzyme Inhibitors.GABA Agents
			N03AG04
			GABT_HUMAN 
-0.072	triazolam	5556	DB00897	Adjuvants, Anesthesia.Anti-anxiety Agents.Benzodiazepines.GABA Modulators
			N05CD05
			BZRP_HUMAN 
-0.072	N-0437	57537	Not Available	Not Available
			Not Available
			Not Available
-0.072	compendium	2441	DB01558	Anti-anxiety Agents.Benzodiazepines.GABA Modulators.Hypnotics and Sedatives
			Not Available
			GBRA2_HUMAN 
-0.072	delta 9-tetrahydrocannabinol	2978	DB00470	Analgesics.Analgesics, Non-Narcotic.Antiemetics.Hallucinogens.Psychotropic Drugs
			A04AD10
			CNR1_HUMAN 
-0.072	flumazenil	3373	DB01205	Antidotes.GABA Modulators
			V03AB25
			GBRA1_HUMAN 
-0.072	temazepam	5391	DB00231	Adjuvants, Anesthesia.Anti-anxiety Agents.Benzodiazepines.GABA Modulators.Hypnotics and Sedatives
			N05CD07
			BZRP_HUMAN 
-0.072	atropine	3661	DB00572	Adjuvants, Anesthesia.Anti-Arrhythmia Agents.Bronchodilator Agents.Muscarinic Antagonists.Mydriatics.Parasympatholytics
			A03BA01.A03BA03.A03BB02.N04AC01.N04AC30.S01FA01.S01FA05
			ACM2_HUMAN ACM1_HUMAN ACM4_HUMAN ACM5_HUMAN ACM3_HUMAN ACES_HUMAN 
-0.072	baclofen	2284	DB00181	GABA Agonists.Muscle Relaxants.Muscle Relaxants, Central.Skeletal Muscle Relaxants
			M03BX01
			GABR1_HUMAN GABR2_HUMAN 
-0.072	butorphanol	2487	DB00611	Analgesics, Opioid.Antitussive Agents.Narcotic Antagonists.Narcotics
			N02AF01
			OPRK_HUMAN OPRM_HUMAN OPRD_HUMAN 
-0.072	daunorubicin	2958	DB00694	Antibiotics.Antibiotics, Antineoplastic.Antineoplastic Agents
			L01DB02
			MDR1_HUMAN MRP1_HUMAN 
-0.072	galantamine	3449	DB00674	Cholinesterase Inhibitors.Nootropic Agents.Parasympathomimetics
			N06DA04
			ACES_HUMAN 
-0.072	isocarboxazid	3759	DB01247	Antidepressants.Antidepressive Agents.Monoamine Oxidase Inhibitors
			N06AF01
			AOFA_HUMAN AOFB_HUMAN 
-0.072	rimantadine	5071	DB00478	Antiviral Agents.Nucleic Acid Synthesis Inhibitors
			J05AC02
			Not Available
-0.072	zaleplon	5719	DB00962	Anticonvulsants.Anxiolytics sedatives and hypnotics.Hypnotics and Sedatives
			N05CF03
			BZRP_HUMAN GBRA1_HUMAN 
-0.072	zopiclone	5735	DB01198	Hypnotics and Sedatives
			N05CF01
			BZRP_HUMAN 
-0.072	moricizine	34633	DB00680	Anti-Arrhythmia Agents
			Not Available
			SCN5A_HUMAN 
-0.072	ethotoin	3292	DB00754	Anticonvulsants
			N03AB01
			SCN5A_HUMAN 
-0.072	gadodiamide	60754	DB00225	Contrast Media
			V08CA03
			Not Available
-0.072	methysergide	4163	DB00247	Serotonin Antagonists.Sympatholytics.Vasoconstrictor Agents
			N02CA04
			5HT2A_HUMAN 5HT1A_HUMAN 5HT7R_HUMAN 5HT2C_HUMAN 
-0.072	salbutamol	2083	DB01001	Adrenergic beta-Agonists.Bronchodilator Agents.Tocolytic Agents
			R03AC02.R03CC02
			ADRB2_HUMAN IL8_HUMAN 
-0.072	dolasetron	3148	DB00757	Antiemetics.Serotonin Antagonists
			A04AA04
			5HT3R_HUMAN 
-0.072	rizatriptan	5078	DB00953	Anti-inflammatory Agents.Anti-migraine Agents.Selective Serotonin Agonists.Serotonin Agonists.Vasoconstrictor Agents
			N02CC04
			5HT1D_HUMAN 5HT1B_HUMAN 5HT1F_HUMAN 5HT4R_HUMAN 
-0.072	fosphenytoin	56339	DB01320	Anticonvulsants
			N03AB05
			SCN5A_HUMAN 
-0.072	frovatriptan	77992	DB00998	Anti-inflammatory Agents.Anti-migraine Agents.Serotonin Agonists.Vasoconstrictor Agents
			N02CC07
			5HT1D_HUMAN 5HT1B_HUMAN 
-0.072	isoflurane	3763	DB00753	Anesthetics.Anesthetics, Inhalation.General Anesthetics
			N01AB06
			AT2C1_HUMAN ATPD_HUMAN NU1M_HUMAN GBRA1_HUMAN KCNA1_HUMAN GRIA1_HUMAN GLRA1_HUMAN CALM_HUMAN 
-0.072	ketamine	3821	DB01221	Analgesics.Anesthetics, Dissociative.Excitatory Amino Acid Antagonists.General Anesthetics
			N01AX03.N01AX14
			NMD3A_HUMAN NK1R_HUMAN 

#### Component 71 (Correlation 0.801): high scoring substructures and side effects ####

# Non null, positive weight on chemical substructures
0.577	OC1C(S)CCCC1 (freq: 2)
0.577	Oc1c(S)cccc1 (freq: 2)
0.577	S-C:C-O (freq: 2)

# Non null, positive weight on side effects
0.922	sulfa.allergy (freq: 1)
0.352	Ejaculation.Premature (freq: 4)
0.141	hypochloremia (freq: 10)
0.073	common.cold (freq: 15)

# High scoring drugs (substructures)
36.435	bumetanide	2471	DB00887	Diuretics.Diuretics, Sulfamyl.Sodium Potassium Chloride Symporter Inhibitors
			C03CA02
			S12A1_HUMAN CFTR_HUMAN S12A2_HUMAN S12A4_HUMAN S12A5_HUMAN 
36.435	tamsulosin	60147	DB00706	Adrenergic alpha-Antagonists.Antineoplastic Agents
			G04CA02
			ADA1A_HUMAN ADA1D_HUMAN ADA1B_HUMAN A1AG1_HUMAN 
-0.082	saquinavir	60787	DB01232	Anti-HIV Agents.HIV Protease Inhibitors
			J05AE01
			TNFA_HUMAN ALBU_HUMAN MDR1_HUMAN MRP1_HUMAN MRP2_HUMAN ABCG2_HUMAN 
-0.082	N-trifluoroacetyladriamycin-14-valerate	41744	DB00385	Antineoplastic Agents
			L01DB09
			TOP2A_HUMAN 
-0.082	idarubicin	3685	DB01177	Antibiotics.Antibiotics, Antineoplastic.Antineoplastic Agents
			L01DB06
			TOP2A_HUMAN 
-0.082	daunorubicin	2958	DB00694	Antibiotics.Antibiotics, Antineoplastic.Antineoplastic Agents
			L01DB02
			MDR1_HUMAN MRP1_HUMAN 
-0.082	doxorubicin	1690	DB00997	Antibiotics.Antibiotics, Antineoplastic.Antineoplastic Agents
			L01DB01
			TOP2A_HUMAN 
-0.082	vancomycin	5651	DB00512	Anti-Bacterial Agents.Glycopeptide antibacterials
			A07AA09.J01XA01
			Not Available
-0.082	doxacurium	60169	DB01334	Neuromuscular Nondepolarizing Agents
			M03AC07
			ACHA2_HUMAN ACM2_HUMAN 
-0.082	amiodarone	2156	DB01118	Anti-Arrhythmia Agents.Enzyme Inhibitors.Vasodilator Agents
			C01BD01
			ADA1A_HUMAN ADRB1_HUMAN KCNH2_HUMAN 
-0.082	verteporfin	5362420	DB00460	Antineoplastic Agents.Antineovascularisation Agents.Photosensitizing Agents
			S01LA01
			Not Available
-0.082	mitoxantrone	4212	DB01204	Analgesics.Antineoplastic Agents
			L01DB07
			TOP2A_HUMAN ABCG2_HUMAN 
-0.082	eptifibatide	5311082	DB00063	Anticoagulants.Antiplatelet Agents.Platelet Aggregation Inhibitors
			B01AC16
			Q12806_HUMAN 
-0.082	sincalide	32800	Not Available	Not Available
			Not Available
			Not Available
-0.082	rifapentine	6323497	DB01201	Antibiotics, Antitubercular.Antimycobacterials.Leprostatic Agents
			J04AB05
			Not Available
-0.082	rifampicin	5381226	DB01045	Antibiotics.Antibiotics, Antitubercular.Antituberculosis Agents.Enzyme Inhibitors.Leprostatic Agents.Nucleic Acid Synthesis Inhibitors
			J04AB02
			MDR1_HUMAN PXR_HUMAN 
-0.082	vitamin K1	4812	DB01022	Antifibrinolytic Agents.Vitamins.Vitamins (Vitamin K)
			Not Available
			VKGC_HUMAN OSTC_HUMAN 
-0.082	oxaprozin	4614	DB00991	Anti-Inflammatory Agents, Non-Steroidal.Anti-inflammatory Agents.Nonsteroidal Antiinflammatory Agents (NSAIDs)
			M01AE12
			PGH2_HUMAN 
-0.082	malathion	4004	DB00772	Cholinesterase Inhibitors.Insecticides
			P03AX03
			Not Available
-0.082	gold sodium thiomalate	11954225	Not Available	Not Available
			Not Available
			Not Available
-0.082	isocarboxazid	3759	DB01247	Antidepressants.Antidepressive Agents.Monoamine Oxidase Inhibitors
			N06AF01
			AOFA_HUMAN AOFB_HUMAN 
-0.082	desferrioxamine	2973	DB00746	Chelating agent.Iron Chelating Agents.Siderophores
			V03AC01
			Not Available
-0.082	DDAVP	27991	DB00035	Antidiuretic Agents.Hemostatics.Renal Agents
			H01BA02
			V1AR_HUMAN V1BR_HUMAN 
-0.082	oxytocin	5771	DB00107	Anti-tocolytic Agents.Labor Induction Agents.Oxytocics
			H01BB01.H01BB02
			NEU1_HUMAN PPCE_HUMAN 
-0.082	thalidomide	5426	DB01041	Angiogenesis Inhibitors.Immunosuppressive Agents.Leprostatic Agents.Teratogens
			L04AX02
			TNFA_HUMAN NFKB1_HUMAN PGH2_HUMAN 
-0.082	bacitracin	2283	DB00626	Anti-Bacterial Agents.Anti-Infective Agents, Local
			D06AX05.R02AB04
			A2MG_HUMAN TKN1_HUMAN IDE_HUMAN 
-0.082	urofollitropin	62819	DB00094	Fertility Agents
			G03GA04
			FSHR_HUMAN 
-0.082	succinylcholine	5314	DB00202	Neuromuscular Depolarizing Agents.Skeletal Muscle Relaxants
			M03AB01
			ACM1_HUMAN 
-0.082	methsuximide	6476	DB05246	Anticonvulsants
			Not Available
			Not Available

# High scoring drugs (side-effects)
27.978	tamsulosin	60147	DB00706	Adrenergic alpha-Antagonists.Antineoplastic Agents
			G04CA02
			ADA1A_HUMAN ADA1D_HUMAN ADA1B_HUMAN A1AG1_HUMAN 
6.508	bumetanide	2471	DB00887	Diuretics.Diuretics, Sulfamyl.Sodium Potassium Chloride Symporter Inhibitors
			C03CA02
			S12A1_HUMAN CFTR_HUMAN S12A2_HUMAN S12A4_HUMAN S12A5_HUMAN 
5.174	clomipramine	2801	DB01242	Antidepressive Agents, Tricyclic.Serotonin Uptake Inhibitors
			N06AA04
			SC6A4_HUMAN SC6A2_HUMAN Q5TZY3_HUMAN 5HT2A_HUMAN 
5.174	topiramate	5514	DB00273	Anti-Obesity Agents.Anticonvulsants.Neuroprotective Agents
			N03AX11
			GBRA1_HUMAN SCN1A_HUMAN CAH2_HUMAN CAH4_HUMAN GRIK1_HUMAN 
5.174	vardenafil	110634	DB00862	Anti-Impotence Agents.Phosphodiesterase Inhibitors.Vasoconstrictor Agents
			G04BE09
			PDE5A_HUMAN 
1.824	lisinopril	3937	DB00722	Angiotensin-converting Enzyme Inhibitors.Antihypertensive Agents.Cardiotonic Agents
			C09AA03
			ACET_HUMAN ANGT_HUMAN ACE_HUMAN 
1.254	doxorubicin	1690	DB00997	Antibiotics.Antibiotics, Antineoplastic.Antineoplastic Agents
			L01DB01
			TOP2A_HUMAN 
1.254	bortezomib	93860	DB00188	Antineoplastic Agents.Protease Inhibitors
			L01XX32
			PSMD2_HUMAN PSMD1_HUMAN PSB1_HUMAN PSB5_HUMAN PSB2_HUMAN 
1.254	ropinirole	5095	DB00268	Antidyskinetics.Antiparkinson Agents.Central Nervous System Agents.Dopamine Agonists
			N04BC04
			DRD2_HUMAN DRD3_HUMAN DRD4_HUMAN 
1.254	pregabalin	125889	DB00230	Analgesics.Anticonvulsants
			N03AX16
			CAC1A_HUMAN 
1.254	indapamide	3702	DB00808	Antihypertensive Agents.Diuretics
			C03BA11
			KCNQ1_HUMAN KCNE1_HUMAN 
1.254	ziprasidone	60854	DB00246	Antipsychotic Agents.Antipsychotics.Dopamine Antagonists.Serotonin Antagonists
			N05AE04
			5HT7R_HUMAN ADRB1_HUMAN ADA1A_HUMAN DRD2_HUMAN 5HT2C_HUMAN DRD3_HUMAN 5HT1A_HUMAN 5HT1D_HUMAN HRH1_HUMAN 5HT2A_HUMAN DRD4_HUMAN 
1.254	mycophenolic acid	508230	DB01024	Antibiotics, Antineoplastic.Enzyme Inhibitors
			L04AA06
			IMDH2_HUMAN IMDH1_HUMAN IMDH2_CRIGR 
1.254	metolazone	4170	DB00524	Antihypertensive Agents.Diuretics.Diuretics, Sulfamyl
			C03BA08
			S12A1_HUMAN S12A3_HUMAN 
0.49	pravastatin	4889	DB00175	Anticholesteremic Agents.HMG-CoA Reductase Inhibitors.Hydroxymethylglutaryl-CoA Reductase Inhibitors
			C10AA03
			MRP2_HUMAN HMDH_HUMAN PGT1_HUMAN ENK13_HUMAN RAC1_HUMAN SO1B1_HUMAN 
0.49	5-fluorouracil	3385	DB00544	Antimetabolites.Antimetabolites, Antineoplastic.Antineoplastic Agents.Immunosuppressive Agents
			L01BC02
			TYSY_HUMAN DPYD_PIG 
0.49	fluocinolone acetonide	3381	DB00591	Anti-inflammatory Agents.Antipruritics.Glucocorticoids
			C05AA10.D07AC04.S01BA15
			CBG_HUMAN PA24A_HUMAN 
0.49	timolol	5478	DB00373	Adrenergic beta-Antagonists.Anti-Arrhythmia Agents.Antihypertensive Agents
			C07AA06.S01ED01
			ADRB1_HUMAN ADRB2_HUMAN 
0.49	estradiol	450	DB00783	Anti-menopausal Agents.Anticholesteremic Agents.Estrogens
			G03CA01.G03CA03.L02AA02.L02AA03
			ESR1_HUMAN PXR_HUMAN SHBG_HUMAN ESR2_HUMAN 
0.49	esmolol	59768	DB00187	Adrenergic beta-Antagonists
			C07AB09
			ADRB1_HUMAN 
0.49	gemfibrozil	3463	DB01241	Antilipemic Agents.Fribic Acid Derivatives
			C10AB04
			LIPL_HUMAN PPARA_HUMAN SO1B1_HUMAN 
0.49	fluticasone	62924	DB00588	Adrenergic Agents.Anti-Allergic Agents.Anti-inflammatory Agents.Bronchodilator Agents.Dermatologic Agents
			D07AC17.R01AD08.R03BA05
			CBG_HUMAN PA24A_HUMAN GCR_HUMAN 
0.49	vitamin B12	2891	DB00115	Antianemic Agents.Essential Vitamin.Vitamins (Vitamin B Complex)
			B03BA01.B03BB01
			AMNLS_HUMAN TCO1_HUMAN MTRR_HUMAN TCO2_HUMAN MMAA_HUMAN MMAB_HUMAN CUBN_HUMAN MUTA_HUMAN MMAC_HUMAN 
0.49	salmeterol	5152	DB00938	Adrenergic beta-Agonists.Bronchodilator Agents.Sympathomimetic
			R03AC12
			ADRB2_HUMAN 
0.49	doxycycline	3161	DB00254	Anti-Bacterial Agents.Antimalarials.Tetracyclines
			A01AB22.J01AA02
			Not Available
0.49	levetiracetam	59708	DB01202	Anticonvulsants.Nootropic Agents
			N03AX14
			SCN1A_HUMAN CAH1_HUMAN CAC1G_HUMAN SV2A_HUMAN 
0.49	apraclonidine	2216	DB00964	Adrenergic alpha-Agonists.Antiglaucomic Agents.EENT Drugs.Ophthalmics
			S01EA03
			ADA2A_HUMAN 
-0.079	saquinavir	60787	DB01232	Anti-HIV Agents.HIV Protease Inhibitors
			J05AE01
			TNFA_HUMAN ALBU_HUMAN MDR1_HUMAN MRP1_HUMAN MRP2_HUMAN ABCG2_HUMAN 
-0.079	thalidomide	5426	DB01041	Angiogenesis Inhibitors.Immunosuppressive Agents.Leprostatic Agents.Teratogens
			L04AX02
			TNFA_HUMAN NFKB1_HUMAN PGH2_HUMAN 

# Non null, negative weight on chemical substructures

# Non null, negative weight on side effects

# Low scoring drugs (substructures)
-0.082	carnitine	85	DB02648	Vitamin B Complex
			Not Available
			CACP_HUMAN OCTC_MOUSE CACP_MOUSE 
-0.082	GABA	119	DB02530	GABA Agents
			Not Available
			GATM_HUMAN 
-0.082	acetate	175	DB04184	Indicators and Reagents
			Not Available
			ADH7_HUMAN RETN_MOUSE ANTR2_HUMAN LYSC_CHICK VIME_PIG THTR_BOVIN PA1B3_BOVIN KINH_HUMAN SYT1_MOUSE DOT1L_HUMAN MMP12_HUMAN MGDP1_MOUSE GNMT_RAT LIS1_RAT KCRB_CHICK TTHY_HUMAN TYRO3_HUMAN KLK2_HORSE PYRD_HUMAN ELA1_PIG RNAS1_BOVIN NOS1_RAT CAH2_HUMAN TRYP_PIG FAAA_MOUSE AK1C3_HUMAN GRIA2_RAT PTN1_HUMAN NOS3_BOVIN KV2A7_MOUSE PPCKC_HUMAN LDHA_HUMAN ACE_HUMAN RNAS2_HUMAN QOR_HUMAN AK1C2_HUMAN CATA_HUMAN DAF_HUMAN GABT_PIG PURA1_MOUSE CANT1_HUMAN PLCD1_RAT LKHA4_HUMAN ESR2_RAT SAP3_HUMAN PA21B_PIG PEBP1_BOVIN ISG20_HUMAN GLO2_HUMAN C1TC_HUMAN 
-0.082	acetylcholine	187	DB03128	Acetylcholinesterase inhibitor.Cholinergic Agents.Vasodilator Agents
			Not Available
			Not Available
-0.082	L-arginine	232	DB00125	Conditionally Essential Amino Acids.Dietary supplement.Micronutrient
			B05XB01
			ASSY_HUMAN NOS3_HUMAN CTR3_HUMAN NOS2B_HUMAN ADC_HUMAN ARLY_HUMAN NOS2A_HUMAN CTR1_HUMAN NOS2C_HUMAN ARGI2_HUMAN CTR4_HUMAN 
-0.082	betaine	247	DB04455	Gastrointestinal Agents.Lipotropic Agents
			Not Available
			Not Available
-0.082	ACA	564	DB04134	Antifibrinolytic Agents
			Not Available
			TPA_HUMAN 
-0.082	lactate	612	DB04398	Not Available
			Not Available
			Not Available
-0.082	lindane	727	DB00431	Antiscabies Agent.Insecticides.Scabicide
			D08AE01.P03AB02
			Not Available
-0.082	GLY	750	DB00145	Dietary supplement.Glycine Agents.Micronutrient.Non-Essential Amino Acids
			B03AA01.B05CX03
			GATM_HUMAN NMD3B_HUMAN GCSP_HUMAN SC6A9_HUMAN KBL_HUMAN HEM1_HUMAN HEM0_HUMAN GCSH_HUMAN SYG_HUMAN NMDE1_HUMAN GSHB_HUMAN BAAT_HUMAN GPR18_HUMAN NMDE3_HUMAN Q53ET4_HUMAN Q5BJF5_HUMAN Q5HYG8_HUMAN GLYAT_HUMAN S36A1_HUMAN Q8N1A5_HUMAN GLYL2_HUMAN GLRA1_HUMAN GLYL1_HUMAN AGT2_HUMAN VIAAT_HUMAN SOX_HUMAN SC6A5_HUMAN SPYA_HUMAN GLRB_HUMAN GLYC_HUMAN GLRA3_HUMAN GLRA2_HUMAN GNMT_HUMAN GLYM_HUMAN 
-0.082	vitamin A	1071	DB00162	Anti-acne Agents.Essential Vitamin.Vitamins.Vitamins (Vitamin A)
			A11CA01.V04CB01
			AL1A2_HUMAN AL1A1_HUMAN CRAL_HUMAN LRAT_HUMAN DHRS3_HUMAN AL1A3_HUMAN RETST_HUMAN RDH11_HUMAN DHRS4_HUMAN RDH14_HUMAN RDH12_HUMAN Q9NYR8_HUMAN RET1_HUMAN RDH1_HUMAN RDH13_HUMAN IRBP_HUMAN RET5_HUMAN RET7_HUMAN RETBP_HUMAN RET2_HUMAN 
-0.082	tetrahydrobiopterin	1125	DB00360	Cofactor.Dietary supplement
			Not Available
			PH4H_HUMAN NOS3_HUMAN TY3H_HUMAN TPH1_HUMAN 
-0.082	acyclovir	2022	DB00787	Antiviral Agents.Nucleosides and Nucleotides
			D06BB03.J05AB01.J05AB11.S01AD03
			PNPH_HUMAN 
-0.082	HTM	2123	DB00488	Antineoplastic Agents.Antineoplastic Agents, Alkylating
			L01XX03
			Not Available
-0.082	amantadine	2130	DB00915	Analgesics, Non-Narcotic.Antiparkinson Agents.Antiviral Agents.Dopamine Agents
			N04BB01
			DRD2_HUMAN DRD1_HUMAN 
-0.082	amifostine	2141	DB01143	Radiation-Protective Agents
			V03AF05
			ENPP1_HUMAN PPBN_HUMAN 
-0.082	theophylline	2153	DB00277	Bronchodilator Agents.Phosphodiesterase Inhibitors.Respiratory Smooth Muscle Relaxants.Vasodilator Agents
			R03DA04.R03DA05
			PDE3A_HUMAN PDE4B_HUMAN AA2BR_HUMAN PDE4A_HUMAN PDE5A_HUMAN AA1R_HUMAN AA2AR_HUMAN 
-0.082	caffeine	2519	DB00201	Anorexigenic Agents.Central Nervous System Stimulants.Phosphodiesterase Inhibitors
			N02BE01.N06BC01
			AA1R_HUMAN PDE4B_HUMAN AA2AR_HUMAN 
-0.082	cimetidine	2756	DB00501	Adjuvants.Analgesics.Anti-Ulcer Agents.Enzyme Inhibitors.Histamine Antagonists.Histamine H2 Antagonists
			A02BA01
			HRH2_HUMAN O95742_HUMAN 
-0.082	DFMO	3009	Not Available	Not Available
			Not Available
			Not Available
-0.082	dicyclomine	3042	DB00804	Anticholinergic Agents.Antimuscarinics.Antispasmodics.Muscarinic Antagonists.Parasympatholytics
			A03AA07
			ACM1_HUMAN 
-0.082	disulfiram	3117	DB00822	Alcohol Deterrents.Enzyme Inhibitors
			N07BB01.P03AA04
			ALDH2_HUMAN BZRP_HUMAN 
-0.082	valproic acid	3121	DB00313	Anticonvulsants.Antimanic Agents.Enzyme Inhibitors.GABA Agents
			N03AG01
			GABT_HUMAN HDAC9_HUMAN ACDSB_HUMAN 
-0.082	enflurane	3226	DB00228	Anesthetics, Inhalation.General Anesthetics
			N01AB04
			AT2C1_HUMAN NU1M_HUMAN GLRA1_HUMAN GRIA1_HUMAN GBRA1_HUMAN KCNA1_HUMAN ATPD_HUMAN KCMA1_HUMAN 
-0.082	ethambutol	3279	DB00330	Antitubercular Agents
			J04AK02
			Not Available
-0.082	5-fluorocytosine	3366	DB01099	Antifungal Agents.Antifungals.Antimetabolites
			D01AE21.J02AX01
			DNMT1_HUMAN 
-0.082	5-fluorouracil	3385	DB00544	Antimetabolites.Antimetabolites, Antineoplastic.Antineoplastic Agents.Immunosuppressive Agents
			L01BC02
			TYSY_HUMAN DPYD_PIG 
-0.082	gabapentin	3446	DB00996	Analgesics.Anti-anxiety Agents.Anticonvulsants.Antimanic Agents.Antiparkinson Agents.Calcium Channel Blockers.Excitatory Amino Acid Antagonists
			N03AX12
			AA1R_HUMAN CAC1B_HUMAN Q5SQC4_HUMAN BCAT1_HUMAN CAC2D_HUMAN Q9NY47_HUMAN 
-0.082	halothane	3562	DB01159	Anesthetics.Anesthetics, Inhalation.General Anesthetics
			N01AB01
			OPSD_HUMAN IRK6_HUMAN IRK3_HUMAN GBG2_HUMAN NPSR1_HUMAN GRIA1_HUMAN GBRA1_HUMAN GLRA1_HUMAN Q5SQR9_HUMAN AT2C1_HUMAN NU1M_HUMAN KCNN4_HUMAN ATPD_HUMAN ALBU_HUMAN 

# Low scoring drugs (side-effects)
-0.079	ethotoin	3292	DB00754	Anticonvulsants
			N03AB01
			SCN5A_HUMAN 
-0.079	hydroxyzine	3658	DB00557	Antipruritics.Anxiolytics sedatives and hypnotics.Histamine H1 Antagonists
			N05BB01
			HRH1_HUMAN 
-0.079	solifenacin succinate	154059	DB01591	Anti-Incontinence Agents.Antispasmodics.Muscarinic Antagonists
			G04BD08
			ACM3_HUMAN ACM1_HUMAN 
-0.079	darifenacin	72054	DB00496	Muscarinic Antagonists.Urinary antispasmodics
			G04BD10
			ACM3_HUMAN 
-0.079	GABA	119	DB02530	GABA Agents
			Not Available
			GATM_HUMAN 
-0.079	delta-aminolevulinic acid	137	DB00855	Photosensitizing Agents
			L01XD04
			HEM2_HUMAN 
-0.079	acetate	175	DB04184	Indicators and Reagents
			Not Available
			ADH7_HUMAN RETN_MOUSE ANTR2_HUMAN LYSC_CHICK VIME_PIG THTR_BOVIN PA1B3_BOVIN KINH_HUMAN SYT1_MOUSE DOT1L_HUMAN MMP12_HUMAN MGDP1_MOUSE GNMT_RAT LIS1_RAT KCRB_CHICK TTHY_HUMAN TYRO3_HUMAN KLK2_HORSE PYRD_HUMAN ELA1_PIG RNAS1_BOVIN NOS1_RAT CAH2_HUMAN TRYP_PIG FAAA_MOUSE AK1C3_HUMAN GRIA2_RAT PTN1_HUMAN NOS3_BOVIN KV2A7_MOUSE PPCKC_HUMAN LDHA_HUMAN ACE_HUMAN RNAS2_HUMAN QOR_HUMAN AK1C2_HUMAN CATA_HUMAN DAF_HUMAN GABT_PIG PURA1_MOUSE CANT1_HUMAN PLCD1_RAT LKHA4_HUMAN ESR2_RAT SAP3_HUMAN PA21B_PIG PEBP1_BOVIN ISG20_HUMAN GLO2_HUMAN C1TC_HUMAN 
-0.079	acetylcholine	187	DB03128	Acetylcholinesterase inhibitor.Cholinergic Agents.Vasodilator Agents
			Not Available
			Not Available
-0.079	L-arginine	232	DB00125	Conditionally Essential Amino Acids.Dietary supplement.Micronutrient
			B05XB01
			ASSY_HUMAN NOS3_HUMAN CTR3_HUMAN NOS2B_HUMAN ADC_HUMAN ARLY_HUMAN NOS2A_HUMAN CTR1_HUMAN NOS2C_HUMAN ARGI2_HUMAN CTR4_HUMAN 
-0.079	betaine	247	DB04455	Gastrointestinal Agents.Lipotropic Agents
			Not Available
			Not Available
-0.079	lactate	612	DB04398	Not Available
			Not Available
			Not Available
-0.079	GLY	750	DB00145	Dietary supplement.Glycine Agents.Micronutrient.Non-Essential Amino Acids
			B03AA01.B05CX03
			GATM_HUMAN NMD3B_HUMAN GCSP_HUMAN SC6A9_HUMAN KBL_HUMAN HEM1_HUMAN HEM0_HUMAN GCSH_HUMAN SYG_HUMAN NMDE1_HUMAN GSHB_HUMAN BAAT_HUMAN GPR18_HUMAN NMDE3_HUMAN Q53ET4_HUMAN Q5BJF5_HUMAN Q5HYG8_HUMAN GLYAT_HUMAN S36A1_HUMAN Q8N1A5_HUMAN GLYL2_HUMAN GLRA1_HUMAN GLYL1_HUMAN AGT2_HUMAN VIAAT_HUMAN SOX_HUMAN SC6A5_HUMAN SPYA_HUMAN GLRB_HUMAN GLYC_HUMAN GLRA3_HUMAN GLRA2_HUMAN GNMT_HUMAN GLYM_HUMAN 
-0.079	triiodothyronine	861	DB00279	Hormone Replacement Agents
			H03AA02
			THB1_HUMAN THA_HUMAN THBG_HUMAN TTHY_HUMAN ALBU_HUMAN THB2_HUMAN 
-0.079	magnesium	888	DB01378	Not Available
			A02AA01.A02AA02.A02AA03.A02AA04.A02AA05.A06AD01.A06AD02.A06AD03.A06AD04.A06AD19.A12CC01.A12CC02.A12CC03.A12CC04.A12CC05.A12CC06.A12CC07.A12CC08.A12CC09.A12CC10.A12CC30.B05CB03.B05XA05.B05XA10.B05XA11.C10AX07.D11AX05.G04BX01.V04CC02
			AT1A1_HUMAN 
-0.079	vitamin A	1071	DB00162	Anti-acne Agents.Essential Vitamin.Vitamins.Vitamins (Vitamin A)
			A11CA01.V04CB01
			AL1A2_HUMAN AL1A1_HUMAN CRAL_HUMAN LRAT_HUMAN DHRS3_HUMAN AL1A3_HUMAN RETST_HUMAN RDH11_HUMAN DHRS4_HUMAN RDH14_HUMAN RDH12_HUMAN Q9NYR8_HUMAN RET1_HUMAN RDH1_HUMAN RDH13_HUMAN IRBP_HUMAN RET5_HUMAN RET7_HUMAN RETBP_HUMAN RET2_HUMAN 
-0.079	actinomycin D	2019	DB00970	Anti-Bacterial Agents.Antibiotics.Antibiotics, Antineoplastic.Antineoplastic Agents.Nucleic Acid Synthesis Inhibitors.Protein Synthesis Inhibitors
			L01DA01
			Not Available
-0.079	p-aminohippuric acid	2148	DB00345	Diagnostic aids.Indicators and Reagents
			Not Available
			Not Available
-0.079	theophylline	2153	DB00277	Bronchodilator Agents.Phosphodiesterase Inhibitors.Respiratory Smooth Muscle Relaxants.Vasodilator Agents
			R03DA04.R03DA05
			PDE3A_HUMAN PDE4B_HUMAN AA2BR_HUMAN PDE4A_HUMAN PDE5A_HUMAN AA1R_HUMAN AA2AR_HUMAN 
-0.079	amprenavir	2177	DB00701	Anti-HIV Agents.Antibiotics, Antitubercular.HIV Protease Inhibitors
			J05AE05.J05AE07
			Not Available
-0.079	azelaic acid	2266	DB00548	Antineoplastic Agents.Dermatologic Agents
			D10AX03
			S5A2_HUMAN TYRO_HUMAN 
-0.079	bacitracin	2283	DB00626	Anti-Bacterial Agents.Anti-Infective Agents, Local
			D06AX05.R02AB04
			A2MG_HUMAN TKN1_HUMAN IDE_HUMAN 
-0.079	bethanechol	2370	DB01019	Muscarinic Agonists.Parasympathomimetics
			N07AB02
			ACM1_HUMAN 
-0.079	volley	2484	DB01091	Antifungal Agents
			D01AE23
			ERG1_HUMAN 
-0.079	carbachol	2551	DB00411	Analgesics, Non-Narcotic.Cardiotonic Agents.Cholinergic Agonists.Miotics
			N07AB01.S01EB02
			ACM1_HUMAN ACM2_HUMAN ACHA2_HUMAN 
-0.079	ciclopirox	2749	DB01188	Antifungal Agents
			D01AE14.G01AX12
			LOX15_HUMAN PGH1_HUMAN PGH2_HUMAN 
-0.079	clotrimazole	2812	DB00257	Anti-Infective Agents, Local.Antifungal Agents.Growth Inhibitors
			A01AB18.D01AC01.G01AF02
			KCNN4_HUMAN 
-0.079	dapsone	2955	DB00250	Anti-Infective Agents.Anti-Infectives.Anti-inflammatory Agents.Antimalarials.Antimycobacterials.Folic Acid Antagonists.Leprostatic Agents
			J04BA02
			DYR_HUMAN 
-0.079	dipivefrin	3105	DB00449	Adrenergic Agonists.Ophthalmologicals.Sympathomimetics
			S01EA02
			ADA2A_HUMAN 
-0.079	econazole	3198	DB01127	Antifungal Agents
			D01AC03.G01AF05
			Not Available

#### Component 42 (Correlation 0.792): high scoring substructures and side effects ####

# Non null, positive weight on chemical substructures
0.577	B-O (freq: 1)
0.577	B-C (freq: 1)
0.577	>= 1 B (freq: 1)

# Non null, positive weight on side effects
0.447	autonomic.neuropathy (freq: 4)
0.447	acute.pulmonary.edema (freq: 4)
0.447	small.intestinal.obstruction (freq: 4)
0.447	polyarthritis (freq: 4)
0.447	amyloidosis (freq: 4)

# High scoring drugs (substructures)
51.556	bortezomib	93860	DB00188	Antineoplastic Agents.Protease Inhibitors
			L01XX32
			PSMD2_HUMAN PSMD1_HUMAN PSB1_HUMAN PSB5_HUMAN PSB2_HUMAN 
-0.058	iloprost	5311181	DB01088	Antihypertensive Agents
			B01AC11
			PE2R2_HUMAN PI2R_HUMAN TPA_HUMAN PDE4A_HUMAN 
-0.058	erlotinib	176870	DB00530	Protein Kinase Inhibitors
			L01XE03
			EGFR_HUMAN 
-0.058	efavirenz	3203	DB00625	Anti-HIV Agents.Nonnucleoside Reverse Transcriptase Inhibitors.Reverse Transcriptase Inhibitors
			J05AG03
			Not Available
-0.058	danazol	2949	DB01406	Estrogen Antagonists
			G03XA01
			ESR1_HUMAN GNRHR_HUMAN GNRR2_HUMAN SHBG_HUMAN CCL2_HUMAN 
-0.058	Implanon	40976	DB00294	Contraceptive Agents, Female.Contraceptives
			G03AC08
			ESR1_HUMAN PRGR_HUMAN 
-0.058	levonorgestrel	4542	DB00367	Contraceptive Agents, Female.Contraceptives.Contraceptives, Oral, Synthetic
			G02BA03.G03AC03
			PRGR_HUMAN ESR1_HUMAN 
-0.058	norethisterone	4536	DB00717	Contraceptives, Oral, Synthetic.Progestins
			G03AC01
			PRGR_HUMAN SHBG_HUMAN 
-0.058	estrogen	3285	DB00977	Estrogens
			G03CA01
			ESR1_HUMAN PXR_HUMAN 
-0.058	tazarotene	5381	DB00799	Dermatologic Agents.Keratolytic Agents.Prodrugs.Teratogens
			D05AX05
			RARA_HUMAN RARG2_HUMAN RXRB_HUMAN RARG1_HUMAN RARB_HUMAN 
-0.058	mifepristone	4196	DB00834	Abortifacient Agents, Steroidal.Contraceptives, Oral, Synthetic.Contraceptives, Postcoital, Synthetic.Hormone Antagonists.Luteolytic Agents.Menstruation-Inducing Agents
			G03XB01
			PRGR_HUMAN GCR_HUMAN 
-0.058	terbinafine	5402	DB00857	Allylamines.Antifungal Agents.Antifungals.Enzyme Inhibitors.Trypanocidal Agents
			D01AE15.D01BA02
			ERG1_HUMAN 
-0.058	methohexital	9034	DB00474	Anesthetics.Anesthetics, Intravenous.Barbiturates
			N01AF01.N05CA15
			GBRA1_HUMAN 
-0.058	Ras	122316	DB01367	Monoamine Oxidase Inhibitors.Neuroprotective Agents
			N04BD02
			BCL2_HUMAN AOFB_HUMAN 
-0.058	selegiline	5195	DB01037	Antidyskinetics.Antiparkinson Agents.Central Nervous System Agents.Dopaminergics.Monoamine Oxidase Inhibitors.Neuroprotective Agents
			N04BD01
			AOFB_HUMAN 
-0.058	oxybutynin	4634	DB01062	Anticholinergic Agents.Antispasmodics.Genitourinary Smooth Muscle Relaxants.Muscarinic Antagonists.Parasympatholytics
			G04BD04
			ACM1_HUMAN ACM2_HUMAN ACM3_HUMAN 
-0.058	paclitaxel	4666	DB01229	Antineoplastic Agents.Antineoplastic Agents, Phytogenic.Tubulin Modulators
			L01CD01
			BCL2_HUMAN TBB1_HUMAN 
-0.058	docetaxel	3143	DB01248	Antimalarials.Antineoplastic Agents.Antineoplastic Agents, Phytogenic.Radiation-Sensitizing Agents
			L01CD02
			BCL2_HUMAN TBB1_HUMAN 
-0.058	granisetron	3510	DB00889	Antiemetics.Serotonin Antagonists
			A04AA02
			5HT3R_HUMAN 5HT6R_HUMAN 
-0.058	dolasetron	3148	DB00757	Antiemetics.Serotonin Antagonists
			A04AA04
			5HT3R_HUMAN 
-0.058	thiotepa	5453	DB04572	Not Available
			Not Available
			Not Available
-0.058	ifosfamide	3690	DB01181	Antineoplastic Agents.Antineoplastic Agents, Alkylating.Immunosuppressive Agents
			L01AA06
			DNMT1_HUMAN 
-0.058	cyclophosphamide	2907	DB00531	Antineoplastic Agents.Antineoplastic Agents, Alkylating.Antirheumatic Agents.Immunosuppressive Agents.Mutagens.Myeloablative Agonists
			L01AA01.L01DB07
			Not Available
-0.058	Bax	216239	DB00398	Anticancer Agents.Antineoplastic Agents.Protein Kinase Inhibitors
			L01XE05
			BRAF1_HUMAN FLT3_HUMAN RAF1_HUMAN VGFR3_HUMAN PGFRB_HUMAN KIT_HUMAN VGFR2_HUMAN 
-0.058	rifaximin	6436173	DB01220	Anti-Infective Agents.Gastrointestinal Agents
			A07AA11.D06AX11
			Not Available
-0.058	tigecycline	5282044	DB00560	Anti-Bacterial Agents.Antibacterial Agents
			J01AA12
			Not Available
-0.058	minocycline	4200	DB01017	Anti-Bacterial Agents.Tetracyclines
			A01AB23.J01AA08
			CYC_HUMAN IL1B_HUMAN LOX5_HUMAN MMP9_HUMAN VEGFA_HUMAN CASP1_HUMAN CASP3_HUMAN 
-0.058	ads	5462337	DB01250	Anti-Inflammatory Agents, Non-Steroidal.Gastrointestinal Agents
			A07EC03
			Not Available
-0.058	topotecan	5515	DB01030	Antineoplastic Agents.Enzyme Inhibitors
			L01XX17
			TOP1M_HUMAN TOP1_HUMAN ABCG2_HUMAN 

# High scoring drugs (side-effects)
33.223	bortezomib	93860	DB00188	Antineoplastic Agents.Protease Inhibitors
			L01XX32
			PSMD2_HUMAN PSMD1_HUMAN PSB1_HUMAN PSB5_HUMAN PSB2_HUMAN 
6.524	efavirenz	3203	DB00625	Anti-HIV Agents.Nonnucleoside Reverse Transcriptase Inhibitors.Reverse Transcriptase Inhibitors
			J05AG03
			Not Available
6.524	paclitaxel	4666	DB01229	Antineoplastic Agents.Antineoplastic Agents, Phytogenic.Tubulin Modulators
			L01CD01
			BCL2_HUMAN TBB1_HUMAN 
6.524	docetaxel	3143	DB01248	Antimalarials.Antineoplastic Agents.Antineoplastic Agents, Phytogenic.Radiation-Sensitizing Agents
			L01CD02
			BCL2_HUMAN TBB1_HUMAN 
6.524	tramadol	5523	DB00193	Analgesics.Analgesics, Opioid.Narcotics
			N02AX02
			OPRM_HUMAN SC6A2_HUMAN 5HT2C_HUMAN OPRK_HUMAN SC6A4_HUMAN 
6.524	5-fluorouracil	3385	DB00544	Antimetabolites.Antimetabolites, Antineoplastic.Antineoplastic Agents.Immunosuppressive Agents
			L01BC02
			TYSY_HUMAN DPYD_PIG 
6.524	vincristine	5978	DB00541	Antineoplastic Agents.Antineoplastic Agents, Phytogenic.Tubulin Modulators
			L01CA02
			TBB2_HUMAN 
6.524	cisplatin	5311048	DB00515	Antineoplastic Agents.Cross-Linking Reagents.Radiation-Sensitizing Agents
			L01XA01
			Not Available
6.524	nebivolol	71301	DB04861	Adrenergic beta-Antagonists.Antihypertensive Agents.Vasodilator Agents
			Not Available
			ADRB1_HUMAN 
6.524	thalidomide	5426	DB01041	Angiogenesis Inhibitors.Immunosuppressive Agents.Leprostatic Agents.Teratogens
			L04AX02
			TNFA_HUMAN NFKB1_HUMAN PGH2_HUMAN 
6.524	lenalidomide	216326	DB00480	Antineoplastic Agents
			L04AX04
			PGH2_HUMAN 
6.524	saquinavir	60787	DB01232	Anti-HIV Agents.HIV Protease Inhibitors
			J05AE01
			TNFA_HUMAN ALBU_HUMAN MDR1_HUMAN MRP1_HUMAN MRP2_HUMAN ABCG2_HUMAN 
6.524	pamidronate	4674	DB00282	Anti-inflammatory Agents.Antineoplastic Agents.Bisphosphonates.Bone Density Conservation Agents
			M05BA03
			FPPS_HUMAN 
6.524	clindamycin	2786	DB01190	Anti-Bacterial Agents.Lincomycins.Protein Synthesis Inhibitors
			D10AF01.G01AA10.J01FF01
			Not Available
6.524	ursodeoxycholic acid	5645	DB01586	Cholagogues and Choleretics
			A05AA02
			AK1C2_HUMAN 
6.524	ertapenem	150610	DB00303	Anti-Bacterial Agents.Antibacterial Agents
			J01DH03
			Not Available
-0.15	mifepristone	4196	DB00834	Abortifacient Agents, Steroidal.Contraceptives, Oral, Synthetic.Contraceptives, Postcoital, Synthetic.Hormone Antagonists.Luteolytic Agents.Menstruation-Inducing Agents
			G03XB01
			PRGR_HUMAN GCR_HUMAN 
-0.15	estrogen	3285	DB00977	Estrogens
			G03CA01
			ESR1_HUMAN PXR_HUMAN 
-0.15	levonorgestrel	4542	DB00367	Contraceptive Agents, Female.Contraceptives.Contraceptives, Oral, Synthetic
			G02BA03.G03AC03
			PRGR_HUMAN ESR1_HUMAN 
-0.15	TMC114	213039	DB01264	Antiviral Agents.HIV Protease Inhibitors
			J05AE10
			Not Available
-0.15	nelarabine	96312	DB01280	Antineoplastic Agents
			L01BB07
			Not Available
-0.15	clomiphene citrate	2800	DB00822	Alcohol Deterrents.Enzyme Inhibitors
			N07BB01.P03AA04
			ALDH2_HUMAN BZRP_HUMAN 
-0.15	ciprofloxacin	2764	DB00537	Anti-Infective Agents.Anti-Infectives.Nucleic Acid Synthesis Inhibitors.Quinolones
			J01MA02.S01AX13.S02AA15.S03AA07
			ALBU_HUMAN TOP2A_HUMAN 
-0.15	ropinirole	5095	DB00268	Antidyskinetics.Antiparkinson Agents.Central Nervous System Agents.Dopamine Agonists
			N04BC04
			DRD2_HUMAN DRD3_HUMAN DRD4_HUMAN 
-0.15	risperidone	5073	DB00734	Antipsychotic Agents.Antipsychotics.Dopamine Antagonists.Serotonin Antagonists
			N05AX08
			HRH1_HUMAN DRD2_HUMAN ADA1A_HUMAN ADRB1_HUMAN 5HT2A_HUMAN ADA1B_HUMAN 
-0.15	rizatriptan	5078	DB00953	Anti-inflammatory Agents.Anti-migraine Agents.Selective Serotonin Agonists.Serotonin Agonists.Vasoconstrictor Agents
			N02CC04
			5HT1D_HUMAN 5HT1B_HUMAN 5HT1F_HUMAN 5HT4R_HUMAN 
-0.15	zolpidem	5732	DB00425	GABA Agonists.Hypnotics and Sedatives
			N05CF02
			BZRP_HUMAN GBRA1_HUMAN 
-0.15	duloxetine	60835	DB00476	Adrenergic Uptake Inhibitors.Antidepressive Agents.Dopamine Uptake Inhibitors.Serotonin Uptake Inhibitors
			N06AX21
			SC6A4_HUMAN SC6A3_HUMAN SC6A2_HUMAN 
-0.15	aripiprazole	60795	DB01238	Antipsychotic Agents.Antipsychotics
			N05AX12
			DRD2_HUMAN 5HT1A_HUMAN 5HT2A_HUMAN 

# Non null, negative weight on chemical substructures

# Non null, negative weight on side effects

# Low scoring drugs (substructures)
-0.058	amitriptyline	2160	DB00321	Adrenergic Uptake Inhibitors.Analgesics, Non-Narcotic.Antidepressive Agents, Tricyclic
			N06AA09
			SC6A4_HUMAN SC6A2_HUMAN KCNQ2_HUMAN ADA2A_HUMAN 
-0.058	amoxapine	2170	DB00543	Adrenergic Uptake Inhibitors.Antidepressive Agents, Second-Generation.Dopamine Antagonists.Neurotransmitter Uptake Inhibitors.Serotonin Uptake Inhibitors
			N06AA17
			SC6A4_HUMAN SC6A2_HUMAN 
-0.058	azelastine	2267	DB00972	Anti-Allergic Agents.Anti-Inflammatory Agents, Non-Steroidal.Bronchodilator Agents.Histamine H1 Antagonists.Histamine H1 Antagonists, Non-Sedating.Lipoxygenase Inhibitors.Platelet Aggregation Inhibitors
			R01AC03.R06AX19.S01GX07
			HRH1_HUMAN 
-0.058	benztropine	2344	DB00245	Antidyskinetics.Antiparkinson Agents.Dopamine Uptake Inhibitors.Muscarinic Antagonists.Parasympatholytics
			N04AC01
			ACM1_HUMAN SC6A3_HUMAN 
-0.058	carbamazepine	2554	DB00564	Analgesics.Analgesics, Non-Narcotic.Anticonvulsants.Antimanic Agents
			N03AF01
			SCN5A_HUMAN 
-0.058	clomipramine	2801	DB01242	Antidepressive Agents, Tricyclic.Serotonin Uptake Inhibitors
			N06AA04
			SC6A4_HUMAN SC6A2_HUMAN Q5TZY3_HUMAN 5HT2A_HUMAN 
-0.058	cyclobenzaprine	2895	DB00924	Antidepressive Agents, Tricyclic.Muscle Relaxants.Muscle Relaxants, Central.Skeletal Muscle Relaxants.Tranquilizing Agents
			M03BX08
			5HT2A_HUMAN 
-0.058	cyproheptadine	2913	DB00434	Anti-Allergic Agents.Antihistamine derivatives.Antipruritics.Gastrointestinal Agents.Histamine H1 Antagonists.Serotonin Antagonists
			R06AX02
			5HT2A_HUMAN HRH1_HUMAN 
-0.058	desipramine	2995	DB01151	Adrenergic Uptake Inhibitors.Antidepressants.Antidepressive Agents, Tricyclic.Enzyme Inhibitors.Norepinephrine-Reuptake Inhibitors
			N06AA01
			ACM1_HUMAN SC6A2_HUMAN ADRB2_HUMAN ACM2_HUMAN SC6A4_HUMAN HRH1_HUMAN ADRB1_HUMAN ASM_HUMAN 
-0.058	doxepin	3158	DB01142	Anti-anxiety Agents.Antidepressants.Antidepressive Agents, Tricyclic.Antipruritics.Histamine Antagonists.Norepinephrine-Reuptake Inhibitors
			N06AA12
			SC6A4_HUMAN SC6A2_HUMAN HRH1_HUMAN HRH2_HUMAN 
-0.058	emedastine	3219	DB01084	Anti-Allergic Agents.Histamine H1 Antagonists
			S01GX06
			HRH1_HUMAN 
-0.058	epinastine	3241	DB00751	Antihistamines.Histamine H1 Antagonists.Ophthalmics
			R06AX24.S01GX10
			HRH1_HUMAN HRH2_HUMAN ADA1A_HUMAN ADA2A_HUMAN 5HT2A_HUMAN 
-0.058	flumazenil	3373	DB01205	Antidotes.GABA Modulators
			V03AB25
			GBRA1_HUMAN 
-0.058	galantamine	3449	DB00674	Cholinesterase Inhibitors.Nootropic Agents.Parasympathomimetics
			N06DA04
			ACES_HUMAN 
-0.058	atropine	3661	DB00572	Adjuvants, Anesthesia.Anti-Arrhythmia Agents.Bronchodilator Agents.Muscarinic Antagonists.Mydriatics.Parasympatholytics
			A03BA01.A03BA03.A03BB02.N04AC01.N04AC30.S01FA01.S01FA05
			ACM2_HUMAN ACM1_HUMAN ACM4_HUMAN ACM5_HUMAN ACM3_HUMAN ACES_HUMAN 
-0.058	imipramine	3696	DB00458	Adrenergic Uptake Inhibitors.Antidepressive Agents, Tricyclic.Norepinephrine-Reuptake Inhibitors
			N06AA02.N06AA03.N06AA06
			SC6A2_HUMAN SC6A4_HUMAN AA1R_HUMAN 
-0.058	ipratropium bromide	3746	DB00332	Antimuscarinics.Antispasmodics.Bronchodilator Agents.Cholinergic Antagonists
			R01AX03.R03BB01
			ACM1_HUMAN ACM2_HUMAN 
-0.058	loratadine	3957	DB00455	Anti-Allergic Agents.Antihistamines.Antipruritics.Histamine H1 Antagonists, Non-Sedating
			C09AA03.R06AX13.R06AX27
			HRH1_HUMAN 
-0.058	loxapine	3964	DB00408	Antipsychotic Agents.Antipsychotics.Dopamine Antagonists
			N05AH01
			DRD1_HUMAN DRD2_HUMAN 
-0.058	mirtazapine	4205	DB00370	Adrenergic alpha-Antagonists.Antidepressive Agents, Tricyclic.Histamine H1 Antagonists
			N06AX11
			5HT2A_HUMAN 5HT3R_HUMAN ADA2A_HUMAN 5HT2C_HUMAN 5HT1A_HUMAN OPRK_HUMAN HRH1_HUMAN 
-0.058	nevirapine	4463	DB00238	Anti-HIV Agents.Nonnucleoside Reverse Transcriptase Inhibitors.Reverse Transcriptase Inhibitors
			J05AG01
			Not Available
-0.058	nortriptyline	4543	DB00540	Adrenergic Uptake Inhibitors.Antidepressants.Antidepressive Agents, Tricyclic.Norepinephrine-Reuptake Inhibitors
			N06AA10
			SC6A4_HUMAN SC6A2_HUMAN ALBU_HUMAN 
-0.058	olanzapine	4585	DB00334	Antiemetics.Antipsychotic Agents.Antipsychotics.Serotonin Uptake Inhibitors
			N05AH03
			DRD2_HUMAN 5HT2C_HUMAN DRD3_HUMAN ADA1B_HUMAN ACM5_HUMAN DRD1_HUMAN ACM1_HUMAN ACM3_HUMAN 5HT2A_HUMAN DRD4_HUMAN HRH1_HUMAN ACM4_HUMAN ACM2_HUMAN 
-0.058	protriptyline	4976	DB00344	Adrenergic Uptake Inhibitors.Antidepressive Agents.Antidepressive Agents, Tricyclic.Norepinephrine-Reuptake Inhibitors
			N06AA11
			SC6A2_HUMAN SC6A4_HUMAN 
-0.058	trimipramine	5584	DB00726	Adrenergic Uptake Inhibitors.Antidepressants.Antidepressive Agents, Tricyclic.Norepinephrine-Reuptake Inhibitors
			N06AA06
			SC6A4_HUMAN SC6A2_HUMAN 
-0.058	oxcarbazepine	34312	DB00776	Anticonvulsants
			N03AF02
			SCN5A_HUMAN 
-0.058	olopatadine	60865	DB00768	Anti-Allergic Agents.Anti-Inflammatory Agents, Non-Steroidal.Antihistamines.Histamine H1 Antagonists.Histamine H1 Antagonists, Non-Sedating
			R01AC08.S01GX09
			HRH1_HUMAN S10A1_HUMAN 
-0.058	desloratadine	124087	DB00967	Antihistamines.Cholinergic Antagonists.Histamine H1 Antagonists, Non-Sedating
			R06AX27
			HRH1_HUMAN 
-0.058	carnitine	85	DB02648	Vitamin B Complex
			Not Available
			CACP_HUMAN OCTC_MOUSE CACP_MOUSE 

# Low scoring drugs (side-effects)
-0.15	cyclopentolate	2905	DB00979	Antimuscarinic eye preparations.Muscarinic Antagonists.Mydriatics.Parasympatholytics
			S01FA04
			ACM1_HUMAN 
-0.15	vigabatrin	5665	DB01080	Anticonvulsants.Enzyme Inhibitors.GABA Agents
			N03AG04
			GABT_HUMAN 
-0.15	triazolam	5556	DB00897	Adjuvants, Anesthesia.Anti-anxiety Agents.Benzodiazepines.GABA Modulators
			N05CD05
			BZRP_HUMAN 
-0.15	flumazenil	3373	DB01205	Antidotes.GABA Modulators
			V03AB25
			GBRA1_HUMAN 
-0.15	temazepam	5391	DB00231	Adjuvants, Anesthesia.Anti-anxiety Agents.Benzodiazepines.GABA Modulators.Hypnotics and Sedatives
			N05CD07
			BZRP_HUMAN 
-0.15	atropine	3661	DB00572	Adjuvants, Anesthesia.Anti-Arrhythmia Agents.Bronchodilator Agents.Muscarinic Antagonists.Mydriatics.Parasympatholytics
			A03BA01.A03BA03.A03BB02.N04AC01.N04AC30.S01FA01.S01FA05
			ACM2_HUMAN ACM1_HUMAN ACM4_HUMAN ACM5_HUMAN ACM3_HUMAN ACES_HUMAN 
-0.15	isocarboxazid	3759	DB01247	Antidepressants.Antidepressive Agents.Monoamine Oxidase Inhibitors
			N06AF01
			AOFA_HUMAN AOFB_HUMAN 
-0.15	rimantadine	5071	DB00478	Antiviral Agents.Nucleic Acid Synthesis Inhibitors
			J05AC02
			Not Available
-0.15	moricizine	34633	DB00680	Anti-Arrhythmia Agents
			Not Available
			SCN5A_HUMAN 
-0.15	ethotoin	3292	DB00754	Anticonvulsants
			N03AB01
			SCN5A_HUMAN 
-0.15	isoflurane	3763	DB00753	Anesthetics.Anesthetics, Inhalation.General Anesthetics
			N01AB06
			AT2C1_HUMAN ATPD_HUMAN NU1M_HUMAN GBRA1_HUMAN KCNA1_HUMAN GRIA1_HUMAN GLRA1_HUMAN CALM_HUMAN 
-0.15	ketamine	3821	DB01221	Analgesics.Anesthetics, Dissociative.Excitatory Amino Acid Antagonists.General Anesthetics
			N01AX03.N01AX14
			NMD3A_HUMAN NK1R_HUMAN 
-0.15	alpha-methyl-p-tyrosine	3125	DB00765	Enzyme Inhibitors
			Not Available
			TY3H_HUMAN 
-0.15	galactose	206	DB03989	Not Available
			Not Available
			Not Available
-0.15	hydroxyzine	3658	DB00557	Antipruritics.Anxiolytics sedatives and hypnotics.Histamine H1 Antagonists
			N05BB01
			HRH1_HUMAN 
-0.15	zanamivir	5721	DB00558	Antiviral Agents.Enzyme Inhibitors.Neuraminidase Inhibitors
			J05AH01
			Not Available
-0.15	benztropine	2344	DB00245	Antidyskinetics.Antiparkinson Agents.Dopamine Uptake Inhibitors.Muscarinic Antagonists.Parasympatholytics
			N04AC01
			ACM1_HUMAN SC6A3_HUMAN 
-0.15	nalbuphine	4419	DB00844	Analgesics, Opioid.Narcotic Antagonists.Narcotics
			N02AF02
			OPRK_HUMAN OPRM_HUMAN OPRD_HUMAN 
-0.15	solifenacin succinate	154059	DB01591	Anti-Incontinence Agents.Antispasmodics.Muscarinic Antagonists
			G04BD08
			ACM3_HUMAN ACM1_HUMAN 
-0.15	apomorphine	2215	DB00714	Antidyskinetics.Antiparkinson Agents.Dopamine Agonists
			G04BE07.N04BC07
			DRD2_HUMAN DRD1_HUMAN DRD4_HUMAN DRD3_HUMAN DRD5_HUMAN D1IP_HUMAN 
-0.15	trihexyphenidyl	5572	DB00376	Antidyskinetics.Antiparkinson Agents.Muscarinic Antagonists
			N04AA01
			ACM1_HUMAN 
-0.15	propoxyphene	10100	DB00647	Analgesics.Analgesics, Opioid.Antitussives.Narcotics
			N02AC04.N02AC54.N02AC74
			OPRM_HUMAN OPRD_HUMAN OPRK_HUMAN 
-0.15	buprenorphine	2476	DB00921	Analgesics, Opioid.Narcotic Antagonists.Narcotics
			N02AE01.N07BC01
			OPRK_HUMAN OPRM_HUMAN 
-0.15	digoxin	3062	DB00390	Anti-Arrhythmia Agents.Antiarrhythmic Agents.Cardiotonic Agents.Enzyme Inhibitors
			C01AA02.C01AA05.C01AA08.V03AB24
			AT1A1_HUMAN SO1B1_HUMAN 
-0.15	methylergometrine	4140	DB00353	Oxytocics
			Not Available
			DRD1_HUMAN 
-0.15	meperidine	4058	DB00454	Adjuvants.Adjuvants, Anesthesia.Analgesics.Analgesics, Opioid.Narcotics.Opiate Agonists
			N02AB02
			OPRK_HUMAN NMD3A_HUMAN 
-0.15	cabergoline	2512	DB00248	Antineoplastic Agents.Antiparkinson Agents.Dopamine Agonists
			G02CB03.N04BC06
			DRD2_HUMAN 
-0.15	clonidine	2803	DB00575	Adrenergic alpha-Agonists.Analgesics.Antihypertensive Agents.Central Alpha-Agonists.Sympatholytics
			C02AC01.N02CX02.S01EA03.S01EA04
			ADA2A_HUMAN NK2R_HUMAN 
-0.15	amphetamine	3007	DB00182	Adrenergic Agents.Adrenergic Uptake Inhibitors.Amphetamines.Central Nervous System Stimulants.Dopamine Agents.Dopamine Uptake Inhibitors.Sympathomimetics
			N06BA01.N06BA02
			ADA1A_HUMAN ADA2A_HUMAN SC6A3_HUMAN CART_HUMAN TAAR1_HUMAN 

#### Component 18 (Correlation 0.739): high scoring substructures and side effects ####

# Non null, positive weight on chemical substructures
1	>= 4 saturated or aromatic nitrogen-containing ring size 5 (freq: 5)
0.008	>= 4 saturated or aromatic heteroatom-containing ring size 5 (freq: 6)

# Non null, positive weight on side effects
0.951	pituitary.adenomas (freq: 4)
0.179	penile.swelling (freq: 1)
0.179	spondylosis (freq: 1)
0.179	lung.abscess (freq: 1)

# High scoring drugs (substructures)
13.378	goserelin	47725	DB00014	Antineoplastic Agents.Antineoplastic Agents, Hormonal
			L02AE03
			LSHR_HUMAN 
13.378	buserelin	42615	Not Available	Not Available
			Not Available
			Not Available
13.378	leuprolide acetate	3911	DB00007	Anti-Estrogen Agents.Antineoplastic Agents
			L02AE02
			GNRHR_HUMAN 
13.378	verteporfin	5362420	DB00460	Antineoplastic Agents.Antineovascularisation Agents.Photosensitizing Agents
			S01LA01
			Not Available
13.378	porfimer sodium	3086258	DB00707	Antineoplastic Agents.Antiviral Agents.Dermatologic Agents.Photosensitizing Agents
			L01XD01
			LDLR_HUMAN FCGR1_HUMAN 
0.022	vitamin B12	2891	DB00115	Antianemic Agents.Essential Vitamin.Vitamins (Vitamin B Complex)
			B03BA01.B03BB01
			AMNLS_HUMAN TCO1_HUMAN MTRR_HUMAN TCO2_HUMAN MMAA_HUMAN MMAB_HUMAN CUBN_HUMAN MUTA_HUMAN MMAC_HUMAN 
-0.076	micafungin	477468	DB01141	Antifungal Agents.Antifungals
			J02AX05
			Not Available
-0.076	nimodipine	4497	DB00393	Antihypertensive Agents.Calcium Channel Blockers.Vasodilator Agents
			C08CA06
			CCG1_HUMAN 
-0.076	nifedipine	4485	DB01115	Calcium Channel Blockers.Dihydropyridines.Tocolytic Agents.Vasodilator Agents
			C08CA05
			CAC2D_HUMAN 
-0.076	nicardipine	4473	DB00622	Antiarrhythmic Agents.Antihypertensive Agents.Calcium Channel Blockers.Dihydropyridines.Vasodilator Agents
			C08CA04
			CAC1C_HUMAN MDR1_HUMAN ABCG2_HUMAN 
-0.076	isradipine	3784	DB00270	Antihypertensive Agents.Calcium Channel Blockers.Vasodilator Agents
			C08CA03
			CAC2D_HUMAN CAC1C_HUMAN 
-0.076	valdecoxib	119607	DB00580	Anti-Inflammatory Agents, Non-Steroidal.Anti-inflammatory Agents.Cyclooxygenase Inhibitors.Nonsteroidal Antiinflammatory Agents (NSAIDs)
			M01AH03
			PGH2_HUMAN 
-0.076	sulfisoxazole	5344	DB00263	Anti-Infective Agents.Anti-Infectives.Sulfonamides
			J01EB05
			Not Available
-0.076	azathioprine	2265	DB00993	Antimetabolites.Antimetabolites, Antineoplastic.Antirheumatic Agents.Immunosuppressive Agents
			L04AX01
			AMPD3_HUMAN HPRT_HUMAN PUR1_HUMAN IMDH1_HUMAN IMDH2_HUMAN GUAA_HUMAN GMPR1_HUMAN GMPR2_HUMAN PUR8_HUMAN B1AQM5_HUMAN AMPD1_HUMAN AMPD2_HUMAN 
-0.076	oxacillin	4607	DB00713	Anti-Bacterial Agents.Penicillins
			J01CF01.J01CF02.J01CF04.J01CF05
			Not Available
-0.076	dicloxacillin	3040	DB00485	Anti-Bacterial Agents
			J01CF01
			Not Available
-0.076	danazol	2949	DB01406	Estrogen Antagonists
			G03XA01
			ESR1_HUMAN GNRHR_HUMAN GNRR2_HUMAN SHBG_HUMAN CCL2_HUMAN 
-0.076	tolcapone	4659569	DB00323	Antidyskinetics.Antiparkinson Agents.Central Nervous System Agents.Enzyme Inhibitors
			N04BX01
			COMT_HUMAN 
-0.076	entacapone	4659568	DB00494	Antidyskinetics.Antiparkinson Agents.Central Nervous System Agents.Enzyme Inhibitors
			N04BX02
			COMT_HUMAN 
-0.076	nitrofurantoin	4509	DB00698	Anti-Infective Agents, Urinary.Anti-Infectives
			J01XE01
			Not Available
-0.076	nilutamide	4493	DB00665	Androgen Antagonists.Antineoplastic Agents
			L02BB02
			ADA1A_HUMAN ANDR_HUMAN 
-0.076	dantrolene	2951	DB01219	Muscle Relaxants, Central
			M03CA01
			RYR1_HUMAN ALBU_HUMAN 
-0.076	chloramphenicol	298	DB00446	Anti-Bacterial Agents.Protein Synthesis Inhibitors
			D06AX02.D10AF03.G01AA05.J01BA01.S01AA01.S02AA01.S03AA08
			DAF_HUMAN 
-0.076	tinidazole	5479	DB00911	Alkylating Agents.Anti-Infectives.Antiprotozoals.Antitrichomonal Agents
			J01XD02.P01AB02
			Not Available
-0.076	9-hydroxyrisperidone	115237	DB01267	Antipsychotic Agents
			N05AX13
			DRD2_HUMAN 5HT2A_HUMAN 
-0.076	zonisamide	5734	DB00909	Anticonvulsants.Antioxidants
			N03AX15
			SCN1A_HUMAN CAH1_HUMAN CAC1G_HUMAN 
-0.076	risperidone	5073	DB00734	Antipsychotic Agents.Antipsychotics.Dopamine Antagonists.Serotonin Antagonists
			N05AX08
			HRH1_HUMAN DRD2_HUMAN ADA1A_HUMAN ADRB1_HUMAN 5HT2A_HUMAN ADA1B_HUMAN 
-0.076	leflunomide	3899	DB01097	Adjuvants.Anti-inflammatory Agents.Antineoplastic Agents.Antiparasitic Agents.Antirheumatic Agents.Antiviral Agents.Enzyme Inhibitors.Immunosuppressive Agents
			L04AA13
			PYRD_HUMAN LOX5_HUMAN 
-0.076	isocarboxazid	3759	DB01247	Antidepressants.Antidepressive Agents.Monoamine Oxidase Inhibitors
			N06AF01
			AOFA_HUMAN AOFB_HUMAN 

# High scoring drugs (side-effects)
24.795	leuprolide acetate	3911	DB00007	Anti-Estrogen Agents.Antineoplastic Agents
			L02AE02
			GNRHR_HUMAN 
14.104	risperidone	5073	DB00734	Antipsychotic Agents.Antipsychotics.Dopamine Antagonists.Serotonin Antagonists
			N05AX08
			HRH1_HUMAN DRD2_HUMAN ADA1A_HUMAN ADRB1_HUMAN 5HT2A_HUMAN ADA1B_HUMAN 
14.104	buserelin	42615	Not Available	Not Available
			Not Available
			Not Available
14.104	goserelin	47725	DB00014	Antineoplastic Agents.Antineoplastic Agents, Hormonal
			L02AE03
			LSHR_HUMAN 
5.263	porfimer sodium	3086258	DB00707	Antineoplastic Agents.Antiviral Agents.Dermatologic Agents.Photosensitizing Agents
			L01XD01
			LDLR_HUMAN FCGR1_HUMAN 
-0.082	valdecoxib	119607	DB00580	Anti-Inflammatory Agents, Non-Steroidal.Anti-inflammatory Agents.Cyclooxygenase Inhibitors.Nonsteroidal Antiinflammatory Agents (NSAIDs)
			M01AH03
			PGH2_HUMAN 
-0.082	clonazepam	2802	DB01068	Anticonvulsants.Benzodiazepines.GABA Modulators
			N03AE01
			GBRA1_HUMAN ALBU_HUMAN BZRP_HUMAN 
-0.082	leflunomide	3899	DB01097	Adjuvants.Anti-inflammatory Agents.Antineoplastic Agents.Antiparasitic Agents.Antirheumatic Agents.Antiviral Agents.Enzyme Inhibitors.Immunosuppressive Agents
			L04AA13
			PYRD_HUMAN LOX5_HUMAN 
-0.082	nitrofurantoin	4509	DB00698	Anti-Infective Agents, Urinary.Anti-Infectives
			J01XE01
			Not Available
-0.082	nifedipine	4485	DB01115	Calcium Channel Blockers.Dihydropyridines.Tocolytic Agents.Vasodilator Agents
			C08CA05
			CAC2D_HUMAN 
-0.082	9-hydroxyrisperidone	115237	DB01267	Antipsychotic Agents
			N05AX13
			DRD2_HUMAN 5HT2A_HUMAN 
-0.082	minocycline	4200	DB01017	Anti-Bacterial Agents.Tetracyclines
			A01AB23.J01AA08
			CYC_HUMAN IL1B_HUMAN LOX5_HUMAN MMP9_HUMAN VEGFA_HUMAN CASP1_HUMAN CASP3_HUMAN 
-0.082	demeclocycline	2983	DB00618	Anti-Bacterial Agents.Tetracyclines
			D06AA01.J01AA01
			Not Available
-0.082	oxytetracycline	4645	DB00595	Anti-Bacterial Agents.Tetracyclines
			D06AA03.G01AA07.J01AA06.S01AA04
			Not Available
-0.082	diclofenac	3032	DB00586	Anti-Inflammatory Agents, Non-Steroidal.Cyclooxygenase Inhibitors.Nonsteroidal Antiinflammatory Agents (NSAIDs)
			D11AX18.M01AB05.M02AA15.S01BC03
			PGH1_HUMAN PGH2_HUMAN TTHY_HUMAN 
-0.082	clopidogrel	2806	DB00758	Antiplatelet Agents.Fibrinolytic Agents.Platelet Aggregation Inhibitors
			B01AC04
			P2Y12_HUMAN CP3A3_HUMAN LYAM3_HUMAN 
-0.082	tetracycline	5412	DB00759	Anti-Bacterial Agents.Antiprotozoals.Protein Synthesis Inhibitors.Tetracyclines
			A01AB13.A01AB21.D06AA02.D06AA03.D06AA04.G01AA07.J01AA03.J01AA06.J01AA07.J01AA09.S01AA02.S01AA04.S01AA09.S02AA08.S03AA02
			PRIO_HUMAN 
-0.082	buspirone	2477	DB00490	Anti-anxiety Agents.Anxiolytics sedatives and hypnotics.Serotonin Agonists
			N05BE01
			5HT1A_HUMAN DRD2_HUMAN 
-0.082	warfarin	6691	DB00682	Anticoagulants.Coumarin and Indandione Derivatives.Rodenticides
			B01AA03
			VKOR1_HUMAN THRB_HUMAN VKORL_HUMAN 
-0.082	doxycycline	3161	DB00254	Anti-Bacterial Agents.Antimalarials.Tetracyclines
			A01AB22.J01AA02
			Not Available
-0.082	ropinirole	5095	DB00268	Antidyskinetics.Antiparkinson Agents.Central Nervous System Agents.Dopamine Agonists
			N04BC04
			DRD2_HUMAN DRD3_HUMAN DRD4_HUMAN 
-0.082	medroxyprogesterone	10631	DB00603	Contraceptives.Contraceptives, Oral, Synthetic.Progestins
			G03AC06.G03DA02.L02AB02
			PRGR_HUMAN ESR1_HUMAN 
-0.082	dexamethasone	3003	DB01234	Adrenergic Agents.Anti-inflammatory Agents.Antiemetics.Antineoplastic Agents, Hormonal.Glucocorticoids
			A01AC02.C05AA09.D07AB19.D07XB05.D10AA03.H02AB02.R01AD03.S01BA01.S01CB01.S02BA06.S03BA01
			GCR_HUMAN ANXA1_HUMAN NOS2A_HUMAN SDF1_HUMAN DAX1_HUMAN NFKB1_HUMAN 
-0.082	gentamicin	3467	DB00798	Anti-Bacterial Agents.Protein Synthesis Inhibitors
			D06AX07.J01GB03.S01AA11.S02AA14.S03AA06
			LRP2_HUMAN 
-0.082	lithium	28112	DB01356	Not Available
			D11AX04.N05AN01
			IMPA2_HUMAN IMPA1_HUMAN CTNB1_HUMAN GSK3B_HUMAN INPP_HUMAN 
-0.082	ibuprofen	3672	DB01050	Analgesics.Analgesics, Non-Narcotic.Anti-Inflammatory Agents, Non-Steroidal.Anti-inflammatory Agents.Cyclooxygenase Inhibitors.Nonsteroidal Antiinflammatory Agents (NSAIDs)
			C01EB16.G02CC01.M01AE01.M01AE14.M02AA13
			PGH1_HUMAN PGH2_HUMAN ALBU_HUMAN 
-0.082	amiodarone	2156	DB01118	Anti-Arrhythmia Agents.Enzyme Inhibitors.Vasodilator Agents
			C01BD01
			ADA1A_HUMAN ADRB1_HUMAN KCNH2_HUMAN 
-0.082	retinoic acid	5538	DB00755	Antineoplastic Agents.Cell Stimulants and Proliferants.Keratolytic Agents
			D10AD01.D10AD04.D10AD51.D10BA01.L01XX14.L01XX22
			RARG1_HUMAN RXRB_HUMAN AL1A1_HUMAN RARG2_HUMAN RAI3_HUMAN RXRG_HUMAN DAX1_HUMAN AL1A2_HUMAN TIG1_HUMAN 
-0.082	cyclosporine	2909	DB00091	Antifungal Agents.Antirheumatic Agents.Dermatologic Agents.Enzyme Inhibitors.Immunomodulatory Agents.Immunosuppressive Agents
			L04AA01
			CAMLG_HUMAN PPIA_HUMAN MDR1_HUMAN CANB2_HUMAN 

# Non null, negative weight on chemical substructures

# Non null, negative weight on side effects

# Low scoring drugs (substructures)
-0.076	amitriptyline	2160	DB00321	Adrenergic Uptake Inhibitors.Analgesics, Non-Narcotic.Antidepressive Agents, Tricyclic
			N06AA09
			SC6A4_HUMAN SC6A2_HUMAN KCNQ2_HUMAN ADA2A_HUMAN 
-0.076	amoxapine	2170	DB00543	Adrenergic Uptake Inhibitors.Antidepressive Agents, Second-Generation.Dopamine Antagonists.Neurotransmitter Uptake Inhibitors.Serotonin Uptake Inhibitors
			N06AA17
			SC6A4_HUMAN SC6A2_HUMAN 
-0.076	azelastine	2267	DB00972	Anti-Allergic Agents.Anti-Inflammatory Agents, Non-Steroidal.Bronchodilator Agents.Histamine H1 Antagonists.Histamine H1 Antagonists, Non-Sedating.Lipoxygenase Inhibitors.Platelet Aggregation Inhibitors
			R01AC03.R06AX19.S01GX07
			HRH1_HUMAN 
-0.076	benztropine	2344	DB00245	Antidyskinetics.Antiparkinson Agents.Dopamine Uptake Inhibitors.Muscarinic Antagonists.Parasympatholytics
			N04AC01
			ACM1_HUMAN SC6A3_HUMAN 
-0.076	compendium	2441	DB01558	Anti-anxiety Agents.Benzodiazepines.GABA Modulators.Hypnotics and Sedatives
			Not Available
			GBRA2_HUMAN 
-0.076	carbamazepine	2554	DB00564	Analgesics.Analgesics, Non-Narcotic.Anticonvulsants.Antimanic Agents
			N03AF01
			SCN5A_HUMAN 
-0.076	clomipramine	2801	DB01242	Antidepressive Agents, Tricyclic.Serotonin Uptake Inhibitors
			N06AA04
			SC6A4_HUMAN SC6A2_HUMAN Q5TZY3_HUMAN 5HT2A_HUMAN 
-0.076	clozapine	2818	DB00363	Antipsychotic Agents.Antipsychotics.GABA Antagonists.Serotonin Antagonists
			N05AH02
			DRD4_HUMAN HRH1_HUMAN DRD2_HUMAN D1IP_HUMAN HRH4_HUMAN 5HT2A_HUMAN 5HT1A_HUMAN 5HT2C_HUMAN DRD1_HUMAN 
-0.076	cyclobenzaprine	2895	DB00924	Antidepressive Agents, Tricyclic.Muscle Relaxants.Muscle Relaxants, Central.Skeletal Muscle Relaxants.Tranquilizing Agents
			M03BX08
			5HT2A_HUMAN 
-0.076	cyproheptadine	2913	DB00434	Anti-Allergic Agents.Antihistamine derivatives.Antipruritics.Gastrointestinal Agents.Histamine H1 Antagonists.Serotonin Antagonists
			R06AX02
			5HT2A_HUMAN HRH1_HUMAN 
-0.076	desipramine	2995	DB01151	Adrenergic Uptake Inhibitors.Antidepressants.Antidepressive Agents, Tricyclic.Enzyme Inhibitors.Norepinephrine-Reuptake Inhibitors
			N06AA01
			ACM1_HUMAN SC6A2_HUMAN ADRB2_HUMAN ACM2_HUMAN SC6A4_HUMAN HRH1_HUMAN ADRB1_HUMAN ASM_HUMAN 
-0.076	diazepam	3016	DB00829	Adjuvants, Anesthesia.Anesthetics, Intravenous.Anti-anxiety Agents.Anticonvulsants.Antiemetics.GABA Modulators.Hypnotics and Sedatives.Muscle Relaxants, Central
			N05BA01.N05BA17
			BZRP_HUMAN GBRA1_HUMAN GBRA2_HUMAN GBRA3_HUMAN 
-0.076	doxepin	3158	DB01142	Anti-anxiety Agents.Antidepressants.Antidepressive Agents, Tricyclic.Antipruritics.Histamine Antagonists.Norepinephrine-Reuptake Inhibitors
			N06AA12
			SC6A4_HUMAN SC6A2_HUMAN HRH1_HUMAN HRH2_HUMAN 
-0.076	emedastine	3219	DB01084	Anti-Allergic Agents.Histamine H1 Antagonists
			S01GX06
			HRH1_HUMAN 
-0.076	epinastine	3241	DB00751	Antihistamines.Histamine H1 Antagonists.Ophthalmics
			R06AX24.S01GX10
			HRH1_HUMAN HRH2_HUMAN ADA1A_HUMAN ADA2A_HUMAN 5HT2A_HUMAN 
-0.076	fenoldopam	3340	DB00800	Antihypertensive Agents.Dopamine Agonists.Vasodilator Agents
			C01CA19
			DRD5_HUMAN DRD1_HUMAN ADA2B_HUMAN ADA2C_HUMAN ADA2A_HUMAN 
-0.076	flumazenil	3373	DB01205	Antidotes.GABA Modulators
			V03AB25
			GBRA1_HUMAN 
-0.076	flurazepam	3393	DB00690	Anti-anxiety Agents.GABA Modulators.Hypnotics and Sedatives
			N05CD01
			GBRA1_HUMAN GBRB1_HUMAN GBRB3_HUMAN GBRA5_HUMAN GBRA3_HUMAN GBRA2_HUMAN GBRB2_HUMAN GBRA4_HUMAN GBRA6_HUMAN 
-0.076	galantamine	3449	DB00674	Cholinesterase Inhibitors.Nootropic Agents.Parasympathomimetics
			N06DA04
			ACES_HUMAN 
-0.076	atropine	3661	DB00572	Adjuvants, Anesthesia.Anti-Arrhythmia Agents.Bronchodilator Agents.Muscarinic Antagonists.Mydriatics.Parasympatholytics
			A03BA01.A03BA03.A03BB02.N04AC01.N04AC30.S01FA01.S01FA05
			ACM2_HUMAN ACM1_HUMAN ACM4_HUMAN ACM5_HUMAN ACM3_HUMAN ACES_HUMAN 
-0.076	imipramine	3696	DB00458	Adrenergic Uptake Inhibitors.Antidepressive Agents, Tricyclic.Norepinephrine-Reuptake Inhibitors
			N06AA02.N06AA03.N06AA06
			SC6A2_HUMAN SC6A4_HUMAN AA1R_HUMAN 
-0.076	ipratropium bromide	3746	DB00332	Antimuscarinics.Antispasmodics.Bronchodilator Agents.Cholinergic Antagonists
			R01AX03.R03BB01
			ACM1_HUMAN ACM2_HUMAN 
-0.076	loratadine	3957	DB00455	Anti-Allergic Agents.Antihistamines.Antipruritics.Histamine H1 Antagonists, Non-Sedating
			C09AA03.R06AX13.R06AX27
			HRH1_HUMAN 
-0.076	lorazepam	3958	DB00186	Anti-anxiety Agents.Anticonvulsants.Antiemetics.Benzodiazepines.GABA Modulators.Hypnotics and Sedatives
			N05BA06
			GBRA6_HUMAN BZRP_HUMAN GBRA1_HUMAN GBRB1_HUMAN GBRB3_HUMAN GBRA5_HUMAN GBRA3_HUMAN GBRA2_HUMAN GBRB2_HUMAN GBRA4_HUMAN 
-0.076	loxapine	3964	DB00408	Antipsychotic Agents.Antipsychotics.Dopamine Antagonists
			N05AH01
			DRD1_HUMAN DRD2_HUMAN 
-0.076	midazolam	4192	DB00683	Adjuvants, Anesthesia.Anesthetics, Intravenous.Anti-anxiety Agents.GABA Modulators.Hypnotics and Sedatives
			N05CD08
			GBRA1_HUMAN GBRB1_HUMAN GBRB3_HUMAN GBRA5_HUMAN GBRA3_HUMAN GBRA2_HUMAN GBRB2_HUMAN GBRA4_HUMAN GBRA6_HUMAN 
-0.076	mirtazapine	4205	DB00370	Adrenergic alpha-Antagonists.Antidepressive Agents, Tricyclic.Histamine H1 Antagonists
			N06AX11
			5HT2A_HUMAN 5HT3R_HUMAN ADA2A_HUMAN 5HT2C_HUMAN 5HT1A_HUMAN OPRK_HUMAN HRH1_HUMAN 
-0.076	nevirapine	4463	DB00238	Anti-HIV Agents.Nonnucleoside Reverse Transcriptase Inhibitors.Reverse Transcriptase Inhibitors
			J05AG01
			Not Available
-0.076	nortriptyline	4543	DB00540	Adrenergic Uptake Inhibitors.Antidepressants.Antidepressive Agents, Tricyclic.Norepinephrine-Reuptake Inhibitors
			N06AA10
			SC6A4_HUMAN SC6A2_HUMAN ALBU_HUMAN 

# Low scoring drugs (side-effects)
-0.082	cyclopentolate	2905	DB00979	Antimuscarinic eye preparations.Muscarinic Antagonists.Mydriatics.Parasympatholytics
			S01FA04
			ACM1_HUMAN 
-0.082	midazolam	4192	DB00683	Adjuvants, Anesthesia.Anesthetics, Intravenous.Anti-anxiety Agents.GABA Modulators.Hypnotics and Sedatives
			N05CD08
			GBRA1_HUMAN GBRB1_HUMAN GBRB3_HUMAN GBRA5_HUMAN GBRA3_HUMAN GBRA2_HUMAN GBRB2_HUMAN GBRA4_HUMAN GBRA6_HUMAN 
-0.082	vigabatrin	5665	DB01080	Anticonvulsants.Enzyme Inhibitors.GABA Agents
			N03AG04
			GABT_HUMAN 
-0.082	triazolam	5556	DB00897	Adjuvants, Anesthesia.Anti-anxiety Agents.Benzodiazepines.GABA Modulators
			N05CD05
			BZRP_HUMAN 
-0.082	N-0437	57537	Not Available	Not Available
			Not Available
			Not Available
-0.082	compendium	2441	DB01558	Anti-anxiety Agents.Benzodiazepines.GABA Modulators.Hypnotics and Sedatives
			Not Available
			GBRA2_HUMAN 
-0.082	delta 9-tetrahydrocannabinol	2978	DB00470	Analgesics.Analgesics, Non-Narcotic.Antiemetics.Hallucinogens.Psychotropic Drugs
			A04AD10
			CNR1_HUMAN 
-0.082	flumazenil	3373	DB01205	Antidotes.GABA Modulators
			V03AB25
			GBRA1_HUMAN 
-0.082	temazepam	5391	DB00231	Adjuvants, Anesthesia.Anti-anxiety Agents.Benzodiazepines.GABA Modulators.Hypnotics and Sedatives
			N05CD07
			BZRP_HUMAN 
-0.082	atropine	3661	DB00572	Adjuvants, Anesthesia.Anti-Arrhythmia Agents.Bronchodilator Agents.Muscarinic Antagonists.Mydriatics.Parasympatholytics
			A03BA01.A03BA03.A03BB02.N04AC01.N04AC30.S01FA01.S01FA05
			ACM2_HUMAN ACM1_HUMAN ACM4_HUMAN ACM5_HUMAN ACM3_HUMAN ACES_HUMAN 
-0.082	baclofen	2284	DB00181	GABA Agonists.Muscle Relaxants.Muscle Relaxants, Central.Skeletal Muscle Relaxants
			M03BX01
			GABR1_HUMAN GABR2_HUMAN 
-0.082	butorphanol	2487	DB00611	Analgesics, Opioid.Antitussive Agents.Narcotic Antagonists.Narcotics
			N02AF01
			OPRK_HUMAN OPRM_HUMAN OPRD_HUMAN 
-0.082	daunorubicin	2958	DB00694	Antibiotics.Antibiotics, Antineoplastic.Antineoplastic Agents
			L01DB02
			MDR1_HUMAN MRP1_HUMAN 
-0.082	galantamine	3449	DB00674	Cholinesterase Inhibitors.Nootropic Agents.Parasympathomimetics
			N06DA04
			ACES_HUMAN 
-0.082	isocarboxazid	3759	DB01247	Antidepressants.Antidepressive Agents.Monoamine Oxidase Inhibitors
			N06AF01
			AOFA_HUMAN AOFB_HUMAN 
-0.082	rimantadine	5071	DB00478	Antiviral Agents.Nucleic Acid Synthesis Inhibitors
			J05AC02
			Not Available
-0.082	rivastigmine	5077	DB00989	Cholinergic Agents.Cholinesterase Inhibitors.Neuroprotective Agents.Nootropic Agents.Parasympathomimetics
			N06DA03
			ACES_HUMAN CHLE_HUMAN 
-0.082	zaleplon	5719	DB00962	Anticonvulsants.Anxiolytics sedatives and hypnotics.Hypnotics and Sedatives
			N05CF03
			BZRP_HUMAN GBRA1_HUMAN 
-0.082	zopiclone	5735	DB01198	Hypnotics and Sedatives
			N05CF01
			BZRP_HUMAN 
-0.082	moricizine	34633	DB00680	Anti-Arrhythmia Agents
			Not Available
			SCN5A_HUMAN 
-0.082	ethotoin	3292	DB00754	Anticonvulsants
			N03AB01
			SCN5A_HUMAN 
-0.082	gadodiamide	60754	DB00225	Contrast Media
			V08CA03
			Not Available
-0.082	methysergide	4163	DB00247	Serotonin Antagonists.Sympatholytics.Vasoconstrictor Agents
			N02CA04
			5HT2A_HUMAN 5HT1A_HUMAN 5HT7R_HUMAN 5HT2C_HUMAN 
-0.082	bromocriptine	2443	DB01200	Antidyskinetics.Antiparkinson Agents.Dopamine Agonists.Hormone Antagonists
			G02CB01.N04BC01
			DRD2_HUMAN CP3A3_HUMAN CREB1_HUMAN ADCY7_HUMAN SMS_HUMAN 
-0.082	salbutamol	2083	DB01001	Adrenergic beta-Agonists.Bronchodilator Agents.Tocolytic Agents
			R03AC02.R03CC02
			ADRB2_HUMAN IL8_HUMAN 
-0.082	dolasetron	3148	DB00757	Antiemetics.Serotonin Antagonists
			A04AA04
			5HT3R_HUMAN 
-0.082	rizatriptan	5078	DB00953	Anti-inflammatory Agents.Anti-migraine Agents.Selective Serotonin Agonists.Serotonin Agonists.Vasoconstrictor Agents
			N02CC04
			5HT1D_HUMAN 5HT1B_HUMAN 5HT1F_HUMAN 5HT4R_HUMAN 
-0.082	fosphenytoin	56339	DB01320	Anticonvulsants
			N03AB05
			SCN5A_HUMAN 
-0.082	frovatriptan	77992	DB00998	Anti-inflammatory Agents.Anti-migraine Agents.Serotonin Agonists.Vasoconstrictor Agents
			N02CC07
			5HT1D_HUMAN 5HT1B_HUMAN 

#### Component 33 (Correlation 0.731): high scoring substructures and side effects ####

# Non null, positive weight on chemical substructures
1	N-P (freq: 3)
0.008	O(~C)(~P) (freq: 13)

# Non null, positive weight on side effects
0.5	depressive.psychosis (freq: 1)
0.5	recurrent.urinary.tract.infections (freq: 1)
0.5	rickets (freq: 1)
0.5	hyperaminoaciduria (freq: 1)

# High scoring drugs (substructures)
17.231	ifosfamide	3690	DB01181	Antineoplastic Agents.Antineoplastic Agents, Alkylating.Immunosuppressive Agents
			L01AA06
			DNMT1_HUMAN 
17.231	cyclophosphamide	2907	DB00531	Antineoplastic Agents.Antineoplastic Agents, Alkylating.Antirheumatic Agents.Immunosuppressive Agents.Mutagens.Myeloablative Agonists
			L01AA01.L01DB07
			Not Available
17.164	thiotepa	5453	DB04572	Not Available
			Not Available
			Not Available
0.007	gadofosveset trisodium	158440	Not Available	Not Available
			Not Available
			Not Available
0.007	vitamin B12	2891	DB00115	Antianemic Agents.Essential Vitamin.Vitamins (Vitamin B Complex)
			B03BA01.B03BB01
			AMNLS_HUMAN TCO1_HUMAN MTRR_HUMAN TCO2_HUMAN MMAA_HUMAN MMAB_HUMAN CUBN_HUMAN MUTA_HUMAN MMAC_HUMAN 
0.007	hydroxocobalamin	4479097	DB00200	Anti-anemic Agents.Hematinics.Nutritional Supplement.Vitamin B Complex
			B03BA03.V03AB33
			MMAC_HUMAN TCO2_HUMAN MMAA_HUMAN AMNLS_HUMAN TCO1_HUMAN MUTA_HUMAN MTRR_HUMAN MMAB_HUMAN METH_HUMAN CUBN_HUMAN 
0.007	Mn-DPDP	3086672	Not Available	Not Available
			Not Available
			Not Available
0.007	fosinopril	3419	DB00492	Angiotensin-converting Enzyme Inhibitors.Antihypertensive Agents
			C09AA09
			ACET_HUMAN ACE_HUMAN 
0.007	TDF	5481350	DB00300	Anti-HIV Agents.Nucleoside and Nucleotide Reverse Transcriptase Inhibitors.Reverse Transcriptase Inhibitors
			J05AF07
			Not Available
0.007	adefovir dipivoxil	60871	DB00718	Antiviral Agents.Reverse Transcriptase Inhibitors
			J05AF08
			Not Available
0.007	fosamprenavir	131536	DB01319	Anti-HIV Agents.HIV Protease Inhibitors.Prodrugs
			J05AE07
			Not Available
0.007	fosphenytoin	56339	DB01320	Anticonvulsants
			N03AB05
			SCN5A_HUMAN 
0.007	malathion	4004	DB00772	Cholinesterase Inhibitors.Insecticides
			P03AX03
			Not Available
0.007	echothiophate	10548	DB01057	Cholinesterase Inhibitors.Miotics.Parasympathomimetics
			Not Available
			CHLE_HUMAN 
-0.059	letrozole	3902	DB01006	Antineoplastic Agents.Aromatase Inhibitors
			L02BG04
			ESR1_HUMAN ERBB2_HUMAN CP19A_HUMAN 
-0.059	anastrozole	2187	DB01217	Antineoplastic Agents.Antineoplastic Agents, Hormonal.Aromatase Inhibitors
			L02BG03
			CP19A_HUMAN 
-0.059	lodoxamide	44564	Not Available	Not Available
			Not Available
			Not Available
-0.059	bicalutamide	2375	DB01128	Androgen Antagonists.Antineoplastic Agents
			L02BB03
			ANDR_HUMAN IL6_HUMAN ESR2_HUMAN 
-0.059	verapamil	2520	DB00661	Anti-Arrhythmia Agents.Antiarrhythmic Agents.Calcium Channel Blockers.Calcium-channel blocking agents.Vasodilator Agents
			C08DA01
			CCG1_HUMAN CACB2_HUMAN KCNH2_HUMAN CAC1S_HUMAN CAC1C_HUMAN CAC1I_HUMAN SCN5A_HUMAN CAH1_HUMAN IRK11_HUMAN CACB4_HUMAN CAC1G_HUMAN CAC1F_HUMAN CACB3_HUMAN CAC1D_HUMAN CACB1_HUMAN 
-0.059	levocabastine	3915	DB01106	Histamine H1 Antagonists.Histamine H1 Antagonists, Non-Sedating
			R01AC02.S01GX02
			NTR2_HUMAN HRH1_HUMAN 
-0.059	citalopram	2771	DB00215	Antidepressants.Antidepressive Agents, Second-Generation.Selective Serotonin Reuptake Inhibitors (SSRIs).Serotonin Uptake Inhibitors
			N06AB04.N06AB10
			SC6A4_HUMAN 
-0.059	entacapone	4659568	DB00494	Antidyskinetics.Antiparkinson Agents.Central Nervous System Agents.Enzyme Inhibitors
			N04BX02
			COMT_HUMAN 
-0.059	zaleplon	5719	DB00962	Anticonvulsants.Anxiolytics sedatives and hypnotics.Hypnotics and Sedatives
			N05CF03
			BZRP_HUMAN GBRA1_HUMAN 
-0.059	milrinone	4197	DB00235	Cardiotonic Agents.Phosphodiesterase Inhibitors.Platelet Aggregation Inhibitors.Vasodilator Agents
			C01CE02
			PDE3A_HUMAN PDE4A_HUMAN 
-0.059	sodium bicarbonate	8953	DB01390	Antidiarrheals
			Not Available
			Not Available
-0.059	NaCl	5234	Not Available	Not Available
			Not Available
			Not Available
-0.059	Gd-EOB-DTPA	450096	Not Available	Not Available
			Not Available
			Not Available
-0.059	gold sodium thiomalate	11954225	Not Available	Not Available
			Not Available
			Not Available
-0.059	gadoversetamide	444013	DB00538	Contrast Agents.Contrast Media
			V08CA06
			Not Available

# High scoring drugs (side-effects)
44.632	ifosfamide	3690	DB01181	Antineoplastic Agents.Antineoplastic Agents, Alkylating.Immunosuppressive Agents
			L01AA06
			DNMT1_HUMAN 
14.833	cyclophosphamide	2907	DB00531	Antineoplastic Agents.Antineoplastic Agents, Alkylating.Antirheumatic Agents.Immunosuppressive Agents.Mutagens.Myeloablative Agonists
			L01AA01.L01DB07
			Not Available
-0.067	citalopram	2771	DB00215	Antidepressants.Antidepressive Agents, Second-Generation.Selective Serotonin Reuptake Inhibitors (SSRIs).Serotonin Uptake Inhibitors
			N06AB04.N06AB10
			SC6A4_HUMAN 
-0.067	verapamil	2520	DB00661	Anti-Arrhythmia Agents.Antiarrhythmic Agents.Calcium Channel Blockers.Calcium-channel blocking agents.Vasodilator Agents
			C08DA01
			CCG1_HUMAN CACB2_HUMAN KCNH2_HUMAN CAC1S_HUMAN CAC1C_HUMAN CAC1I_HUMAN SCN5A_HUMAN CAH1_HUMAN IRK11_HUMAN CACB4_HUMAN CAC1G_HUMAN CAC1F_HUMAN CACB3_HUMAN CAC1D_HUMAN CACB1_HUMAN 
-0.067	pramipexole	4885	DB00413	Antidyskinetics.Antioxidants.Antiparkinson Agents.Dopamine Agonists.Free Radical Scavengers
			N04BC05
			DRD3_HUMAN DRD4_HUMAN DRD2_HUMAN 
-0.067	estrogen	3285	DB00977	Estrogens
			G03CA01
			ESR1_HUMAN PXR_HUMAN 
-0.067	pregabalin	125889	DB00230	Analgesics.Anticonvulsants
			N03AX16
			CAC1A_HUMAN 
-0.067	progesterone	4920	DB00396	Contraceptives.Progestins
			G03AC06.G03DA02.G03DA03.G03DA04.L02AB02
			PRGR_HUMAN ESR1_HUMAN CP17A_HUMAN 
-0.067	anastrozole	2187	DB01217	Antineoplastic Agents.Antineoplastic Agents, Hormonal.Aromatase Inhibitors
			L02BG03
			CP19A_HUMAN 
-0.067	letrozole	3902	DB01006	Antineoplastic Agents.Aromatase Inhibitors
			L02BG04
			ESR1_HUMAN ERBB2_HUMAN CP19A_HUMAN 
-0.067	raloxifene	5035	DB00481	Antihypocalcemic Agents.Bone Density Conservation Agents.Estrogen Antagonists.Osteoporosis Prophylactic.Selective Estrogen Receptor Modulators
			G03XC01
			ESR1_HUMAN ESR2_HUMAN 
-0.067	gadofosveset trisodium	158440	Not Available	Not Available
			Not Available
			Not Available
-0.067	lenalidomide	216326	DB00480	Antineoplastic Agents
			L04AX04
			PGH2_HUMAN 
-0.067	ciprofloxacin	2764	DB00537	Anti-Infective Agents.Anti-Infectives.Nucleic Acid Synthesis Inhibitors.Quinolones
			J01MA02.S01AX13.S02AA15.S03AA07
			ALBU_HUMAN TOP2A_HUMAN 
-0.067	zalcitabine	5718	DB00943	Anti-HIV Agents.Antimetabolites.Nucleoside and Nucleotide Reverse Transcriptase Inhibitors.Reverse Transcriptase Inhibitors
			J05AF03
			Not Available
-0.067	levonorgestrel	4542	DB00367	Contraceptive Agents, Female.Contraceptives.Contraceptives, Oral, Synthetic
			G02BA03.G03AC03
			PRGR_HUMAN ESR1_HUMAN 
-0.067	Ras	122316	DB01367	Monoamine Oxidase Inhibitors.Neuroprotective Agents
			N04BD02
			BCL2_HUMAN AOFB_HUMAN 
-0.067	vardenafil	110634	DB00862	Anti-Impotence Agents.Phosphodiesterase Inhibitors.Vasoconstrictor Agents
			G04BE09
			PDE5A_HUMAN 
-0.067	sildenafil	5212	DB00203	Phosphodiesterase Inhibitors.Vasodilator Agents
			G04BE03
			PDE5A_HUMAN PDE2A_HUMAN 
-0.067	clomipramine	2801	DB01242	Antidepressive Agents, Tricyclic.Serotonin Uptake Inhibitors
			N06AA04
			SC6A4_HUMAN SC6A2_HUMAN Q5TZY3_HUMAN 5HT2A_HUMAN 
-0.067	topiramate	5514	DB00273	Anti-Obesity Agents.Anticonvulsants.Neuroprotective Agents
			N03AX11
			GBRA1_HUMAN SCN1A_HUMAN CAH2_HUMAN CAH4_HUMAN GRIK1_HUMAN 
-0.067	bumetanide	2471	DB00887	Diuretics.Diuretics, Sulfamyl.Sodium Potassium Chloride Symporter Inhibitors
			C03CA02
			S12A1_HUMAN CFTR_HUMAN S12A2_HUMAN S12A4_HUMAN S12A5_HUMAN 
-0.067	ropinirole	5095	DB00268	Antidyskinetics.Antiparkinson Agents.Central Nervous System Agents.Dopamine Agonists
			N04BC04
			DRD2_HUMAN DRD3_HUMAN DRD4_HUMAN 
-0.067	telithromycin	3002190	DB00976	Anti-Bacterial Agents.Ketolides
			J01FA15
			CP3A3_HUMAN 
-0.067	SU11248	5329102	DB01268	Angiogenesis Inhibitors.Antineoplastic Agents
			L01XE04
			PGFRB_HUMAN VGFR1_HUMAN VGFR2_HUMAN VGFR3_HUMAN KIT_HUMAN FLT3_HUMAN CSF1R_HUMAN PGFRA_HUMAN RET_HUMAN 
-0.067	naproxen	1302	DB00788	Anti-Inflammatory Agents, Non-Steroidal.Cyclooxygenase Inhibitors.Gout Suppressants
			G02CC02.M01AE02.M02AA12
			PGH1_HUMAN PGH2_HUMAN 
-0.067	valproic acid	3121	DB00313	Anticonvulsants.Antimanic Agents.Enzyme Inhibitors.GABA Agents
			N03AG01
			GABT_HUMAN HDAC9_HUMAN ACDSB_HUMAN 
-0.067	betaxolol	2369	DB00195	Adrenergic beta-Antagonists.Antihypertensive Agents.EENT Drugs.Sympatholytics
			C07AB05.S01ED02
			ADRB1_HUMAN 
-0.067	iopromide	3736	Not Available	Not Available
			Not Available
			Not Available

# Non null, negative weight on chemical substructures

# Non null, negative weight on side effects

# Low scoring drugs (substructures)
-0.059	amitriptyline	2160	DB00321	Adrenergic Uptake Inhibitors.Analgesics, Non-Narcotic.Antidepressive Agents, Tricyclic
			N06AA09
			SC6A4_HUMAN SC6A2_HUMAN KCNQ2_HUMAN ADA2A_HUMAN 
-0.059	amoxapine	2170	DB00543	Adrenergic Uptake Inhibitors.Antidepressive Agents, Second-Generation.Dopamine Antagonists.Neurotransmitter Uptake Inhibitors.Serotonin Uptake Inhibitors
			N06AA17
			SC6A4_HUMAN SC6A2_HUMAN 
-0.059	azelastine	2267	DB00972	Anti-Allergic Agents.Anti-Inflammatory Agents, Non-Steroidal.Bronchodilator Agents.Histamine H1 Antagonists.Histamine H1 Antagonists, Non-Sedating.Lipoxygenase Inhibitors.Platelet Aggregation Inhibitors
			R01AC03.R06AX19.S01GX07
			HRH1_HUMAN 
-0.059	benztropine	2344	DB00245	Antidyskinetics.Antiparkinson Agents.Dopamine Uptake Inhibitors.Muscarinic Antagonists.Parasympatholytics
			N04AC01
			ACM1_HUMAN SC6A3_HUMAN 
-0.059	carbamazepine	2554	DB00564	Analgesics.Analgesics, Non-Narcotic.Anticonvulsants.Antimanic Agents
			N03AF01
			SCN5A_HUMAN 
-0.059	clomipramine	2801	DB01242	Antidepressive Agents, Tricyclic.Serotonin Uptake Inhibitors
			N06AA04
			SC6A4_HUMAN SC6A2_HUMAN Q5TZY3_HUMAN 5HT2A_HUMAN 
-0.059	clozapine	2818	DB00363	Antipsychotic Agents.Antipsychotics.GABA Antagonists.Serotonin Antagonists
			N05AH02
			DRD4_HUMAN HRH1_HUMAN DRD2_HUMAN D1IP_HUMAN HRH4_HUMAN 5HT2A_HUMAN 5HT1A_HUMAN 5HT2C_HUMAN DRD1_HUMAN 
-0.059	cyclobenzaprine	2895	DB00924	Antidepressive Agents, Tricyclic.Muscle Relaxants.Muscle Relaxants, Central.Skeletal Muscle Relaxants.Tranquilizing Agents
			M03BX08
			5HT2A_HUMAN 
-0.059	cyproheptadine	2913	DB00434	Anti-Allergic Agents.Antihistamine derivatives.Antipruritics.Gastrointestinal Agents.Histamine H1 Antagonists.Serotonin Antagonists
			R06AX02
			5HT2A_HUMAN HRH1_HUMAN 
-0.059	desipramine	2995	DB01151	Adrenergic Uptake Inhibitors.Antidepressants.Antidepressive Agents, Tricyclic.Enzyme Inhibitors.Norepinephrine-Reuptake Inhibitors
			N06AA01
			ACM1_HUMAN SC6A2_HUMAN ADRB2_HUMAN ACM2_HUMAN SC6A4_HUMAN HRH1_HUMAN ADRB1_HUMAN ASM_HUMAN 
-0.059	diazepam	3016	DB00829	Adjuvants, Anesthesia.Anesthetics, Intravenous.Anti-anxiety Agents.Anticonvulsants.Antiemetics.GABA Modulators.Hypnotics and Sedatives.Muscle Relaxants, Central
			N05BA01.N05BA17
			BZRP_HUMAN GBRA1_HUMAN GBRA2_HUMAN GBRA3_HUMAN 
-0.059	doxepin	3158	DB01142	Anti-anxiety Agents.Antidepressants.Antidepressive Agents, Tricyclic.Antipruritics.Histamine Antagonists.Norepinephrine-Reuptake Inhibitors
			N06AA12
			SC6A4_HUMAN SC6A2_HUMAN HRH1_HUMAN HRH2_HUMAN 
-0.059	emedastine	3219	DB01084	Anti-Allergic Agents.Histamine H1 Antagonists
			S01GX06
			HRH1_HUMAN 
-0.059	epinastine	3241	DB00751	Antihistamines.Histamine H1 Antagonists.Ophthalmics
			R06AX24.S01GX10
			HRH1_HUMAN HRH2_HUMAN ADA1A_HUMAN ADA2A_HUMAN 5HT2A_HUMAN 
-0.059	fenoldopam	3340	DB00800	Antihypertensive Agents.Dopamine Agonists.Vasodilator Agents
			C01CA19
			DRD5_HUMAN DRD1_HUMAN ADA2B_HUMAN ADA2C_HUMAN ADA2A_HUMAN 
-0.059	flumazenil	3373	DB01205	Antidotes.GABA Modulators
			V03AB25
			GBRA1_HUMAN 
-0.059	flurazepam	3393	DB00690	Anti-anxiety Agents.GABA Modulators.Hypnotics and Sedatives
			N05CD01
			GBRA1_HUMAN GBRB1_HUMAN GBRB3_HUMAN GBRA5_HUMAN GBRA3_HUMAN GBRA2_HUMAN GBRB2_HUMAN GBRA4_HUMAN GBRA6_HUMAN 
-0.059	galantamine	3449	DB00674	Cholinesterase Inhibitors.Nootropic Agents.Parasympathomimetics
			N06DA04
			ACES_HUMAN 
-0.059	atropine	3661	DB00572	Adjuvants, Anesthesia.Anti-Arrhythmia Agents.Bronchodilator Agents.Muscarinic Antagonists.Mydriatics.Parasympatholytics
			A03BA01.A03BA03.A03BB02.N04AC01.N04AC30.S01FA01.S01FA05
			ACM2_HUMAN ACM1_HUMAN ACM4_HUMAN ACM5_HUMAN ACM3_HUMAN ACES_HUMAN 
-0.059	imipramine	3696	DB00458	Adrenergic Uptake Inhibitors.Antidepressive Agents, Tricyclic.Norepinephrine-Reuptake Inhibitors
			N06AA02.N06AA03.N06AA06
			SC6A2_HUMAN SC6A4_HUMAN AA1R_HUMAN 
-0.059	ipratropium bromide	3746	DB00332	Antimuscarinics.Antispasmodics.Bronchodilator Agents.Cholinergic Antagonists
			R01AX03.R03BB01
			ACM1_HUMAN ACM2_HUMAN 
-0.059	loratadine	3957	DB00455	Anti-Allergic Agents.Antihistamines.Antipruritics.Histamine H1 Antagonists, Non-Sedating
			C09AA03.R06AX13.R06AX27
			HRH1_HUMAN 
-0.059	lorazepam	3958	DB00186	Anti-anxiety Agents.Anticonvulsants.Antiemetics.Benzodiazepines.GABA Modulators.Hypnotics and Sedatives
			N05BA06
			GBRA6_HUMAN BZRP_HUMAN GBRA1_HUMAN GBRB1_HUMAN GBRB3_HUMAN GBRA5_HUMAN GBRA3_HUMAN GBRA2_HUMAN GBRB2_HUMAN GBRA4_HUMAN 
-0.059	loxapine	3964	DB00408	Antipsychotic Agents.Antipsychotics.Dopamine Antagonists
			N05AH01
			DRD1_HUMAN DRD2_HUMAN 
-0.059	midazolam	4192	DB00683	Adjuvants, Anesthesia.Anesthetics, Intravenous.Anti-anxiety Agents.GABA Modulators.Hypnotics and Sedatives
			N05CD08
			GBRA1_HUMAN GBRB1_HUMAN GBRB3_HUMAN GBRA5_HUMAN GBRA3_HUMAN GBRA2_HUMAN GBRB2_HUMAN GBRA4_HUMAN GBRA6_HUMAN 
-0.059	mirtazapine	4205	DB00370	Adrenergic alpha-Antagonists.Antidepressive Agents, Tricyclic.Histamine H1 Antagonists
			N06AX11
			5HT2A_HUMAN 5HT3R_HUMAN ADA2A_HUMAN 5HT2C_HUMAN 5HT1A_HUMAN OPRK_HUMAN HRH1_HUMAN 
-0.059	nevirapine	4463	DB00238	Anti-HIV Agents.Nonnucleoside Reverse Transcriptase Inhibitors.Reverse Transcriptase Inhibitors
			J05AG01
			Not Available
-0.059	nortriptyline	4543	DB00540	Adrenergic Uptake Inhibitors.Antidepressants.Antidepressive Agents, Tricyclic.Norepinephrine-Reuptake Inhibitors
			N06AA10
			SC6A4_HUMAN SC6A2_HUMAN ALBU_HUMAN 
-0.059	olanzapine	4585	DB00334	Antiemetics.Antipsychotic Agents.Antipsychotics.Serotonin Uptake Inhibitors
			N05AH03
			DRD2_HUMAN 5HT2C_HUMAN DRD3_HUMAN ADA1B_HUMAN ACM5_HUMAN DRD1_HUMAN ACM1_HUMAN ACM3_HUMAN 5HT2A_HUMAN DRD4_HUMAN HRH1_HUMAN ACM4_HUMAN ACM2_HUMAN 

# Low scoring drugs (side-effects)
-0.067	cyclopentolate	2905	DB00979	Antimuscarinic eye preparations.Muscarinic Antagonists.Mydriatics.Parasympatholytics
			S01FA04
			ACM1_HUMAN 
-0.067	midazolam	4192	DB00683	Adjuvants, Anesthesia.Anesthetics, Intravenous.Anti-anxiety Agents.GABA Modulators.Hypnotics and Sedatives
			N05CD08
			GBRA1_HUMAN GBRB1_HUMAN GBRB3_HUMAN GBRA5_HUMAN GBRA3_HUMAN GBRA2_HUMAN GBRB2_HUMAN GBRA4_HUMAN GBRA6_HUMAN 
-0.067	vigabatrin	5665	DB01080	Anticonvulsants.Enzyme Inhibitors.GABA Agents
			N03AG04
			GABT_HUMAN 
-0.067	triazolam	5556	DB00897	Adjuvants, Anesthesia.Anti-anxiety Agents.Benzodiazepines.GABA Modulators
			N05CD05
			BZRP_HUMAN 
-0.067	N-0437	57537	Not Available	Not Available
			Not Available
			Not Available
-0.067	compendium	2441	DB01558	Anti-anxiety Agents.Benzodiazepines.GABA Modulators.Hypnotics and Sedatives
			Not Available
			GBRA2_HUMAN 
-0.067	delta 9-tetrahydrocannabinol	2978	DB00470	Analgesics.Analgesics, Non-Narcotic.Antiemetics.Hallucinogens.Psychotropic Drugs
			A04AD10
			CNR1_HUMAN 
-0.067	flumazenil	3373	DB01205	Antidotes.GABA Modulators
			V03AB25
			GBRA1_HUMAN 
-0.067	temazepam	5391	DB00231	Adjuvants, Anesthesia.Anti-anxiety Agents.Benzodiazepines.GABA Modulators.Hypnotics and Sedatives
			N05CD07
			BZRP_HUMAN 
-0.067	atropine	3661	DB00572	Adjuvants, Anesthesia.Anti-Arrhythmia Agents.Bronchodilator Agents.Muscarinic Antagonists.Mydriatics.Parasympatholytics
			A03BA01.A03BA03.A03BB02.N04AC01.N04AC30.S01FA01.S01FA05
			ACM2_HUMAN ACM1_HUMAN ACM4_HUMAN ACM5_HUMAN ACM3_HUMAN ACES_HUMAN 
-0.067	baclofen	2284	DB00181	GABA Agonists.Muscle Relaxants.Muscle Relaxants, Central.Skeletal Muscle Relaxants
			M03BX01
			GABR1_HUMAN GABR2_HUMAN 
-0.067	butorphanol	2487	DB00611	Analgesics, Opioid.Antitussive Agents.Narcotic Antagonists.Narcotics
			N02AF01
			OPRK_HUMAN OPRM_HUMAN OPRD_HUMAN 
-0.067	daunorubicin	2958	DB00694	Antibiotics.Antibiotics, Antineoplastic.Antineoplastic Agents
			L01DB02
			MDR1_HUMAN MRP1_HUMAN 
-0.067	galantamine	3449	DB00674	Cholinesterase Inhibitors.Nootropic Agents.Parasympathomimetics
			N06DA04
			ACES_HUMAN 
-0.067	isocarboxazid	3759	DB01247	Antidepressants.Antidepressive Agents.Monoamine Oxidase Inhibitors
			N06AF01
			AOFA_HUMAN AOFB_HUMAN 
-0.067	rimantadine	5071	DB00478	Antiviral Agents.Nucleic Acid Synthesis Inhibitors
			J05AC02
			Not Available
-0.067	zaleplon	5719	DB00962	Anticonvulsants.Anxiolytics sedatives and hypnotics.Hypnotics and Sedatives
			N05CF03
			BZRP_HUMAN GBRA1_HUMAN 
-0.067	zopiclone	5735	DB01198	Hypnotics and Sedatives
			N05CF01
			BZRP_HUMAN 
-0.067	moricizine	34633	DB00680	Anti-Arrhythmia Agents
			Not Available
			SCN5A_HUMAN 
-0.067	ethotoin	3292	DB00754	Anticonvulsants
			N03AB01
			SCN5A_HUMAN 
-0.067	gadodiamide	60754	DB00225	Contrast Media
			V08CA03
			Not Available
-0.067	methysergide	4163	DB00247	Serotonin Antagonists.Sympatholytics.Vasoconstrictor Agents
			N02CA04
			5HT2A_HUMAN 5HT1A_HUMAN 5HT7R_HUMAN 5HT2C_HUMAN 
-0.067	salbutamol	2083	DB01001	Adrenergic beta-Agonists.Bronchodilator Agents.Tocolytic Agents
			R03AC02.R03CC02
			ADRB2_HUMAN IL8_HUMAN 
-0.067	dolasetron	3148	DB00757	Antiemetics.Serotonin Antagonists
			A04AA04
			5HT3R_HUMAN 
-0.067	rizatriptan	5078	DB00953	Anti-inflammatory Agents.Anti-migraine Agents.Selective Serotonin Agonists.Serotonin Agonists.Vasoconstrictor Agents
			N02CC04
			5HT1D_HUMAN 5HT1B_HUMAN 5HT1F_HUMAN 5HT4R_HUMAN 
-0.067	fosphenytoin	56339	DB01320	Anticonvulsants
			N03AB05
			SCN5A_HUMAN 
-0.067	frovatriptan	77992	DB00998	Anti-inflammatory Agents.Anti-migraine Agents.Serotonin Agonists.Vasoconstrictor Agents
			N02CC07
			5HT1D_HUMAN 5HT1B_HUMAN 
-0.067	isoflurane	3763	DB00753	Anesthetics.Anesthetics, Inhalation.General Anesthetics
			N01AB06
			AT2C1_HUMAN ATPD_HUMAN NU1M_HUMAN GBRA1_HUMAN KCNA1_HUMAN GRIA1_HUMAN GLRA1_HUMAN CALM_HUMAN 
-0.067	ketamine	3821	DB01221	Analgesics.Anesthetics, Dissociative.Excitatory Amino Acid Antagonists.General Anesthetics
			N01AX03.N01AX14
			NMD3A_HUMAN NK1R_HUMAN 

#### Component 39 (Correlation 0.721): high scoring substructures and side effects ####

# Non null, positive weight on chemical substructures
1	N-P (freq: 3)
0.003	>= 2 saturated or aromatic heteroatom-containing ring size 3 (freq: 1)
0.003	>= 2 saturated or aromatic nitrogen-containing ring size 3 (freq: 1)
0.003	>= 2 any ring size 3 (freq: 1)

# Non null, positive weight on side effects
0.909	lymphocytic.leukemia (freq: 4)
0.385	pyrexia.of.unknown.origin (freq: 2)
0.156	generalized.seizures (freq: 3)
0.019	myxedema (freq: 4)
0.019	renal.tumor (freq: 4)

# High scoring drugs (substructures)
17.403	thiotepa	5453	DB04572	Not Available
			Not Available
			Not Available
17.165	ifosfamide	3690	DB01181	Antineoplastic Agents.Antineoplastic Agents, Alkylating.Immunosuppressive Agents
			L01AA06
			DNMT1_HUMAN 
17.165	cyclophosphamide	2907	DB00531	Antineoplastic Agents.Antineoplastic Agents, Alkylating.Antirheumatic Agents.Immunosuppressive Agents.Mutagens.Myeloablative Agonists
			L01AA01.L01DB07
			Not Available
-0.058	Bax	216239	DB00398	Anticancer Agents.Antineoplastic Agents.Protein Kinase Inhibitors
			L01XE05
			BRAF1_HUMAN FLT3_HUMAN RAF1_HUMAN VGFR3_HUMAN PGFRB_HUMAN KIT_HUMAN VGFR2_HUMAN 
-0.058	rifaximin	6436173	DB01220	Anti-Infective Agents.Gastrointestinal Agents
			A07AA11.D06AX11
			Not Available
-0.058	erlotinib	176870	DB00530	Protein Kinase Inhibitors
			L01XE03
			EGFR_HUMAN 
-0.058	tigecycline	5282044	DB00560	Anti-Bacterial Agents.Antibacterial Agents
			J01AA12
			Not Available
-0.058	minocycline	4200	DB01017	Anti-Bacterial Agents.Tetracyclines
			A01AB23.J01AA08
			CYC_HUMAN IL1B_HUMAN LOX5_HUMAN MMP9_HUMAN VEGFA_HUMAN CASP1_HUMAN CASP3_HUMAN 
-0.058	ads	5462337	DB01250	Anti-Inflammatory Agents, Non-Steroidal.Gastrointestinal Agents
			A07EC03
			Not Available
-0.058	topotecan	5515	DB01030	Antineoplastic Agents.Enzyme Inhibitors
			L01XX17
			TOP1M_HUMAN TOP1_HUMAN ABCG2_HUMAN 
-0.058	acebutolol	1978	DB01193	Adrenergic beta-Antagonists.Anti-Arrhythmia Agents.Antihypertensive Agents
			C07AB04
			ADRB1_HUMAN 
-0.058	trimetrexate	5582	DB01157	Antibiotics.Antifungal Agents.Antimetabolites, Antineoplastic.Antiprotozoals.Folic Acid Antagonists
			P01AX07
			DYR_HUMAN 
-0.058	primaquine	4908	DB01087	Antimalarial Agents.Antimalarials.Antiprotozoal Agents
			P01BA03
			HBA_HUMAN 
-0.058	5-aminosalicylic acid	4075	DB00244	Anti-Inflammatory Agents, Non-Steroidal
			A07EC02
			PGH1_HUMAN PGH2_HUMAN 
-0.058	vinorelbine	5672	DB00361	Antineoplastic Agents.Antineoplastic Agents, Phytogenic.Radiation-Sensitizing Agents
			L01CA04
			TBB2_HUMAN 
-0.058	posaconazole	147912	DB01263	Antibiotics, Antifungal.Trypanocidal Agents
			J02AC04
			Not Available
-0.058	itraconazole	3793	DB01167	Antifungal Agents.Antifungals.Antiprotozoal Agents.Antiprotozoals
			J02AC02
			MDR1_HUMAN CP51A_HUMAN 
-0.058	vinblastine	13342	DB00570	Antineoplastic Agents, Phytogenic.Tubulin Modulators
			L01CA01
			TBB2_HUMAN JUN_HUMAN MDR1_HUMAN 
-0.058	vincristine	5978	DB00541	Antineoplastic Agents.Antineoplastic Agents, Phytogenic.Tubulin Modulators
			L01CA02
			TBB2_HUMAN 
-0.058	terconazole	5404	DB00251	Antifungal Agents.Antifungals
			G01AG02
			CP51A_HUMAN 
-0.058	ketoconazole	3823	DB01026	Antifungal Agents.Antifungals
			D01AC08.G01AF11.J02AB02
			CP51A_HUMAN 
-0.058	riluzole	5070	DB00740	Anesthetics.Anticonvulsants.Excitatory Amino Acid Antagonists.Neuroprotective Agents
			N07XX02
			SCN5A_HUMAN NMD3A_HUMAN 
-0.058	prazosin	4893	DB00457	Adrenergic alpha-Antagonists.Alpha-adrenergic Blocking Agents.Antihypertensive Agents
			C02CA01
			ADA1A_HUMAN ADA1B_HUMAN ADA1D_HUMAN 
-0.058	pantoprazole	4679	DB00213	Anti-Ulcer Agents.Proton-pump Inhibitors
			A02BC02
			AT1A1_HUMAN AT12A_HUMAN ATP4A_HUMAN 
-0.058	omeprazole	4594	DB00338	Anti-Ulcer Agents.Enzyme Inhibitors.Proton-pump Inhibitors
			A02BC01.A02BC05
			ATP4A_HUMAN 
-0.058	dofetilide	71329	DB00204	Anti-Arrhythmia Agents.Antiarrhythmic Agents.Potassium Channel Blockers
			C01BD04
			KCNK2_HUMAN KCNH2_HUMAN IRK12_HUMAN 
-0.058	terazosin	5401	DB01162	Adrenergic alpha-Antagonists.Antineoplastic Agents.Platelet Aggregation Inhibitors
			G04CA03
			ADA1A_HUMAN ADA1B_HUMAN ADA1D_HUMAN 
-0.058	irinotecan	3750	DB00762	Antineoplastic Agents.Antineoplastic Agents, Phytogenic.Enzyme Inhibitors.Parasympathomimetics.Prodrugs.Radiation-Sensitizing Agents
			L01XX19
			TOP1M_HUMAN TOP1_HUMAN 
-0.058	indomethacin	3715	DB00328	Anti-Inflammatory Agents, Non-Steroidal.Anti-inflammatory Agents.Cardiovascular Agents.Cyclooxygenase Inhibitors.Gout Suppressants.Nonsteroidal Antiinflammatory Agents (NSAIDs).Tocolytic Agents
			C01EB03.M01AB01
			PGH1_HUMAN PGH2_HUMAN 

# High scoring drugs (side-effects)
13.766	cyclophosphamide	2907	DB00531	Antineoplastic Agents.Antineoplastic Agents, Alkylating.Antirheumatic Agents.Immunosuppressive Agents.Mutagens.Myeloablative Agonists
			L01AA01.L01DB07
			Not Available
13.479	clomiphene citrate	2800	DB00822	Alcohol Deterrents.Enzyme Inhibitors
			N07BB01.P03AA04
			ALDH2_HUMAN BZRP_HUMAN 
13.479	doxorubicin	1690	DB00997	Antibiotics.Antibiotics, Antineoplastic.Antineoplastic Agents
			L01DB01
			TOP2A_HUMAN 
13.479	thiotepa	5453	DB04572	Not Available
			Not Available
			Not Available
10.999	ifosfamide	3690	DB01181	Antineoplastic Agents.Antineoplastic Agents, Alkylating.Immunosuppressive Agents
			L01AA06
			DNMT1_HUMAN 
8.025	salmeterol	5152	DB00938	Adrenergic beta-Agonists.Bronchodilator Agents.Sympathomimetic
			R03AC12
			ADRB2_HUMAN 
2.597	norfloxacin	4539	DB01059	Anti-Bacterial Agents.Anti-Infectives.Enzyme Inhibitors.Nucleic Acid Synthesis Inhibitors.Quinolones
			J01MA06.S01AX12
			TOP2A_HUMAN 
2.597	chlorambucil	2708	DB00291	Antineoplastic Agents.Antineoplastic Agents, Alkylating
			L01AA02
			Not Available
0.195	pramipexole	4885	DB00413	Antidyskinetics.Antioxidants.Antiparkinson Agents.Dopamine Agonists.Free Radical Scavengers
			N04BC05
			DRD3_HUMAN DRD4_HUMAN DRD2_HUMAN 
0.195	medroxyprogesterone	10631	DB00603	Contraceptives.Contraceptives, Oral, Synthetic.Progestins
			G03AC06.G03DA02.L02AB02
			PRGR_HUMAN ESR1_HUMAN 
0.195	thalidomide	5426	DB01041	Angiogenesis Inhibitors.Immunosuppressive Agents.Leprostatic Agents.Teratogens
			L04AX02
			TNFA_HUMAN NFKB1_HUMAN PGH2_HUMAN 
0.195	THA	1935	DB00382	Cholinesterase Inhibitors.Nootropic Agents.Parasympathomimetics
			N06AA18.N06DA01
			ACES_HUMAN 
0.195	lithium	28112	DB01356	Not Available
			D11AX04.N05AN01
			IMPA2_HUMAN IMPA1_HUMAN CTNB1_HUMAN GSK3B_HUMAN INPP_HUMAN 
0.195	bicarbonate	767	DB01390	Antidiarrheals
			Not Available
			Not Available
-0.091	5-aminosalicylic acid	4075	DB00244	Anti-Inflammatory Agents, Non-Steroidal
			A07EC02
			PGH1_HUMAN PGH2_HUMAN 
-0.091	efavirenz	3203	DB00625	Anti-HIV Agents.Nonnucleoside Reverse Transcriptase Inhibitors.Reverse Transcriptase Inhibitors
			J05AG03
			Not Available
-0.091	ciprofloxacin	2764	DB00537	Anti-Infective Agents.Anti-Infectives.Nucleic Acid Synthesis Inhibitors.Quinolones
			J01MA02.S01AX13.S02AA15.S03AA07
			ALBU_HUMAN TOP2A_HUMAN 
-0.091	octreotide	54374	DB00104	Anabolic Agents.Antineoplastic Agents, Hormonal.Gastrointestinal Agents.Hormone Replacement Agents
			H01CB02
			SSR1_HUMAN SSR5_HUMAN NK2R_HUMAN 
-0.091	neomycin	504578	DB00994	Anti-Bacterial Agents.Antibiotics
			A01AB08.A07AA01.B05CA09.D06AX04.D09AA01.J01GB05.R02AB01.S01AA03.S01AA07.S02AA07.S03AA01
			Not Available
-0.091	kanamycin	815	DB01172	Anti-Bacterial Agents.Protein Synthesis Inhibitors
			A07AA08.J01GB04.S01AA24
			Not Available
-0.091	anagrelide	2182	DB00261	Antithrombotic Agents.Fibrinolytic Agents.Platelet Aggregation Inhibitors
			L01XX35
			PDE3A_HUMAN 
-0.091	lenalidomide	216326	DB00480	Antineoplastic Agents
			L04AX04
			PGH2_HUMAN 
-0.091	venlafaxine	5656	DB00285	Analgesics.Antidepressants.Antidepressive Agents, Second-Generation.Serotonin Uptake Inhibitors
			N06AX16.N06AX23
			SC6A4_HUMAN SC6A2_HUMAN 5HT1A_HUMAN 5HT1B_HUMAN 5HT2A_HUMAN 
-0.091	riluzole	5070	DB00740	Anesthetics.Anticonvulsants.Excitatory Amino Acid Antagonists.Neuroprotective Agents
			N07XX02
			SCN5A_HUMAN NMD3A_HUMAN 
-0.091	ropinirole	5095	DB00268	Antidyskinetics.Antiparkinson Agents.Central Nervous System Agents.Dopamine Agonists
			N04BC04
			DRD2_HUMAN DRD3_HUMAN DRD4_HUMAN 
-0.091	bicalutamide	2375	DB01128	Androgen Antagonists.Antineoplastic Agents
			L02BB03
			ANDR_HUMAN IL6_HUMAN ESR2_HUMAN 
-0.091	oxaliplatin	4609	DB00526	Antineoplastic Agents
			L01XA03
			Not Available
-0.091	rapamycin	5040	DB00877	Anti-Bacterial Agents.Antibiotics, Antineoplastic.Antifungal Agents.Antifungals.Immunosuppressive Agents
			L04AA10
			FKB1A_HUMAN 
-0.091	benazepril	2311	DB00542	Angiotensin-converting Enzyme Inhibitors.Antihypertensive Agents
			C09AA07
			ACET_HUMAN ACE_HUMAN 

# Non null, negative weight on chemical substructures

# Non null, negative weight on side effects

# Low scoring drugs (substructures)
-0.058	amitriptyline	2160	DB00321	Adrenergic Uptake Inhibitors.Analgesics, Non-Narcotic.Antidepressive Agents, Tricyclic
			N06AA09
			SC6A4_HUMAN SC6A2_HUMAN KCNQ2_HUMAN ADA2A_HUMAN 
-0.058	amoxapine	2170	DB00543	Adrenergic Uptake Inhibitors.Antidepressive Agents, Second-Generation.Dopamine Antagonists.Neurotransmitter Uptake Inhibitors.Serotonin Uptake Inhibitors
			N06AA17
			SC6A4_HUMAN SC6A2_HUMAN 
-0.058	azelastine	2267	DB00972	Anti-Allergic Agents.Anti-Inflammatory Agents, Non-Steroidal.Bronchodilator Agents.Histamine H1 Antagonists.Histamine H1 Antagonists, Non-Sedating.Lipoxygenase Inhibitors.Platelet Aggregation Inhibitors
			R01AC03.R06AX19.S01GX07
			HRH1_HUMAN 
-0.058	benztropine	2344	DB00245	Antidyskinetics.Antiparkinson Agents.Dopamine Uptake Inhibitors.Muscarinic Antagonists.Parasympatholytics
			N04AC01
			ACM1_HUMAN SC6A3_HUMAN 
-0.058	carbamazepine	2554	DB00564	Analgesics.Analgesics, Non-Narcotic.Anticonvulsants.Antimanic Agents
			N03AF01
			SCN5A_HUMAN 
-0.058	clomipramine	2801	DB01242	Antidepressive Agents, Tricyclic.Serotonin Uptake Inhibitors
			N06AA04
			SC6A4_HUMAN SC6A2_HUMAN Q5TZY3_HUMAN 5HT2A_HUMAN 
-0.058	cyclobenzaprine	2895	DB00924	Antidepressive Agents, Tricyclic.Muscle Relaxants.Muscle Relaxants, Central.Skeletal Muscle Relaxants.Tranquilizing Agents
			M03BX08
			5HT2A_HUMAN 
-0.058	cyproheptadine	2913	DB00434	Anti-Allergic Agents.Antihistamine derivatives.Antipruritics.Gastrointestinal Agents.Histamine H1 Antagonists.Serotonin Antagonists
			R06AX02
			5HT2A_HUMAN HRH1_HUMAN 
-0.058	desipramine	2995	DB01151	Adrenergic Uptake Inhibitors.Antidepressants.Antidepressive Agents, Tricyclic.Enzyme Inhibitors.Norepinephrine-Reuptake Inhibitors
			N06AA01
			ACM1_HUMAN SC6A2_HUMAN ADRB2_HUMAN ACM2_HUMAN SC6A4_HUMAN HRH1_HUMAN ADRB1_HUMAN ASM_HUMAN 
-0.058	doxepin	3158	DB01142	Anti-anxiety Agents.Antidepressants.Antidepressive Agents, Tricyclic.Antipruritics.Histamine Antagonists.Norepinephrine-Reuptake Inhibitors
			N06AA12
			SC6A4_HUMAN SC6A2_HUMAN HRH1_HUMAN HRH2_HUMAN 
-0.058	emedastine	3219	DB01084	Anti-Allergic Agents.Histamine H1 Antagonists
			S01GX06
			HRH1_HUMAN 
-0.058	epinastine	3241	DB00751	Antihistamines.Histamine H1 Antagonists.Ophthalmics
			R06AX24.S01GX10
			HRH1_HUMAN HRH2_HUMAN ADA1A_HUMAN ADA2A_HUMAN 5HT2A_HUMAN 
-0.058	flumazenil	3373	DB01205	Antidotes.GABA Modulators
			V03AB25
			GBRA1_HUMAN 
-0.058	galantamine	3449	DB00674	Cholinesterase Inhibitors.Nootropic Agents.Parasympathomimetics
			N06DA04
			ACES_HUMAN 
-0.058	atropine	3661	DB00572	Adjuvants, Anesthesia.Anti-Arrhythmia Agents.Bronchodilator Agents.Muscarinic Antagonists.Mydriatics.Parasympatholytics
			A03BA01.A03BA03.A03BB02.N04AC01.N04AC30.S01FA01.S01FA05
			ACM2_HUMAN ACM1_HUMAN ACM4_HUMAN ACM5_HUMAN ACM3_HUMAN ACES_HUMAN 
-0.058	imipramine	3696	DB00458	Adrenergic Uptake Inhibitors.Antidepressive Agents, Tricyclic.Norepinephrine-Reuptake Inhibitors
			N06AA02.N06AA03.N06AA06
			SC6A2_HUMAN SC6A4_HUMAN AA1R_HUMAN 
-0.058	ipratropium bromide	3746	DB00332	Antimuscarinics.Antispasmodics.Bronchodilator Agents.Cholinergic Antagonists
			R01AX03.R03BB01
			ACM1_HUMAN ACM2_HUMAN 
-0.058	loratadine	3957	DB00455	Anti-Allergic Agents.Antihistamines.Antipruritics.Histamine H1 Antagonists, Non-Sedating
			C09AA03.R06AX13.R06AX27
			HRH1_HUMAN 
-0.058	loxapine	3964	DB00408	Antipsychotic Agents.Antipsychotics.Dopamine Antagonists
			N05AH01
			DRD1_HUMAN DRD2_HUMAN 
-0.058	mirtazapine	4205	DB00370	Adrenergic alpha-Antagonists.Antidepressive Agents, Tricyclic.Histamine H1 Antagonists
			N06AX11
			5HT2A_HUMAN 5HT3R_HUMAN ADA2A_HUMAN 5HT2C_HUMAN 5HT1A_HUMAN OPRK_HUMAN HRH1_HUMAN 
-0.058	nevirapine	4463	DB00238	Anti-HIV Agents.Nonnucleoside Reverse Transcriptase Inhibitors.Reverse Transcriptase Inhibitors
			J05AG01
			Not Available
-0.058	nortriptyline	4543	DB00540	Adrenergic Uptake Inhibitors.Antidepressants.Antidepressive Agents, Tricyclic.Norepinephrine-Reuptake Inhibitors
			N06AA10
			SC6A4_HUMAN SC6A2_HUMAN ALBU_HUMAN 
-0.058	olanzapine	4585	DB00334	Antiemetics.Antipsychotic Agents.Antipsychotics.Serotonin Uptake Inhibitors
			N05AH03
			DRD2_HUMAN 5HT2C_HUMAN DRD3_HUMAN ADA1B_HUMAN ACM5_HUMAN DRD1_HUMAN ACM1_HUMAN ACM3_HUMAN 5HT2A_HUMAN DRD4_HUMAN HRH1_HUMAN ACM4_HUMAN ACM2_HUMAN 
-0.058	protriptyline	4976	DB00344	Adrenergic Uptake Inhibitors.Antidepressive Agents.Antidepressive Agents, Tricyclic.Norepinephrine-Reuptake Inhibitors
			N06AA11
			SC6A2_HUMAN SC6A4_HUMAN 
-0.058	trimipramine	5584	DB00726	Adrenergic Uptake Inhibitors.Antidepressants.Antidepressive Agents, Tricyclic.Norepinephrine-Reuptake Inhibitors
			N06AA06
			SC6A4_HUMAN SC6A2_HUMAN 
-0.058	oxcarbazepine	34312	DB00776	Anticonvulsants
			N03AF02
			SCN5A_HUMAN 
-0.058	olopatadine	60865	DB00768	Anti-Allergic Agents.Anti-Inflammatory Agents, Non-Steroidal.Antihistamines.Histamine H1 Antagonists.Histamine H1 Antagonists, Non-Sedating
			R01AC08.S01GX09
			HRH1_HUMAN S10A1_HUMAN 
-0.058	desloratadine	124087	DB00967	Antihistamines.Cholinergic Antagonists.Histamine H1 Antagonists, Non-Sedating
			R06AX27
			HRH1_HUMAN 
-0.058	carnitine	85	DB02648	Vitamin B Complex
			Not Available
			CACP_HUMAN OCTC_MOUSE CACP_MOUSE 

# Low scoring drugs (side-effects)
-0.091	cyclopentolate	2905	DB00979	Antimuscarinic eye preparations.Muscarinic Antagonists.Mydriatics.Parasympatholytics
			S01FA04
			ACM1_HUMAN 
-0.091	vigabatrin	5665	DB01080	Anticonvulsants.Enzyme Inhibitors.GABA Agents
			N03AG04
			GABT_HUMAN 
-0.091	triazolam	5556	DB00897	Adjuvants, Anesthesia.Anti-anxiety Agents.Benzodiazepines.GABA Modulators
			N05CD05
			BZRP_HUMAN 
-0.091	flumazenil	3373	DB01205	Antidotes.GABA Modulators
			V03AB25
			GBRA1_HUMAN 
-0.091	temazepam	5391	DB00231	Adjuvants, Anesthesia.Anti-anxiety Agents.Benzodiazepines.GABA Modulators.Hypnotics and Sedatives
			N05CD07
			BZRP_HUMAN 
-0.091	atropine	3661	DB00572	Adjuvants, Anesthesia.Anti-Arrhythmia Agents.Bronchodilator Agents.Muscarinic Antagonists.Mydriatics.Parasympatholytics
			A03BA01.A03BA03.A03BB02.N04AC01.N04AC30.S01FA01.S01FA05
			ACM2_HUMAN ACM1_HUMAN ACM4_HUMAN ACM5_HUMAN ACM3_HUMAN ACES_HUMAN 
-0.091	isocarboxazid	3759	DB01247	Antidepressants.Antidepressive Agents.Monoamine Oxidase Inhibitors
			N06AF01
			AOFA_HUMAN AOFB_HUMAN 
-0.091	rimantadine	5071	DB00478	Antiviral Agents.Nucleic Acid Synthesis Inhibitors
			J05AC02
			Not Available
-0.091	moricizine	34633	DB00680	Anti-Arrhythmia Agents
			Not Available
			SCN5A_HUMAN 
-0.091	ethotoin	3292	DB00754	Anticonvulsants
			N03AB01
			SCN5A_HUMAN 
-0.091	isoflurane	3763	DB00753	Anesthetics.Anesthetics, Inhalation.General Anesthetics
			N01AB06
			AT2C1_HUMAN ATPD_HUMAN NU1M_HUMAN GBRA1_HUMAN KCNA1_HUMAN GRIA1_HUMAN GLRA1_HUMAN CALM_HUMAN 
-0.091	ketamine	3821	DB01221	Analgesics.Anesthetics, Dissociative.Excitatory Amino Acid Antagonists.General Anesthetics
			N01AX03.N01AX14
			NMD3A_HUMAN NK1R_HUMAN 
-0.091	alpha-methyl-p-tyrosine	3125	DB00765	Enzyme Inhibitors
			Not Available
			TY3H_HUMAN 
-0.091	galactose	206	DB03989	Not Available
			Not Available
			Not Available
-0.091	hydroxyzine	3658	DB00557	Antipruritics.Anxiolytics sedatives and hypnotics.Histamine H1 Antagonists
			N05BB01
			HRH1_HUMAN 
-0.091	zanamivir	5721	DB00558	Antiviral Agents.Enzyme Inhibitors.Neuraminidase Inhibitors
			J05AH01
			Not Available
-0.091	benztropine	2344	DB00245	Antidyskinetics.Antiparkinson Agents.Dopamine Uptake Inhibitors.Muscarinic Antagonists.Parasympatholytics
			N04AC01
			ACM1_HUMAN SC6A3_HUMAN 
-0.091	nalbuphine	4419	DB00844	Analgesics, Opioid.Narcotic Antagonists.Narcotics
			N02AF02
			OPRK_HUMAN OPRM_HUMAN OPRD_HUMAN 
-0.091	solifenacin succinate	154059	DB01591	Anti-Incontinence Agents.Antispasmodics.Muscarinic Antagonists
			G04BD08
			ACM3_HUMAN ACM1_HUMAN 
-0.091	apomorphine	2215	DB00714	Antidyskinetics.Antiparkinson Agents.Dopamine Agonists
			G04BE07.N04BC07
			DRD2_HUMAN DRD1_HUMAN DRD4_HUMAN DRD3_HUMAN DRD5_HUMAN D1IP_HUMAN 
-0.091	trihexyphenidyl	5572	DB00376	Antidyskinetics.Antiparkinson Agents.Muscarinic Antagonists
			N04AA01
			ACM1_HUMAN 
-0.091	propoxyphene	10100	DB00647	Analgesics.Analgesics, Opioid.Antitussives.Narcotics
			N02AC04.N02AC54.N02AC74
			OPRM_HUMAN OPRD_HUMAN OPRK_HUMAN 
-0.091	buprenorphine	2476	DB00921	Analgesics, Opioid.Narcotic Antagonists.Narcotics
			N02AE01.N07BC01
			OPRK_HUMAN OPRM_HUMAN 
-0.091	digoxin	3062	DB00390	Anti-Arrhythmia Agents.Antiarrhythmic Agents.Cardiotonic Agents.Enzyme Inhibitors
			C01AA02.C01AA05.C01AA08.V03AB24
			AT1A1_HUMAN SO1B1_HUMAN 
-0.091	methylergometrine	4140	DB00353	Oxytocics
			Not Available
			DRD1_HUMAN 
-0.091	meperidine	4058	DB00454	Adjuvants.Adjuvants, Anesthesia.Analgesics.Analgesics, Opioid.Narcotics.Opiate Agonists
			N02AB02
			OPRK_HUMAN NMD3A_HUMAN 
-0.091	cabergoline	2512	DB00248	Antineoplastic Agents.Antiparkinson Agents.Dopamine Agonists
			G02CB03.N04BC06
			DRD2_HUMAN 
-0.091	clonidine	2803	DB00575	Adrenergic alpha-Agonists.Analgesics.Antihypertensive Agents.Central Alpha-Agonists.Sympatholytics
			C02AC01.N02CX02.S01EA03.S01EA04
			ADA2A_HUMAN NK2R_HUMAN 
-0.091	amphetamine	3007	DB00182	Adrenergic Agents.Adrenergic Uptake Inhibitors.Amphetamines.Central Nervous System Stimulants.Dopamine Agents.Dopamine Uptake Inhibitors.Sympathomimetics
			N06BA01.N06BA02
			ADA1A_HUMAN ADA2A_HUMAN SC6A3_HUMAN CART_HUMAN TAAR1_HUMAN 

#### Component 13 (Correlation 0.716): high scoring substructures and side effects ####

# Non null, positive weight on chemical substructures
1	S-C=N-[#1] (freq: 4)
0.008	O=S-C-N (freq: 6)

# Non null, positive weight on side effects
0.705	normal.laboratory (freq: 1)
0.705	carcinoid.tumors (freq: 1)
0.079	esophageal.stricture (freq: 11)

# High scoring drugs (substructures)
14.954	pantoprazole	4679	DB00213	Anti-Ulcer Agents.Proton-pump Inhibitors
			A02BC02
			AT1A1_HUMAN AT12A_HUMAN ATP4A_HUMAN 
14.954	rabeprazole	5029	DB01129	Anti-Ulcer Agents.Enzyme Inhibitors
			A02BC04
			ATP4B_HUMAN ATP4A_HUMAN 
14.954	omeprazole	4594	DB00338	Anti-Ulcer Agents.Enzyme Inhibitors.Proton-pump Inhibitors
			A02BC01.A02BC05
			ATP4A_HUMAN 
14.954	lansoprazole	3883	DB00448	Anti-Infective Agents.Anti-Infectives.Anti-Ulcer Agents.Enzyme Inhibitors.Proton-pump Inhibitors
			A02BC03
			ATP4A_HUMAN 
0.03	acetazolamide	1986	DB00819	Anticonvulsants.Carbonic Anhydrase Inhibitors.Diuretics
			S01EC01
			CAH1_HUMAN AQP1_HUMAN CAH12_HUMAN CAH2_HUMAN CAH14_MOUSE 
0.03	tipranavir	65027	DB00932	Anti-HIV Agents.HIV Protease Inhibitors
			J05AE09
			Not Available
-0.068	gadofosveset trisodium	158440	Not Available	Not Available
			Not Available
			Not Available
-0.068	Gd-EOB-DTPA	450096	Not Available	Not Available
			Not Available
			Not Available
-0.068	gold sodium thiomalate	11954225	Not Available	Not Available
			Not Available
			Not Available
-0.068	gadoversetamide	444013	DB00538	Contrast Agents.Contrast Media
			V08CA06
			Not Available
-0.068	gadodiamide	60754	DB00225	Contrast Media
			V08CA03
			Not Available
-0.068	gadoteridol	60714	DB00597	Contrast Agents.Contrast Media
			V08CA04
			Not Available
-0.068	sodium acetate	22507	Not Available	Not Available
			Not Available
			Not Available
-0.068	sodium bicarbonate	8953	DB01390	Antidiarrheals
			Not Available
			Not Available
-0.068	NaCl	5234	Not Available	Not Available
			Not Available
			Not Available
-0.068	cefoperazone	2629	DB01329	Anti-Bacterial Agents.Antibacterial Agents.Cephalosporins
			J01DD12
			ALBU_HUMAN 
-0.068	cefotetan	50614	DB01330	Anti-Bacterial Agents
			J01DC05
			Not Available
-0.068	cefazolin	2617	DB01327	Anti-Bacterial Agents.Cephalosporins
			J01DB04
			MRP4_HUMAN ALBU_HUMAN PON1_HUMAN 
-0.068	posaconazole	147912	DB01263	Antibiotics, Antifungal.Trypanocidal Agents
			J02AC04
			Not Available
-0.068	olmesartan medoxomil	130881	DB00275	Angiotensin II Type 1 Receptor Blockers.Antihypertensive Agents
			C09CA08
			AGTR1_HUMAN 
-0.068	itraconazole	3793	DB01167	Antifungal Agents.Antifungals.Antiprotozoal Agents.Antiprotozoals
			J02AC02
			MDR1_HUMAN CP51A_HUMAN 
-0.068	ribavirin	5064	DB00811	Antimetabolites.Antiviral Agents
			J05AB04
			ENPP1_HUMAN 5NTC_HUMAN IMDH1_HUMAN 
-0.068	voriconazole	71616	DB00582	Antifungal Agents.Antifungals
			J02AC03
			Not Available
-0.068	zaleplon	5719	DB00962	Anticonvulsants.Anxiolytics sedatives and hypnotics.Hypnotics and Sedatives
			N05CF03
			BZRP_HUMAN GBRA1_HUMAN 
-0.068	valsartan	5650	DB00177	Angiotensin II Receptor Antagonists.Antihypertensive Agents
			C09CA03
			AGTR1_HUMAN 
-0.068	terconazole	5404	DB00251	Antifungal Agents.Antifungals
			G01AG02
			CP51A_HUMAN 
-0.068	rizatriptan	5078	DB00953	Anti-inflammatory Agents.Anti-migraine Agents.Selective Serotonin Agonists.Serotonin Agonists.Vasoconstrictor Agents
			N02CC04
			5HT1D_HUMAN 5HT1B_HUMAN 5HT1F_HUMAN 5HT4R_HUMAN 
-0.068	losartan	3961	DB00678	Angiotensin II Receptor Antagonists.Angiotensin II Type 1 Receptor Blockers.Anti-Arrhythmia Agents.Antiarrhythmic Agents.Antihypertensive Agents
			C09CA01
			AGTR1_HUMAN 
-0.068	letrozole	3902	DB01006	Antineoplastic Agents.Aromatase Inhibitors
			L02BG04
			ESR1_HUMAN ERBB2_HUMAN CP19A_HUMAN 

# High scoring drugs (side-effects)
21.662	lansoprazole	3883	DB00448	Anti-Infective Agents.Anti-Infectives.Anti-Ulcer Agents.Enzyme Inhibitors.Proton-pump Inhibitors
			A02BC03
			ATP4A_HUMAN 
21.662	omeprazole	4594	DB00338	Anti-Ulcer Agents.Enzyme Inhibitors.Proton-pump Inhibitors
			A02BC01.A02BC05
			ATP4A_HUMAN 
0.656	riluzole	5070	DB00740	Anesthetics.Anticonvulsants.Excitatory Amino Acid Antagonists.Neuroprotective Agents
			N07XX02
			SCN5A_HUMAN NMD3A_HUMAN 
0.656	ropinirole	5095	DB00268	Antidyskinetics.Antiparkinson Agents.Central Nervous System Agents.Dopamine Agonists
			N04BC04
			DRD2_HUMAN DRD3_HUMAN DRD4_HUMAN 
0.656	rabeprazole	5029	DB01129	Anti-Ulcer Agents.Enzyme Inhibitors
			A02BC04
			ATP4B_HUMAN ATP4A_HUMAN 
0.656	pregabalin	125889	DB00230	Analgesics.Anticonvulsants
			N03AX16
			CAC1A_HUMAN 
0.656	duloxetine	60835	DB00476	Adrenergic Uptake Inhibitors.Antidepressive Agents.Dopamine Uptake Inhibitors.Serotonin Uptake Inhibitors
			N06AX21
			SC6A4_HUMAN SC6A3_HUMAN SC6A2_HUMAN 
0.656	fentanyl	3345	DB00813	Adjuvants.Adjuvants, Anesthesia.Analgesics.Analgesics, Opioid.Anesthetics.Anesthetics, Intravenous.Narcotics.Opiate Agonists
			N01AH01.N02AB03
			OPRM_HUMAN OPRD_HUMAN 
0.656	pramipexole	4885	DB00413	Antidyskinetics.Antioxidants.Antiparkinson Agents.Dopamine Agonists.Free Radical Scavengers
			N04BC05
			DRD3_HUMAN DRD4_HUMAN DRD2_HUMAN 
0.656	porfimer sodium	3086258	DB00707	Antineoplastic Agents.Antiviral Agents.Dermatologic Agents.Photosensitizing Agents
			L01XD01
			LDLR_HUMAN FCGR1_HUMAN 
0.656	alendronate	2088	DB00630	Antihypocalcemic Agents.Antiresorptives.Bisphosphonates.Bone Density Conservation Agents
			M05BA04
			FPPS_HUMAN PTN4_HUMAN 
-0.056	gadofosveset trisodium	158440	Not Available	Not Available
			Not Available
			Not Available
-0.056	itraconazole	3793	DB01167	Antifungal Agents.Antifungals.Antiprotozoal Agents.Antiprotozoals
			J02AC02
			MDR1_HUMAN CP51A_HUMAN 
-0.056	alprazolam	2118	DB00404	Anti-anxiety Agents.Benzodiazepines.GABA Modulators.Hypnotics and Sedatives
			N05BA12
			GBRA1_HUMAN GBRA6_HUMAN BZRP_HUMAN GBRA3_HUMAN GBRA4_HUMAN GBRA5_HUMAN GBRA2_HUMAN 
-0.056	voriconazole	71616	DB00582	Antifungal Agents.Antifungals
			J02AC03
			Not Available
-0.056	posaconazole	147912	DB01263	Antibiotics, Antifungal.Trypanocidal Agents
			J02AC04
			Not Available
-0.056	estazolam	3261	DB01215	Anti-anxiety Agents.Anticonvulsants.GABA Modulators
			N05CD04
			BZRP_HUMAN 
-0.056	ciprofloxacin	2764	DB00537	Anti-Infective Agents.Anti-Infectives.Nucleic Acid Synthesis Inhibitors.Quinolones
			J01MA02.S01AX13.S02AA15.S03AA07
			ALBU_HUMAN TOP2A_HUMAN 
-0.056	ofloxacin	4583	DB01165	Anti-Bacterial Agents.Anti-Infective Agents, Urinary.Anti-Infectives.Nucleic Acid Synthesis Inhibitors.Quinolones
			J01MA01.J01MA02.J01MA12.S01AX11.S01AX13.S01AX19.S02AA15.S03AA07
			TOP2A_HUMAN 
-0.056	norfloxacin	4539	DB01059	Anti-Bacterial Agents.Anti-Infectives.Enzyme Inhibitors.Nucleic Acid Synthesis Inhibitors.Quinolones
			J01MA06.S01AX12
			TOP2A_HUMAN 
-0.056	lomefloxacin	3948	DB00978	Anti-Infective Agents.Anti-Infective Agents, Urinary.Antitubercular Agents.Photosensitizing Agents
			J01MA07.S01AX17
			TOP2A_HUMAN 
-0.056	ganciclovir	3454	DB01004	Antiviral Agents
			J05AB06.J05AB14.S01AD09
			Not Available
-0.056	sertraline	5203	DB01104	Antidepressants.Antidepressive Agents.Selective Serotonin Reuptake Inhibitors (SSRIs).Serotonin Uptake Inhibitors
			N06AB06
			SC6A4_HUMAN CP3A3_HUMAN 5HT1A_HUMAN 
-0.056	temozolomide	5394	DB00853	Antineoplastic Agents.Antineoplastic Agents, Alkylating
			L01AX03
			Not Available
-0.056	oxaliplatin	4609	DB00526	Antineoplastic Agents
			L01XA03
			Not Available
-0.056	capecitabine	60953	DB01101	Antimetabolites.Antimetabolites, Antineoplastic.Antineoplastic Agents.Prodrugs
			L01BC06
			TYSY_HUMAN DPYD_HUMAN 
-0.056	donepezil	3152	DB00843	Cholinesterase Inhibitors.Nootropic Agents.Parasympathomimetics
			N06DA02
			ACES_HUMAN 5HT2A_HUMAN 
-0.056	sumatriptan	5358	DB00669	Selective Serotonin Agonists.Serotonin Agonists.Vasoconstrictor Agents
			N02CC01
			5HT1D_HUMAN 5HT1B_HUMAN 5HT1F_HUMAN 5HT2B_HUMAN 
-0.056	zolpidem	5732	DB00425	GABA Agonists.Hypnotics and Sedatives
			N05CF02
			BZRP_HUMAN GBRA1_HUMAN 

# Non null, negative weight on chemical substructures

# Non null, negative weight on side effects

# Low scoring drugs (substructures)
-0.068	amitriptyline	2160	DB00321	Adrenergic Uptake Inhibitors.Analgesics, Non-Narcotic.Antidepressive Agents, Tricyclic
			N06AA09
			SC6A4_HUMAN SC6A2_HUMAN KCNQ2_HUMAN ADA2A_HUMAN 
-0.068	amoxapine	2170	DB00543	Adrenergic Uptake Inhibitors.Antidepressive Agents, Second-Generation.Dopamine Antagonists.Neurotransmitter Uptake Inhibitors.Serotonin Uptake Inhibitors
			N06AA17
			SC6A4_HUMAN SC6A2_HUMAN 
-0.068	azelastine	2267	DB00972	Anti-Allergic Agents.Anti-Inflammatory Agents, Non-Steroidal.Bronchodilator Agents.Histamine H1 Antagonists.Histamine H1 Antagonists, Non-Sedating.Lipoxygenase Inhibitors.Platelet Aggregation Inhibitors
			R01AC03.R06AX19.S01GX07
			HRH1_HUMAN 
-0.068	benztropine	2344	DB00245	Antidyskinetics.Antiparkinson Agents.Dopamine Uptake Inhibitors.Muscarinic Antagonists.Parasympatholytics
			N04AC01
			ACM1_HUMAN SC6A3_HUMAN 
-0.068	compendium	2441	DB01558	Anti-anxiety Agents.Benzodiazepines.GABA Modulators.Hypnotics and Sedatives
			Not Available
			GBRA2_HUMAN 
-0.068	carbamazepine	2554	DB00564	Analgesics.Analgesics, Non-Narcotic.Anticonvulsants.Antimanic Agents
			N03AF01
			SCN5A_HUMAN 
-0.068	chlordiazepoxide	2712	DB00475	Adjuvants, Anesthesia.Anti-anxiety Agents.Benzodiazepines.GABA Modulators.Hypnotics and Sedatives
			N05BA02
			GBRA1_HUMAN 
-0.068	clomipramine	2801	DB01242	Antidepressive Agents, Tricyclic.Serotonin Uptake Inhibitors
			N06AA04
			SC6A4_HUMAN SC6A2_HUMAN Q5TZY3_HUMAN 5HT2A_HUMAN 
-0.068	clonazepam	2802	DB01068	Anticonvulsants.Benzodiazepines.GABA Modulators
			N03AE01
			GBRA1_HUMAN ALBU_HUMAN BZRP_HUMAN 
-0.068	clozapine	2818	DB00363	Antipsychotic Agents.Antipsychotics.GABA Antagonists.Serotonin Antagonists
			N05AH02
			DRD4_HUMAN HRH1_HUMAN DRD2_HUMAN D1IP_HUMAN HRH4_HUMAN 5HT2A_HUMAN 5HT1A_HUMAN 5HT2C_HUMAN DRD1_HUMAN 
-0.068	cyclobenzaprine	2895	DB00924	Antidepressive Agents, Tricyclic.Muscle Relaxants.Muscle Relaxants, Central.Skeletal Muscle Relaxants.Tranquilizing Agents
			M03BX08
			5HT2A_HUMAN 
-0.068	cyproheptadine	2913	DB00434	Anti-Allergic Agents.Antihistamine derivatives.Antipruritics.Gastrointestinal Agents.Histamine H1 Antagonists.Serotonin Antagonists
			R06AX02
			5HT2A_HUMAN HRH1_HUMAN 
-0.068	desipramine	2995	DB01151	Adrenergic Uptake Inhibitors.Antidepressants.Antidepressive Agents, Tricyclic.Enzyme Inhibitors.Norepinephrine-Reuptake Inhibitors
			N06AA01
			ACM1_HUMAN SC6A2_HUMAN ADRB2_HUMAN ACM2_HUMAN SC6A4_HUMAN HRH1_HUMAN ADRB1_HUMAN ASM_HUMAN 
-0.068	diazepam	3016	DB00829	Adjuvants, Anesthesia.Anesthetics, Intravenous.Anti-anxiety Agents.Anticonvulsants.Antiemetics.GABA Modulators.Hypnotics and Sedatives.Muscle Relaxants, Central
			N05BA01.N05BA17
			BZRP_HUMAN GBRA1_HUMAN GBRA2_HUMAN GBRA3_HUMAN 
-0.068	doxepin	3158	DB01142	Anti-anxiety Agents.Antidepressants.Antidepressive Agents, Tricyclic.Antipruritics.Histamine Antagonists.Norepinephrine-Reuptake Inhibitors
			N06AA12
			SC6A4_HUMAN SC6A2_HUMAN HRH1_HUMAN HRH2_HUMAN 
-0.068	emedastine	3219	DB01084	Anti-Allergic Agents.Histamine H1 Antagonists
			S01GX06
			HRH1_HUMAN 
-0.068	epinastine	3241	DB00751	Antihistamines.Histamine H1 Antagonists.Ophthalmics
			R06AX24.S01GX10
			HRH1_HUMAN HRH2_HUMAN ADA1A_HUMAN ADA2A_HUMAN 5HT2A_HUMAN 
-0.068	fenoldopam	3340	DB00800	Antihypertensive Agents.Dopamine Agonists.Vasodilator Agents
			C01CA19
			DRD5_HUMAN DRD1_HUMAN ADA2B_HUMAN ADA2C_HUMAN ADA2A_HUMAN 
-0.068	flumazenil	3373	DB01205	Antidotes.GABA Modulators
			V03AB25
			GBRA1_HUMAN 
-0.068	flurazepam	3393	DB00690	Anti-anxiety Agents.GABA Modulators.Hypnotics and Sedatives
			N05CD01
			GBRA1_HUMAN GBRB1_HUMAN GBRB3_HUMAN GBRA5_HUMAN GBRA3_HUMAN GBRA2_HUMAN GBRB2_HUMAN GBRA4_HUMAN GBRA6_HUMAN 
-0.068	galantamine	3449	DB00674	Cholinesterase Inhibitors.Nootropic Agents.Parasympathomimetics
			N06DA04
			ACES_HUMAN 
-0.068	atropine	3661	DB00572	Adjuvants, Anesthesia.Anti-Arrhythmia Agents.Bronchodilator Agents.Muscarinic Antagonists.Mydriatics.Parasympatholytics
			A03BA01.A03BA03.A03BB02.N04AC01.N04AC30.S01FA01.S01FA05
			ACM2_HUMAN ACM1_HUMAN ACM4_HUMAN ACM5_HUMAN ACM3_HUMAN ACES_HUMAN 
-0.068	imipramine	3696	DB00458	Adrenergic Uptake Inhibitors.Antidepressive Agents, Tricyclic.Norepinephrine-Reuptake Inhibitors
			N06AA02.N06AA03.N06AA06
			SC6A2_HUMAN SC6A4_HUMAN AA1R_HUMAN 
-0.068	ipratropium bromide	3746	DB00332	Antimuscarinics.Antispasmodics.Bronchodilator Agents.Cholinergic Antagonists
			R01AX03.R03BB01
			ACM1_HUMAN ACM2_HUMAN 
-0.068	loratadine	3957	DB00455	Anti-Allergic Agents.Antihistamines.Antipruritics.Histamine H1 Antagonists, Non-Sedating
			C09AA03.R06AX13.R06AX27
			HRH1_HUMAN 
-0.068	lorazepam	3958	DB00186	Anti-anxiety Agents.Anticonvulsants.Antiemetics.Benzodiazepines.GABA Modulators.Hypnotics and Sedatives
			N05BA06
			GBRA6_HUMAN BZRP_HUMAN GBRA1_HUMAN GBRB1_HUMAN GBRB3_HUMAN GBRA5_HUMAN GBRA3_HUMAN GBRA2_HUMAN GBRB2_HUMAN GBRA4_HUMAN 
-0.068	loxapine	3964	DB00408	Antipsychotic Agents.Antipsychotics.Dopamine Antagonists
			N05AH01
			DRD1_HUMAN DRD2_HUMAN 
-0.068	midazolam	4192	DB00683	Adjuvants, Anesthesia.Anesthetics, Intravenous.Anti-anxiety Agents.GABA Modulators.Hypnotics and Sedatives
			N05CD08
			GBRA1_HUMAN GBRB1_HUMAN GBRB3_HUMAN GBRA5_HUMAN GBRA3_HUMAN GBRA2_HUMAN GBRB2_HUMAN GBRA4_HUMAN GBRA6_HUMAN 
-0.068	mirtazapine	4205	DB00370	Adrenergic alpha-Antagonists.Antidepressive Agents, Tricyclic.Histamine H1 Antagonists
			N06AX11
			5HT2A_HUMAN 5HT3R_HUMAN ADA2A_HUMAN 5HT2C_HUMAN 5HT1A_HUMAN OPRK_HUMAN HRH1_HUMAN 

# Low scoring drugs (side-effects)
-0.056	cyclopentolate	2905	DB00979	Antimuscarinic eye preparations.Muscarinic Antagonists.Mydriatics.Parasympatholytics
			S01FA04
			ACM1_HUMAN 
-0.056	midazolam	4192	DB00683	Adjuvants, Anesthesia.Anesthetics, Intravenous.Anti-anxiety Agents.GABA Modulators.Hypnotics and Sedatives
			N05CD08
			GBRA1_HUMAN GBRB1_HUMAN GBRB3_HUMAN GBRA5_HUMAN GBRA3_HUMAN GBRA2_HUMAN GBRB2_HUMAN GBRA4_HUMAN GBRA6_HUMAN 
-0.056	bicarbonate	767	DB01390	Antidiarrheals
			Not Available
			Not Available
-0.056	vigabatrin	5665	DB01080	Anticonvulsants.Enzyme Inhibitors.GABA Agents
			N03AG04
			GABT_HUMAN 
-0.056	triazolam	5556	DB00897	Adjuvants, Anesthesia.Anti-anxiety Agents.Benzodiazepines.GABA Modulators
			N05CD05
			BZRP_HUMAN 
-0.056	N-0437	57537	Not Available	Not Available
			Not Available
			Not Available
-0.056	compendium	2441	DB01558	Anti-anxiety Agents.Benzodiazepines.GABA Modulators.Hypnotics and Sedatives
			Not Available
			GBRA2_HUMAN 
-0.056	delta 9-tetrahydrocannabinol	2978	DB00470	Analgesics.Analgesics, Non-Narcotic.Antiemetics.Hallucinogens.Psychotropic Drugs
			A04AD10
			CNR1_HUMAN 
-0.056	flumazenil	3373	DB01205	Antidotes.GABA Modulators
			V03AB25
			GBRA1_HUMAN 
-0.056	temazepam	5391	DB00231	Adjuvants, Anesthesia.Anti-anxiety Agents.Benzodiazepines.GABA Modulators.Hypnotics and Sedatives
			N05CD07
			BZRP_HUMAN 
-0.056	atropine	3661	DB00572	Adjuvants, Anesthesia.Anti-Arrhythmia Agents.Bronchodilator Agents.Muscarinic Antagonists.Mydriatics.Parasympatholytics
			A03BA01.A03BA03.A03BB02.N04AC01.N04AC30.S01FA01.S01FA05
			ACM2_HUMAN ACM1_HUMAN ACM4_HUMAN ACM5_HUMAN ACM3_HUMAN ACES_HUMAN 
-0.056	baclofen	2284	DB00181	GABA Agonists.Muscle Relaxants.Muscle Relaxants, Central.Skeletal Muscle Relaxants
			M03BX01
			GABR1_HUMAN GABR2_HUMAN 
-0.056	butorphanol	2487	DB00611	Analgesics, Opioid.Antitussive Agents.Narcotic Antagonists.Narcotics
			N02AF01
			OPRK_HUMAN OPRM_HUMAN OPRD_HUMAN 
-0.056	clomipramine	2801	DB01242	Antidepressive Agents, Tricyclic.Serotonin Uptake Inhibitors
			N06AA04
			SC6A4_HUMAN SC6A2_HUMAN Q5TZY3_HUMAN 5HT2A_HUMAN 
-0.056	daunorubicin	2958	DB00694	Antibiotics.Antibiotics, Antineoplastic.Antineoplastic Agents
			L01DB02
			MDR1_HUMAN MRP1_HUMAN 
-0.056	galantamine	3449	DB00674	Cholinesterase Inhibitors.Nootropic Agents.Parasympathomimetics
			N06DA04
			ACES_HUMAN 
-0.056	isocarboxazid	3759	DB01247	Antidepressants.Antidepressive Agents.Monoamine Oxidase Inhibitors
			N06AF01
			AOFA_HUMAN AOFB_HUMAN 
-0.056	rimantadine	5071	DB00478	Antiviral Agents.Nucleic Acid Synthesis Inhibitors
			J05AC02
			Not Available
-0.056	rivastigmine	5077	DB00989	Cholinergic Agents.Cholinesterase Inhibitors.Neuroprotective Agents.Nootropic Agents.Parasympathomimetics
			N06DA03
			ACES_HUMAN CHLE_HUMAN 
-0.056	zaleplon	5719	DB00962	Anticonvulsants.Anxiolytics sedatives and hypnotics.Hypnotics and Sedatives
			N05CF03
			BZRP_HUMAN GBRA1_HUMAN 
-0.056	zopiclone	5735	DB01198	Hypnotics and Sedatives
			N05CF01
			BZRP_HUMAN 
-0.056	moricizine	34633	DB00680	Anti-Arrhythmia Agents
			Not Available
			SCN5A_HUMAN 
-0.056	ethotoin	3292	DB00754	Anticonvulsants
			N03AB01
			SCN5A_HUMAN 
-0.056	gadodiamide	60754	DB00225	Contrast Media
			V08CA03
			Not Available
-0.056	methysergide	4163	DB00247	Serotonin Antagonists.Sympatholytics.Vasoconstrictor Agents
			N02CA04
			5HT2A_HUMAN 5HT1A_HUMAN 5HT7R_HUMAN 5HT2C_HUMAN 
-0.056	bromocriptine	2443	DB01200	Antidyskinetics.Antiparkinson Agents.Dopamine Agonists.Hormone Antagonists
			G02CB01.N04BC01
			DRD2_HUMAN CP3A3_HUMAN CREB1_HUMAN ADCY7_HUMAN SMS_HUMAN 
-0.056	salbutamol	2083	DB01001	Adrenergic beta-Agonists.Bronchodilator Agents.Tocolytic Agents
			R03AC02.R03CC02
			ADRB2_HUMAN IL8_HUMAN 
-0.056	dolasetron	3148	DB00757	Antiemetics.Serotonin Antagonists
			A04AA04
			5HT3R_HUMAN 
-0.056	rizatriptan	5078	DB00953	Anti-inflammatory Agents.Anti-migraine Agents.Selective Serotonin Agonists.Serotonin Agonists.Vasoconstrictor Agents
			N02CC04
			5HT1D_HUMAN 5HT1B_HUMAN 5HT1F_HUMAN 5HT4R_HUMAN 

#### Component 66 (Correlation 0.715): high scoring substructures and side effects ####

# Non null, positive weight on chemical substructures
1	>= 1 unsaturated non-aromatic carbon-only ring size 5 (freq: 3)
0.008	Cc1ccc(S)cc1 (freq: 17)

# Non null, positive weight on side effects
0.884	mixed.connective.tissue.disease (freq: 1)
0.449	disorder.of.lipid.metabolism (freq: 2)
0.121	hyperamylasemia (freq: 4)
0.034	acute.psychosis (freq: 5)

# High scoring drugs (substructures)
17.223	sulindac	5352	DB00605	Anti-Inflammatory Agents, Non-Steroidal.Antineoplastic Agents.Cyclooxygenase Inhibitors
			M01AB02
			PDE2A_HUMAN PGH2_HUMAN RASH_HUMAN EGF_HUMAN ALBU_HUMAN MMP2_HUMAN ALDR_HUMAN PGH1_HUMAN MK03_HUMAN PPARD_HUMAN 
17.164	abacavir	1971	DB01048	Anti-HIV Agents.Nucleoside and Nucleotide Reverse Transcriptase Inhibitors.Reverse Transcriptase Inhibitors
			J05AF06
			Not Available
17.164	biperiden	2381	DB00810	Antidyskinetics.Antiparkinson Agents.Muscarinic Antagonists.Parasympatholytics
			N04AA02
			ACHA2_HUMAN ACM1_HUMAN 
-0.001	tolazamide	5503	DB00839	Hypoglycemic Agents
			A10BB05
			IRK1_HUMAN 
-0.001	tazarotene	5381	DB00799	Dermatologic Agents.Keratolytic Agents.Prodrugs.Teratogens
			D05AX05
			RARA_HUMAN RARG2_HUMAN RXRB_HUMAN RARG1_HUMAN RARB_HUMAN 
-0.001	gliclazide	3475	DB01120	Hypoglycemic Agents.Sulfonylureas
			A10BB09
			IRK1_HUMAN ABCC8_HUMAN ALBU_HUMAN VEGFA_HUMAN 
-0.001	hydroflumethiazide	3647	DB00774	Antihypertensive Agents.Diuretics.Diuretics, Thiazide.Sodium Chloride Symporter Inhibitors
			C03AA02
			S12A1_HUMAN AT1A1_HUMAN CAH4_HUMAN KCMA1_HUMAN CAH2_HUMAN CAH1_HUMAN 
-0.001	bendrofluazide	2315	DB00436	Antihypertensive Agents.Diuretics.Diuretics, Thiazide.Sodium Chloride Symporter Inhibitors
			C03AA01
			S12A3_HUMAN CAH1_HUMAN CAH2_HUMAN CAH4_HUMAN KCMA1_HUMAN 
-0.001	trifluoperazine	5566	DB00831	Antiemetics.Antipsychotic Agents.Antipsychotics.Dopamine Antagonists.Phenothiazines
			N05AB06
			DRD2_HUMAN ADA1A_HUMAN ATP4A_HUMAN D1IP_HUMAN 
-0.001	fluphenazine	3372	DB00623	Antipsychotic Agents.Antipsychotics.Dopamine Antagonists.Phenothiazines
			N05AB02
			DRD2_HUMAN CALM_HUMAN DRD1_HUMAN 
-0.001	valdecoxib	119607	DB00580	Anti-Inflammatory Agents, Non-Steroidal.Anti-inflammatory Agents.Cyclooxygenase Inhibitors.Nonsteroidal Antiinflammatory Agents (NSAIDs)
			M01AH03
			PGH2_HUMAN 
-0.001	bosentan	104865	DB00559	Antihypertensive Agents
			C02KX01
			EDNRB_HUMAN EDNRA_HUMAN ABCBB_HUMAN 
-0.001	rofecoxib	5090	DB00533	Anti-Inflammatory Agents, Non-Steroidal.Cyclooxygenase 2 Inhibitors.Cyclooxygenase Inhibitors
			M01AH02
			PGH2_HUMAN ELN_HUMAN PGH1_HUMAN 
-0.001	probenecid	4911	DB01032	Adjuvants, Pharmaceutic.Uricosuric Agents
			M04AB01
			O95820_HUMAN ALBU_HUMAN MRP1_HUMAN OAT4_HUMAN 
-0.001	glibenclamide	3488	DB01016	Antiarrhythmic Agents.Hypoglycemic Agents.Sulfonylureas
			A10BB01
			IRK5_HUMAN IRK1_HUMAN MRP3_HUMAN ABCC9_HUMAN ABCBB_HUMAN ABCA1_HUMAN CFTR_HUMAN MRP1_HUMAN ABCC8_HUMAN IRK11_HUMAN 
-0.001	glipizide	3478	DB01067	Hypoglycemic Agents
			A10BB07
			IRK1_HUMAN 
-0.001	glimepiride	3476	DB00222	Anti-Arrhythmia Agents.Antiarrhythmic Agents.Hypoglycemic Agents.Immunosuppressive Agents.Sulfonylureas
			A10BB12
			IRK1_HUMAN IRK11_HUMAN 
-0.001	tolbutamide	5505	DB01124	Hypoglycemic Agents.Sulfonylureas
			A10BB03.V04CA01
			IRK1_HUMAN 
-0.001	mafenide acetate	3998	Not Available	Not Available
			Not Available
			Not Available
-0.059	cyproterone	3015	DB04839	Androgen Antagonists
			Not Available
			ANDR_HUMAN 
-0.059	protriptyline	4976	DB00344	Adrenergic Uptake Inhibitors.Antidepressive Agents.Antidepressive Agents, Tricyclic.Norepinephrine-Reuptake Inhibitors
			N06AA11
			SC6A2_HUMAN SC6A4_HUMAN 
-0.059	cyproheptadine	2913	DB00434	Anti-Allergic Agents.Antihistamine derivatives.Antipruritics.Gastrointestinal Agents.Histamine H1 Antagonists.Serotonin Antagonists
			R06AX02
			5HT2A_HUMAN HRH1_HUMAN 
-0.059	cyclobenzaprine	2895	DB00924	Antidepressive Agents, Tricyclic.Muscle Relaxants.Muscle Relaxants, Central.Skeletal Muscle Relaxants.Tranquilizing Agents
			M03BX08
			5HT2A_HUMAN 
-0.059	nevirapine	4463	DB00238	Anti-HIV Agents.Nonnucleoside Reverse Transcriptase Inhibitors.Reverse Transcriptase Inhibitors
			J05AG01
			Not Available
-0.059	eplerenone	150310	DB00700	Aldosterone Antagonists.Antihypertensive Agents
			C03DA04
			MCR_HUMAN 
-0.059	tiotropium	60831	DB01409	Anticholinergic Agents.Bronchodilator Agents.Cholinergic Antagonists.Muscarinic Antagonists.Parasympatholytics
			R03BB04
			ACM3_HUMAN 
-0.059	Buscopan	3636	DB00747	Adjuvants.Adjuvants, Anesthesia.Antimuscarinics.Antispasmodics.Cholinergic Antagonists.Muscarinic Antagonists.Mydriatics
			A03BB01.A03BB03.A04AD01.N05CM05.S01FA02.S01FA03
			ACM1_HUMAN 
-0.059	varenicline	170361	DB01273	Nicotinic Agonists
			N07BA03
			ACHA4_HUMAN ACHA7_HUMAN 
-0.059	emedastine	3219	DB01084	Anti-Allergic Agents.Histamine H1 Antagonists
			S01GX06
			HRH1_HUMAN 

# High scoring drugs (side-effects)
26.746	sulindac	5352	DB00605	Anti-Inflammatory Agents, Non-Steroidal.Antineoplastic Agents.Cyclooxygenase Inhibitors
			M01AB02
			PDE2A_HUMAN PGH2_HUMAN RASH_HUMAN EGF_HUMAN ALBU_HUMAN MMP2_HUMAN ALDR_HUMAN PGH1_HUMAN MK03_HUMAN PPARD_HUMAN 
11.219	abacavir	1971	DB01048	Anti-HIV Agents.Nucleoside and Nucleotide Reverse Transcriptase Inhibitors.Reverse Transcriptase Inhibitors
			J05AF06
			Not Available
9.413	gliclazide	3475	DB01120	Hypoglycemic Agents.Sulfonylureas
			A10BB09
			IRK1_HUMAN ABCC8_HUMAN ALBU_HUMAN VEGFA_HUMAN 
1.744	ritonavir	5076	DB00503	Anti-HIV Agents.HIV Protease Inhibitors
			J05AE03
			Not Available
1.744	riluzole	5070	DB00740	Anesthetics.Anticonvulsants.Excitatory Amino Acid Antagonists.Neuroprotective Agents
			N07XX02
			SCN5A_HUMAN NMD3A_HUMAN 
1.744	tipranavir	65027	DB00932	Anti-HIV Agents.HIV Protease Inhibitors
			J05AE09
			Not Available
0.389	bortezomib	93860	DB00188	Antineoplastic Agents.Protease Inhibitors
			L01XX32
			PSMD2_HUMAN PSMD1_HUMAN PSB1_HUMAN PSB5_HUMAN PSB2_HUMAN 
0.389	medroxyprogesterone	10631	DB00603	Contraceptives.Contraceptives, Oral, Synthetic.Progestins
			G03AC06.G03DA02.L02AB02
			PRGR_HUMAN ESR1_HUMAN 
0.389	citalopram	2771	DB00215	Antidepressants.Antidepressive Agents, Second-Generation.Selective Serotonin Reuptake Inhibitors (SSRIs).Serotonin Uptake Inhibitors
			N06AB04.N06AB10
			SC6A4_HUMAN 
0.389	disopyramide	3114	DB00280	Anti-Arrhythmia Agents.Antiarrhythmic Agents
			C01BA03
			SCN5A_HUMAN A1AG1_HUMAN 
-0.062	imipramine	3696	DB00458	Adrenergic Uptake Inhibitors.Antidepressive Agents, Tricyclic.Norepinephrine-Reuptake Inhibitors
			N06AA02.N06AA03.N06AA06
			SC6A2_HUMAN SC6A4_HUMAN AA1R_HUMAN 
-0.062	amoxapine	2170	DB00543	Adrenergic Uptake Inhibitors.Antidepressive Agents, Second-Generation.Dopamine Antagonists.Neurotransmitter Uptake Inhibitors.Serotonin Uptake Inhibitors
			N06AA17
			SC6A4_HUMAN SC6A2_HUMAN 
-0.062	maprotiline	4011	DB00934	Adrenergic Uptake Inhibitors.Antidepressants.Antidepressive Agents, Second-Generation
			N06AA21
			HRH1_HUMAN SC6A2_HUMAN ADA1A_HUMAN AOFB_HUMAN 
-0.062	desipramine	2995	DB01151	Adrenergic Uptake Inhibitors.Antidepressants.Antidepressive Agents, Tricyclic.Enzyme Inhibitors.Norepinephrine-Reuptake Inhibitors
			N06AA01
			ACM1_HUMAN SC6A2_HUMAN ADRB2_HUMAN ACM2_HUMAN SC6A4_HUMAN HRH1_HUMAN ADRB1_HUMAN ASM_HUMAN 
-0.062	nortriptyline	4543	DB00540	Adrenergic Uptake Inhibitors.Antidepressants.Antidepressive Agents, Tricyclic.Norepinephrine-Reuptake Inhibitors
			N06AA10
			SC6A4_HUMAN SC6A2_HUMAN ALBU_HUMAN 
-0.062	protriptyline	4976	DB00344	Adrenergic Uptake Inhibitors.Antidepressive Agents.Antidepressive Agents, Tricyclic.Norepinephrine-Reuptake Inhibitors
			N06AA11
			SC6A2_HUMAN SC6A4_HUMAN 
-0.062	trimipramine	5584	DB00726	Adrenergic Uptake Inhibitors.Antidepressants.Antidepressive Agents, Tricyclic.Norepinephrine-Reuptake Inhibitors
			N06AA06
			SC6A4_HUMAN SC6A2_HUMAN 
-0.062	cyclobenzaprine	2895	DB00924	Antidepressive Agents, Tricyclic.Muscle Relaxants.Muscle Relaxants, Central.Skeletal Muscle Relaxants.Tranquilizing Agents
			M03BX08
			5HT2A_HUMAN 
-0.062	amitriptyline	2160	DB00321	Adrenergic Uptake Inhibitors.Analgesics, Non-Narcotic.Antidepressive Agents, Tricyclic
			N06AA09
			SC6A4_HUMAN SC6A2_HUMAN KCNQ2_HUMAN ADA2A_HUMAN 
-0.062	bupropion	444	DB01156	Antidepressive Agents.Antidepressive Agents, Second-Generation.Dopamine Uptake Inhibitors
			N07BA02
			SC6A3_HUMAN SC6A2_HUMAN 
-0.062	zalcitabine	5718	DB00943	Anti-HIV Agents.Antimetabolites.Nucleoside and Nucleotide Reverse Transcriptase Inhibitors.Reverse Transcriptase Inhibitors
			J05AF03
			Not Available
-0.062	doxepin	3158	DB01142	Anti-anxiety Agents.Antidepressants.Antidepressive Agents, Tricyclic.Antipruritics.Histamine Antagonists.Norepinephrine-Reuptake Inhibitors
			N06AA12
			SC6A4_HUMAN SC6A2_HUMAN HRH1_HUMAN HRH2_HUMAN 
-0.062	penicillin G	2349	DB01053	Anti-Bacterial Agents.Penicillins
			J01CE01.J01CE02.J01CE10.S01AA14
			Not Available
-0.062	amoxicillin	2171	DB01060	Anti-Bacterial Agents.Penicillins
			J01CA04
			Not Available
-0.062	dicloxacillin	3040	DB00485	Anti-Bacterial Agents
			J01CF01
			Not Available
-0.062	oxacillin	4607	DB00713	Anti-Bacterial Agents.Penicillins
			J01CF01.J01CF02.J01CF04.J01CF05
			Not Available
-0.062	penicillin V	4730	DB00417	Anti-Bacterial Agents.Penicillins
			J01CE02.J01CE10
			Not Available
-0.062	tetracycline	5412	DB00759	Anti-Bacterial Agents.Antiprotozoals.Protein Synthesis Inhibitors.Tetracyclines
			A01AB13.A01AB21.D06AA02.D06AA03.D06AA04.G01AA07.J01AA03.J01AA06.J01AA07.J01AA09.S01AA02.S01AA04.S01AA09.S02AA08.S03AA02
			PRIO_HUMAN 
-0.062	naltrexone	4428	DB00704	Alcohol Antagonists.Anti-craving Agents.Depressants.Narcotic Antagonists.Opiate Antagonists
			N07BB04
			OPRM_HUMAN TNFA_HUMAN OPRK_HUMAN OPRD_HUMAN 

# Non null, negative weight on chemical substructures

# Non null, negative weight on side effects

# Low scoring drugs (substructures)
-0.059	carnitine	85	DB02648	Vitamin B Complex
			Not Available
			CACP_HUMAN OCTC_MOUSE CACP_MOUSE 
-0.059	GABA	119	DB02530	GABA Agents
			Not Available
			GATM_HUMAN 
-0.059	delta-aminolevulinic acid	137	DB00855	Photosensitizing Agents
			L01XD04
			HEM2_HUMAN 
-0.059	acetate	175	DB04184	Indicators and Reagents
			Not Available
			ADH7_HUMAN RETN_MOUSE ANTR2_HUMAN LYSC_CHICK VIME_PIG THTR_BOVIN PA1B3_BOVIN KINH_HUMAN SYT1_MOUSE DOT1L_HUMAN MMP12_HUMAN MGDP1_MOUSE GNMT_RAT LIS1_RAT KCRB_CHICK TTHY_HUMAN TYRO3_HUMAN KLK2_HORSE PYRD_HUMAN ELA1_PIG RNAS1_BOVIN NOS1_RAT CAH2_HUMAN TRYP_PIG FAAA_MOUSE AK1C3_HUMAN GRIA2_RAT PTN1_HUMAN NOS3_BOVIN KV2A7_MOUSE PPCKC_HUMAN LDHA_HUMAN ACE_HUMAN RNAS2_HUMAN QOR_HUMAN AK1C2_HUMAN CATA_HUMAN DAF_HUMAN GABT_PIG PURA1_MOUSE CANT1_HUMAN PLCD1_RAT LKHA4_HUMAN ESR2_RAT SAP3_HUMAN PA21B_PIG PEBP1_BOVIN ISG20_HUMAN GLO2_HUMAN C1TC_HUMAN 
-0.059	acetylcholine	187	DB03128	Acetylcholinesterase inhibitor.Cholinergic Agents.Vasodilator Agents
			Not Available
			Not Available
-0.059	L-arginine	232	DB00125	Conditionally Essential Amino Acids.Dietary supplement.Micronutrient
			B05XB01
			ASSY_HUMAN NOS3_HUMAN CTR3_HUMAN NOS2B_HUMAN ADC_HUMAN ARLY_HUMAN NOS2A_HUMAN CTR1_HUMAN NOS2C_HUMAN ARGI2_HUMAN CTR4_HUMAN 
-0.059	betaine	247	DB04455	Gastrointestinal Agents.Lipotropic Agents
			Not Available
			Not Available
-0.059	ACA	564	DB04134	Antifibrinolytic Agents
			Not Available
			TPA_HUMAN 
-0.059	lactate	612	DB04398	Not Available
			Not Available
			Not Available
-0.059	lindane	727	DB00431	Antiscabies Agent.Insecticides.Scabicide
			D08AE01.P03AB02
			Not Available
-0.059	GLY	750	DB00145	Dietary supplement.Glycine Agents.Micronutrient.Non-Essential Amino Acids
			B03AA01.B05CX03
			GATM_HUMAN NMD3B_HUMAN GCSP_HUMAN SC6A9_HUMAN KBL_HUMAN HEM1_HUMAN HEM0_HUMAN GCSH_HUMAN SYG_HUMAN NMDE1_HUMAN GSHB_HUMAN BAAT_HUMAN GPR18_HUMAN NMDE3_HUMAN Q53ET4_HUMAN Q5BJF5_HUMAN Q5HYG8_HUMAN GLYAT_HUMAN S36A1_HUMAN Q8N1A5_HUMAN GLYL2_HUMAN GLRA1_HUMAN GLYL1_HUMAN AGT2_HUMAN VIAAT_HUMAN SOX_HUMAN SC6A5_HUMAN SPYA_HUMAN GLRB_HUMAN GLYC_HUMAN GLRA3_HUMAN GLRA2_HUMAN GNMT_HUMAN GLYM_HUMAN 
-0.059	vitamin A	1071	DB00162	Anti-acne Agents.Essential Vitamin.Vitamins.Vitamins (Vitamin A)
			A11CA01.V04CB01
			AL1A2_HUMAN AL1A1_HUMAN CRAL_HUMAN LRAT_HUMAN DHRS3_HUMAN AL1A3_HUMAN RETST_HUMAN RDH11_HUMAN DHRS4_HUMAN RDH14_HUMAN RDH12_HUMAN Q9NYR8_HUMAN RET1_HUMAN RDH1_HUMAN RDH13_HUMAN IRBP_HUMAN RET5_HUMAN RET7_HUMAN RETBP_HUMAN RET2_HUMAN 
-0.059	tetrahydrobiopterin	1125	DB00360	Cofactor.Dietary supplement
			Not Available
			PH4H_HUMAN NOS3_HUMAN TY3H_HUMAN TPH1_HUMAN 
-0.059	acyclovir	2022	DB00787	Antiviral Agents.Nucleosides and Nucleotides
			D06BB03.J05AB01.J05AB11.S01AD03
			PNPH_HUMAN 
-0.059	HTM	2123	DB00488	Antineoplastic Agents.Antineoplastic Agents, Alkylating
			L01XX03
			Not Available
-0.059	amantadine	2130	DB00915	Analgesics, Non-Narcotic.Antiparkinson Agents.Antiviral Agents.Dopamine Agents
			N04BB01
			DRD2_HUMAN DRD1_HUMAN 
-0.059	amifostine	2141	DB01143	Radiation-Protective Agents
			V03AF05
			ENPP1_HUMAN PPBN_HUMAN 
-0.059	theophylline	2153	DB00277	Bronchodilator Agents.Phosphodiesterase Inhibitors.Respiratory Smooth Muscle Relaxants.Vasodilator Agents
			R03DA04.R03DA05
			PDE3A_HUMAN PDE4B_HUMAN AA2BR_HUMAN PDE4A_HUMAN PDE5A_HUMAN AA1R_HUMAN AA2AR_HUMAN 
-0.059	bethanechol	2370	DB01019	Muscarinic Agonists.Parasympathomimetics
			N07AB02
			ACM1_HUMAN 
-0.059	caffeine	2519	DB00201	Anorexigenic Agents.Central Nervous System Stimulants.Phosphodiesterase Inhibitors
			N02BE01.N06BC01
			AA1R_HUMAN PDE4B_HUMAN AA2AR_HUMAN 
-0.059	carbachol	2551	DB00411	Analgesics, Non-Narcotic.Cardiotonic Agents.Cholinergic Agonists.Miotics
			N07AB01.S01EB02
			ACM1_HUMAN ACM2_HUMAN ACHA2_HUMAN 
-0.059	cimetidine	2756	DB00501	Adjuvants.Analgesics.Anti-Ulcer Agents.Enzyme Inhibitors.Histamine Antagonists.Histamine H2 Antagonists
			A02BA01
			HRH2_HUMAN O95742_HUMAN 
-0.059	DFMO	3009	Not Available	Not Available
			Not Available
			Not Available
-0.059	dicyclomine	3042	DB00804	Anticholinergic Agents.Antimuscarinics.Antispasmodics.Muscarinic Antagonists.Parasympatholytics
			A03AA07
			ACM1_HUMAN 
-0.059	disulfiram	3117	DB00822	Alcohol Deterrents.Enzyme Inhibitors
			N07BB01.P03AA04
			ALDH2_HUMAN BZRP_HUMAN 
-0.059	valproic acid	3121	DB00313	Anticonvulsants.Antimanic Agents.Enzyme Inhibitors.GABA Agents
			N03AG01
			GABT_HUMAN HDAC9_HUMAN ACDSB_HUMAN 
-0.059	enflurane	3226	DB00228	Anesthetics, Inhalation.General Anesthetics
			N01AB04
			AT2C1_HUMAN NU1M_HUMAN GLRA1_HUMAN GRIA1_HUMAN GBRA1_HUMAN KCNA1_HUMAN ATPD_HUMAN KCMA1_HUMAN 
-0.059	ethambutol	3279	DB00330	Antitubercular Agents
			J04AK02
			Not Available
-0.059	ethosuximide	3291	DB00593	Anticonvulsants.Succinimides
			N03AD01
			CAC1G_HUMAN 

# Low scoring drugs (side-effects)
-0.062	ethotoin	3292	DB00754	Anticonvulsants
			N03AB01
			SCN5A_HUMAN 
-0.062	hydroxyzine	3658	DB00557	Antipruritics.Anxiolytics sedatives and hypnotics.Histamine H1 Antagonists
			N05BB01
			HRH1_HUMAN 
-0.062	solifenacin succinate	154059	DB01591	Anti-Incontinence Agents.Antispasmodics.Muscarinic Antagonists
			G04BD08
			ACM3_HUMAN ACM1_HUMAN 
-0.062	darifenacin	72054	DB00496	Muscarinic Antagonists.Urinary antispasmodics
			G04BD10
			ACM3_HUMAN 
-0.062	GABA	119	DB02530	GABA Agents
			Not Available
			GATM_HUMAN 
-0.062	delta-aminolevulinic acid	137	DB00855	Photosensitizing Agents
			L01XD04
			HEM2_HUMAN 
-0.062	acetate	175	DB04184	Indicators and Reagents
			Not Available
			ADH7_HUMAN RETN_MOUSE ANTR2_HUMAN LYSC_CHICK VIME_PIG THTR_BOVIN PA1B3_BOVIN KINH_HUMAN SYT1_MOUSE DOT1L_HUMAN MMP12_HUMAN MGDP1_MOUSE GNMT_RAT LIS1_RAT KCRB_CHICK TTHY_HUMAN TYRO3_HUMAN KLK2_HORSE PYRD_HUMAN ELA1_PIG RNAS1_BOVIN NOS1_RAT CAH2_HUMAN TRYP_PIG FAAA_MOUSE AK1C3_HUMAN GRIA2_RAT PTN1_HUMAN NOS3_BOVIN KV2A7_MOUSE PPCKC_HUMAN LDHA_HUMAN ACE_HUMAN RNAS2_HUMAN QOR_HUMAN AK1C2_HUMAN CATA_HUMAN DAF_HUMAN GABT_PIG PURA1_MOUSE CANT1_HUMAN PLCD1_RAT LKHA4_HUMAN ESR2_RAT SAP3_HUMAN PA21B_PIG PEBP1_BOVIN ISG20_HUMAN GLO2_HUMAN C1TC_HUMAN 
-0.062	acetylcholine	187	DB03128	Acetylcholinesterase inhibitor.Cholinergic Agents.Vasodilator Agents
			Not Available
			Not Available
-0.062	L-arginine	232	DB00125	Conditionally Essential Amino Acids.Dietary supplement.Micronutrient
			B05XB01
			ASSY_HUMAN NOS3_HUMAN CTR3_HUMAN NOS2B_HUMAN ADC_HUMAN ARLY_HUMAN NOS2A_HUMAN CTR1_HUMAN NOS2C_HUMAN ARGI2_HUMAN CTR4_HUMAN 
-0.062	betaine	247	DB04455	Gastrointestinal Agents.Lipotropic Agents
			Not Available
			Not Available
-0.062	lactate	612	DB04398	Not Available
			Not Available
			Not Available
-0.062	GLY	750	DB00145	Dietary supplement.Glycine Agents.Micronutrient.Non-Essential Amino Acids
			B03AA01.B05CX03
			GATM_HUMAN NMD3B_HUMAN GCSP_HUMAN SC6A9_HUMAN KBL_HUMAN HEM1_HUMAN HEM0_HUMAN GCSH_HUMAN SYG_HUMAN NMDE1_HUMAN GSHB_HUMAN BAAT_HUMAN GPR18_HUMAN NMDE3_HUMAN Q53ET4_HUMAN Q5BJF5_HUMAN Q5HYG8_HUMAN GLYAT_HUMAN S36A1_HUMAN Q8N1A5_HUMAN GLYL2_HUMAN GLRA1_HUMAN GLYL1_HUMAN AGT2_HUMAN VIAAT_HUMAN SOX_HUMAN SC6A5_HUMAN SPYA_HUMAN GLRB_HUMAN GLYC_HUMAN GLRA3_HUMAN GLRA2_HUMAN GNMT_HUMAN GLYM_HUMAN 
-0.062	triiodothyronine	861	DB00279	Hormone Replacement Agents
			H03AA02
			THB1_HUMAN THA_HUMAN THBG_HUMAN TTHY_HUMAN ALBU_HUMAN THB2_HUMAN 
-0.062	magnesium	888	DB01378	Not Available
			A02AA01.A02AA02.A02AA03.A02AA04.A02AA05.A06AD01.A06AD02.A06AD03.A06AD04.A06AD19.A12CC01.A12CC02.A12CC03.A12CC04.A12CC05.A12CC06.A12CC07.A12CC08.A12CC09.A12CC10.A12CC30.B05CB03.B05XA05.B05XA10.B05XA11.C10AX07.D11AX05.G04BX01.V04CC02
			AT1A1_HUMAN 
-0.062	vitamin A	1071	DB00162	Anti-acne Agents.Essential Vitamin.Vitamins.Vitamins (Vitamin A)
			A11CA01.V04CB01
			AL1A2_HUMAN AL1A1_HUMAN CRAL_HUMAN LRAT_HUMAN DHRS3_HUMAN AL1A3_HUMAN RETST_HUMAN RDH11_HUMAN DHRS4_HUMAN RDH14_HUMAN RDH12_HUMAN Q9NYR8_HUMAN RET1_HUMAN RDH1_HUMAN RDH13_HUMAN IRBP_HUMAN RET5_HUMAN RET7_HUMAN RETBP_HUMAN RET2_HUMAN 
-0.062	actinomycin D	2019	DB00970	Anti-Bacterial Agents.Antibiotics.Antibiotics, Antineoplastic.Antineoplastic Agents.Nucleic Acid Synthesis Inhibitors.Protein Synthesis Inhibitors
			L01DA01
			Not Available
-0.062	p-aminohippuric acid	2148	DB00345	Diagnostic aids.Indicators and Reagents
			Not Available
			Not Available
-0.062	theophylline	2153	DB00277	Bronchodilator Agents.Phosphodiesterase Inhibitors.Respiratory Smooth Muscle Relaxants.Vasodilator Agents
			R03DA04.R03DA05
			PDE3A_HUMAN PDE4B_HUMAN AA2BR_HUMAN PDE4A_HUMAN PDE5A_HUMAN AA1R_HUMAN AA2AR_HUMAN 
-0.062	amprenavir	2177	DB00701	Anti-HIV Agents.Antibiotics, Antitubercular.HIV Protease Inhibitors
			J05AE05.J05AE07
			Not Available
-0.062	azelaic acid	2266	DB00548	Antineoplastic Agents.Dermatologic Agents
			D10AX03
			S5A2_HUMAN TYRO_HUMAN 
-0.062	bacitracin	2283	DB00626	Anti-Bacterial Agents.Anti-Infective Agents, Local
			D06AX05.R02AB04
			A2MG_HUMAN TKN1_HUMAN IDE_HUMAN 
-0.062	bethanechol	2370	DB01019	Muscarinic Agonists.Parasympathomimetics
			N07AB02
			ACM1_HUMAN 
-0.062	volley	2484	DB01091	Antifungal Agents
			D01AE23
			ERG1_HUMAN 
-0.062	carbachol	2551	DB00411	Analgesics, Non-Narcotic.Cardiotonic Agents.Cholinergic Agonists.Miotics
			N07AB01.S01EB02
			ACM1_HUMAN ACM2_HUMAN ACHA2_HUMAN 
-0.062	ciclopirox	2749	DB01188	Antifungal Agents
			D01AE14.G01AX12
			LOX15_HUMAN PGH1_HUMAN PGH2_HUMAN 
-0.062	clotrimazole	2812	DB00257	Anti-Infective Agents, Local.Antifungal Agents.Growth Inhibitors
			A01AB18.D01AC01.G01AF02
			KCNN4_HUMAN 
-0.062	dapsone	2955	DB00250	Anti-Infective Agents.Anti-Infectives.Anti-inflammatory Agents.Antimalarials.Antimycobacterials.Folic Acid Antagonists.Leprostatic Agents
			J04BA02
			DYR_HUMAN 
-0.062	dipivefrin	3105	DB00449	Adrenergic Agonists.Ophthalmologicals.Sympathomimetics
			S01EA02
			ADA2A_HUMAN 
-0.062	econazole	3198	DB01127	Antifungal Agents
			D01AC03.G01AF05
			Not Available

#### Component 5 (Correlation 0.709): high scoring substructures and side effects ####

# Non null, positive weight on chemical substructures
1	>= 1 saturated or aromatic nitrogen-containing ring size 4 (freq: 34)
0.008	>= 1 saturated or aromatic heteroatom-containing ring size 4 (freq: 37)

# Non null, positive weight on side effects
0.936	pseudomembranous.colitis (freq: 48)
0.277	nephropathy (freq: 58)
0.208	serum.sickness (freq: 47)
0.068	Diaper.rash (freq: 7)

# High scoring drugs (substructures)
5.047	carbenicillin indanyl sodium	2575	DB00415	Anti-Bacterial Agents.Penicillins
			J01CA01.J01CA02.J01CA06.J01CA14.J01CA15.S01AA19
			Not Available
5.047	LCBF	3956	DB00447	Anti-Bacterial Agents.Anti-Infective Agents.Antibiotics
			J01DC08
			Not Available
5.047	cephalexin	2666	DB00567	Anti-Bacterial Agents.Cephalosporins
			J01DB01
			Not Available
5.047	cefuroxime	2658	DB01112	Anti-Bacterial Agents.Cephalosporins
			J01DC02
			Not Available
5.047	ceftazidime	2650	DB00438	Anti-Bacterial Agents
			J01DD02
			Not Available
5.047	cefprozil	2646	DB01150	Anti-Bacterial Agents.Cephalosporins
			J01DC10
			Not Available
5.047	cefoxitin	2637	DB01331	Anti-Bacterial Agents.Antibacterial Agents.Cephalosporins
			J01DC01
			Not Available
5.047	cefoperazone	2629	DB01329	Anti-Bacterial Agents.Antibacterial Agents.Cephalosporins
			J01DD12
			ALBU_HUMAN 
5.047	cefadroxil	2610	DB01140	Anti-Bacterial Agents.Cephalosporins
			J01DB05
			S15A1_HUMAN S15A2_HUMAN 
5.047	cefaclor	2609	DB00833	Anti-Bacterial Agents.Cephalosporins
			J01DC04
			Not Available
5.047	cefditoren	9571074	DB01066	Anti-Bacterial Agents
			J01DD16
			Not Available
5.047	cefdinir	6398970	DB00535	Anti-Bacterial Agents.Anti-Infectives
			J01DD15
			PERM_HUMAN 
5.047	cefpodoxime	54547	DB01416	Anti-Bacterial Agents.Antibacterial Agents.Cephalosporins
			J01DD13
			Not Available
5.047	cefixime	2675	DB00671	Anti-Bacterial Agents.Cephalosporins
			J01DD08
			Not Available
5.047	ceftriaxone	2656	DB01212	Anti-Bacterial Agents.Cephalosporins
			J01DD04
			Not Available
5.047	ceftizoxime	2655	DB01332	Anti-Bacterial Agents.Cephalosporins
			J01DD07
			Not Available
5.047	cephem	2654	DB01415	Anti-Bacterial Agents.Cephalosporins
			J01DD14
			S15A1_HUMAN 
5.047	cefotaxime	2631	DB00493	Anti-Bacterial Agents
			J01DD01
			Not Available
5.047	cefepime	2622	DB01413	Anti-Bacterial Agents.Antibacterial Agents.Cephalosporins
			J01DE01
			Not Available
5.047	aztreonam	2274	DB00355	Anti-Bacterial Agents
			J01DF01
			Not Available
5.047	cefotetan	50614	DB01330	Anti-Bacterial Agents
			J01DC05
			Not Available
5.047	cephradine	2673	DB01333	Anti-Bacterial Agents
			J01DB09
			Not Available
5.047	cefazolin	2617	DB01327	Anti-Bacterial Agents.Cephalosporins
			J01DB04
			MRP4_HUMAN ALBU_HUMAN PON1_HUMAN 
5.047	ertapenem	150610	DB00303	Anti-Bacterial Agents.Antibacterial Agents
			J01DH03
			Not Available
5.047	piperacillin	4834	DB00319	Anti-Bacterial Agents.Penicillins
			J01CA12
			Not Available
5.047	penicillin V	4730	DB00417	Anti-Bacterial Agents.Penicillins
			J01CE02.J01CE10
			Not Available
5.047	oxacillin	4607	DB00713	Anti-Bacterial Agents.Penicillins
			J01CF01.J01CF02.J01CF04.J01CF05
			Not Available
5.047	dicloxacillin	3040	DB00485	Anti-Bacterial Agents
			J01CF01
			Not Available
5.047	carbenicillin	2559	DB00578	Anti-Bacterial Agents
			J01CA03
			Not Available

# High scoring drugs (side-effects)
6.598	cefuroxime	2658	DB01112	Anti-Bacterial Agents.Cephalosporins
			J01DC02
			Not Available
6.598	cefdinir	6398970	DB00535	Anti-Bacterial Agents.Anti-Infectives
			J01DD15
			PERM_HUMAN 
6.598	cephem	2654	DB01415	Anti-Bacterial Agents.Cephalosporins
			J01DD14
			S15A1_HUMAN 
6.598	cefprozil	2646	DB01150	Anti-Bacterial Agents.Cephalosporins
			J01DC10
			Not Available
6.598	cefpodoxime	54547	DB01416	Anti-Bacterial Agents.Antibacterial Agents.Cephalosporins
			J01DD13
			Not Available
5.834	cefditoren	9571074	DB01066	Anti-Bacterial Agents
			J01DD16
			Not Available
5.834	cefadroxil	2610	DB01140	Anti-Bacterial Agents.Cephalosporins
			J01DB05
			S15A1_HUMAN S15A2_HUMAN 
5.834	cefixime	2675	DB00671	Anti-Bacterial Agents.Cephalosporins
			J01DD08
			Not Available
5.834	oxacillin	4607	DB00713	Anti-Bacterial Agents.Penicillins
			J01CF01.J01CF02.J01CF04.J01CF05
			Not Available
5.834	dicloxacillin	3040	DB00485	Anti-Bacterial Agents
			J01CF01
			Not Available
5.834	cefoxitin	2637	DB01331	Anti-Bacterial Agents.Antibacterial Agents.Cephalosporins
			J01DC01
			Not Available
5.834	cefazolin	2617	DB01327	Anti-Bacterial Agents.Cephalosporins
			J01DB04
			MRP4_HUMAN ALBU_HUMAN PON1_HUMAN 
5.834	penicillin G	2349	DB01053	Anti-Bacterial Agents.Penicillins
			J01CE01.J01CE02.J01CE10.S01AA14
			Not Available
5.834	ceftriaxone	2656	DB01212	Anti-Bacterial Agents.Cephalosporins
			J01DD04
			Not Available
4.904	ceftazidime	2650	DB00438	Anti-Bacterial Agents
			J01DD02
			Not Available
4.904	cefotetan	50614	DB01330	Anti-Bacterial Agents
			J01DC05
			Not Available
4.904	ceftizoxime	2655	DB01332	Anti-Bacterial Agents.Cephalosporins
			J01DD07
			Not Available
4.904	cefepime	2622	DB01413	Anti-Bacterial Agents.Antibacterial Agents.Cephalosporins
			J01DE01
			Not Available
4.904	cephalexin	2666	DB00567	Anti-Bacterial Agents.Cephalosporins
			J01DB01
			Not Available
4.713	azithromycin	2269	DB00207	Anti-Bacterial Agents.Other Macrolides
			J01FA10
			Not Available
4.713	minocycline	4200	DB01017	Anti-Bacterial Agents.Tetracyclines
			A01AB23.J01AA08
			CYC_HUMAN IL1B_HUMAN LOX5_HUMAN MMP9_HUMAN VEGFA_HUMAN CASP1_HUMAN CASP3_HUMAN 
4.713	ampicillin	2173	DB00415	Anti-Bacterial Agents.Penicillins
			J01CA01.J01CA02.J01CA06.J01CA14.J01CA15.S01AA19
			Not Available
4.713	cefaclor	2609	DB00833	Anti-Bacterial Agents.Cephalosporins
			J01DC04
			Not Available
4.713	ofloxacin	4583	DB01165	Anti-Bacterial Agents.Anti-Infective Agents, Urinary.Anti-Infectives.Nucleic Acid Synthesis Inhibitors.Quinolones
			J01MA01.J01MA02.J01MA12.S01AX11.S01AX13.S01AX19.S02AA15.S03AA07
			TOP2A_HUMAN 
4.713	metronidazole	4173	DB00916	Anti-Infective Agents.Anti-Infectives.Antiprotozoal Agents.Antiprotozoals.Radiation-Sensitizing Agents
			A01AB17.D06BX01.G01AF01.J01XD01.P01AB01
			Not Available
4.713	ciprofloxacin	2764	DB00537	Anti-Infective Agents.Anti-Infectives.Nucleic Acid Synthesis Inhibitors.Quinolones
			J01MA02.S01AX13.S02AA15.S03AA07
			ALBU_HUMAN TOP2A_HUMAN 
4.713	sulfisoxazole	5344	DB00263	Anti-Infective Agents.Anti-Infectives.Sulfonamides
			J01EB05
			Not Available
4.713	sulfasalazine	5353980	DB00795	Anti-Infective Agents.Anti-Inflammatory Agents, Non-Steroidal.Antirheumatic Agents.Gastrointestinal Agents.Sulfonamides
			A07EC01
			THIL_HUMAN XCT_HUMAN 
4.546	clarithromycin	54688	DB01211	Anti-Bacterial Agents.Other Macrolides.Protein Synthesis Inhibitors
			J01FA09
			Not Available

# Non null, negative weight on chemical substructures

# Non null, negative weight on side effects

# Low scoring drugs (substructures)
-0.201	alprazolam	2118	DB00404	Anti-anxiety Agents.Benzodiazepines.GABA Modulators.Hypnotics and Sedatives
			N05BA12
			GBRA1_HUMAN GBRA6_HUMAN BZRP_HUMAN GBRA3_HUMAN GBRA4_HUMAN GBRA5_HUMAN GBRA2_HUMAN 
-0.201	amitriptyline	2160	DB00321	Adrenergic Uptake Inhibitors.Analgesics, Non-Narcotic.Antidepressive Agents, Tricyclic
			N06AA09
			SC6A4_HUMAN SC6A2_HUMAN KCNQ2_HUMAN ADA2A_HUMAN 
-0.201	amoxapine	2170	DB00543	Adrenergic Uptake Inhibitors.Antidepressive Agents, Second-Generation.Dopamine Antagonists.Neurotransmitter Uptake Inhibitors.Serotonin Uptake Inhibitors
			N06AA17
			SC6A4_HUMAN SC6A2_HUMAN 
-0.201	azelastine	2267	DB00972	Anti-Allergic Agents.Anti-Inflammatory Agents, Non-Steroidal.Bronchodilator Agents.Histamine H1 Antagonists.Histamine H1 Antagonists, Non-Sedating.Lipoxygenase Inhibitors.Platelet Aggregation Inhibitors
			R01AC03.R06AX19.S01GX07
			HRH1_HUMAN 
-0.201	benztropine	2344	DB00245	Antidyskinetics.Antiparkinson Agents.Dopamine Uptake Inhibitors.Muscarinic Antagonists.Parasympatholytics
			N04AC01
			ACM1_HUMAN SC6A3_HUMAN 
-0.201	compendium	2441	DB01558	Anti-anxiety Agents.Benzodiazepines.GABA Modulators.Hypnotics and Sedatives
			Not Available
			GBRA2_HUMAN 
-0.201	carbamazepine	2554	DB00564	Analgesics.Analgesics, Non-Narcotic.Anticonvulsants.Antimanic Agents
			N03AF01
			SCN5A_HUMAN 
-0.201	chlordiazepoxide	2712	DB00475	Adjuvants, Anesthesia.Anti-anxiety Agents.Benzodiazepines.GABA Modulators.Hypnotics and Sedatives
			N05BA02
			GBRA1_HUMAN 
-0.201	clomipramine	2801	DB01242	Antidepressive Agents, Tricyclic.Serotonin Uptake Inhibitors
			N06AA04
			SC6A4_HUMAN SC6A2_HUMAN Q5TZY3_HUMAN 5HT2A_HUMAN 
-0.201	clonazepam	2802	DB01068	Anticonvulsants.Benzodiazepines.GABA Modulators
			N03AE01
			GBRA1_HUMAN ALBU_HUMAN BZRP_HUMAN 
-0.201	clozapine	2818	DB00363	Antipsychotic Agents.Antipsychotics.GABA Antagonists.Serotonin Antagonists
			N05AH02
			DRD4_HUMAN HRH1_HUMAN DRD2_HUMAN D1IP_HUMAN HRH4_HUMAN 5HT2A_HUMAN 5HT1A_HUMAN 5HT2C_HUMAN DRD1_HUMAN 
-0.201	cyclobenzaprine	2895	DB00924	Antidepressive Agents, Tricyclic.Muscle Relaxants.Muscle Relaxants, Central.Skeletal Muscle Relaxants.Tranquilizing Agents
			M03BX08
			5HT2A_HUMAN 
-0.201	cyproheptadine	2913	DB00434	Anti-Allergic Agents.Antihistamine derivatives.Antipruritics.Gastrointestinal Agents.Histamine H1 Antagonists.Serotonin Antagonists
			R06AX02
			5HT2A_HUMAN HRH1_HUMAN 
-0.201	desipramine	2995	DB01151	Adrenergic Uptake Inhibitors.Antidepressants.Antidepressive Agents, Tricyclic.Enzyme Inhibitors.Norepinephrine-Reuptake Inhibitors
			N06AA01
			ACM1_HUMAN SC6A2_HUMAN ADRB2_HUMAN ACM2_HUMAN SC6A4_HUMAN HRH1_HUMAN ADRB1_HUMAN ASM_HUMAN 
-0.201	diazepam	3016	DB00829	Adjuvants, Anesthesia.Anesthetics, Intravenous.Anti-anxiety Agents.Anticonvulsants.Antiemetics.GABA Modulators.Hypnotics and Sedatives.Muscle Relaxants, Central
			N05BA01.N05BA17
			BZRP_HUMAN GBRA1_HUMAN GBRA2_HUMAN GBRA3_HUMAN 
-0.201	doxepin	3158	DB01142	Anti-anxiety Agents.Antidepressants.Antidepressive Agents, Tricyclic.Antipruritics.Histamine Antagonists.Norepinephrine-Reuptake Inhibitors
			N06AA12
			SC6A4_HUMAN SC6A2_HUMAN HRH1_HUMAN HRH2_HUMAN 
-0.201	emedastine	3219	DB01084	Anti-Allergic Agents.Histamine H1 Antagonists
			S01GX06
			HRH1_HUMAN 
-0.201	epinastine	3241	DB00751	Antihistamines.Histamine H1 Antagonists.Ophthalmics
			R06AX24.S01GX10
			HRH1_HUMAN HRH2_HUMAN ADA1A_HUMAN ADA2A_HUMAN 5HT2A_HUMAN 
-0.201	estazolam	3261	DB01215	Anti-anxiety Agents.Anticonvulsants.GABA Modulators
			N05CD04
			BZRP_HUMAN 
-0.201	fenoldopam	3340	DB00800	Antihypertensive Agents.Dopamine Agonists.Vasodilator Agents
			C01CA19
			DRD5_HUMAN DRD1_HUMAN ADA2B_HUMAN ADA2C_HUMAN ADA2A_HUMAN 
-0.201	flumazenil	3373	DB01205	Antidotes.GABA Modulators
			V03AB25
			GBRA1_HUMAN 
-0.201	flurazepam	3393	DB00690	Anti-anxiety Agents.GABA Modulators.Hypnotics and Sedatives
			N05CD01
			GBRA1_HUMAN GBRB1_HUMAN GBRB3_HUMAN GBRA5_HUMAN GBRA3_HUMAN GBRA2_HUMAN GBRB2_HUMAN GBRA4_HUMAN GBRA6_HUMAN 
-0.201	galantamine	3449	DB00674	Cholinesterase Inhibitors.Nootropic Agents.Parasympathomimetics
			N06DA04
			ACES_HUMAN 
-0.201	atropine	3661	DB00572	Adjuvants, Anesthesia.Anti-Arrhythmia Agents.Bronchodilator Agents.Muscarinic Antagonists.Mydriatics.Parasympatholytics
			A03BA01.A03BA03.A03BB02.N04AC01.N04AC30.S01FA01.S01FA05
			ACM2_HUMAN ACM1_HUMAN ACM4_HUMAN ACM5_HUMAN ACM3_HUMAN ACES_HUMAN 
-0.201	imipramine	3696	DB00458	Adrenergic Uptake Inhibitors.Antidepressive Agents, Tricyclic.Norepinephrine-Reuptake Inhibitors
			N06AA02.N06AA03.N06AA06
			SC6A2_HUMAN SC6A4_HUMAN AA1R_HUMAN 
-0.201	ipratropium bromide	3746	DB00332	Antimuscarinics.Antispasmodics.Bronchodilator Agents.Cholinergic Antagonists
			R01AX03.R03BB01
			ACM1_HUMAN ACM2_HUMAN 
-0.201	ketotifen	3827	DB00920	Anti-Allergic Agents.Antipruritics.Histamine H1 Antagonists
			R06AX17.S01GX08
			PDE7A_HUMAN HRH1_HUMAN PDE7B_HUMAN 
-0.201	loratadine	3957	DB00455	Anti-Allergic Agents.Antihistamines.Antipruritics.Histamine H1 Antagonists, Non-Sedating
			C09AA03.R06AX13.R06AX27
			HRH1_HUMAN 
-0.201	lorazepam	3958	DB00186	Anti-anxiety Agents.Anticonvulsants.Antiemetics.Benzodiazepines.GABA Modulators.Hypnotics and Sedatives
			N05BA06
			GBRA6_HUMAN BZRP_HUMAN GBRA1_HUMAN GBRB1_HUMAN GBRB3_HUMAN GBRA5_HUMAN GBRA3_HUMAN GBRA2_HUMAN GBRB2_HUMAN GBRA4_HUMAN 

# Low scoring drugs (side-effects)
-0.352	chlorambucil	2708	DB00291	Antineoplastic Agents.Antineoplastic Agents, Alkylating
			L01AA02
			Not Available
-0.352	5-fluorocytosine	3366	DB01099	Antifungal Agents.Antifungals.Antimetabolites
			D01AE21.J02AX01
			DNMT1_HUMAN 
-0.352	cyclopentolate	2905	DB00979	Antimuscarinic eye preparations.Muscarinic Antagonists.Mydriatics.Parasympatholytics
			S01FA04
			ACM1_HUMAN 
-0.352	alprazolam	2118	DB00404	Anti-anxiety Agents.Benzodiazepines.GABA Modulators.Hypnotics and Sedatives
			N05BA12
			GBRA1_HUMAN GBRA6_HUMAN BZRP_HUMAN GBRA3_HUMAN GBRA4_HUMAN GBRA5_HUMAN GBRA2_HUMAN 
-0.352	midazolam	4192	DB00683	Adjuvants, Anesthesia.Anesthetics, Intravenous.Anti-anxiety Agents.GABA Modulators.Hypnotics and Sedatives
			N05CD08
			GBRA1_HUMAN GBRB1_HUMAN GBRB3_HUMAN GBRA5_HUMAN GBRA3_HUMAN GBRA2_HUMAN GBRB2_HUMAN GBRA4_HUMAN GBRA6_HUMAN 
-0.352	oxazepam	4616	DB00842	Anti-anxiety Agents.GABA Modulators.Hypnotics and Sedatives
			N05BA04
			GBRA1_HUMAN ALBU_HUMAN 
-0.352	clonazepam	2802	DB01068	Anticonvulsants.Benzodiazepines.GABA Modulators
			N03AE01
			GBRA1_HUMAN ALBU_HUMAN BZRP_HUMAN 
-0.352	paroxetine	4691	DB00715	Antidepressants.Antidepressive Agents, Second-Generation.Selective Serotonin Reuptake Inhibitors (SSRIs).Serotonin Uptake Inhibitors
			N06AB05
			SC6A4_HUMAN SC6A2_HUMAN 5HT2A_HUMAN 
-0.352	bicarbonate	767	DB01390	Antidiarrheals
			Not Available
			Not Available
-0.352	promethazine	4927	DB01069	Anti-Allergic Agents.Antipruritics.Histamine H1 Antagonists.Phenothiazine Derivatives
			D04AA10.R06AD02.R06AD05
			CALM_HUMAN DRD2_HUMAN HRH1_HUMAN ACM4_HUMAN ACM1_HUMAN ACM5_HUMAN ADA1A_HUMAN 5HT2A_HUMAN ACM2_HUMAN ACM3_HUMAN 
-0.352	lithium	28112	DB01356	Not Available
			D11AX04.N05AN01
			IMPA2_HUMAN IMPA1_HUMAN CTNB1_HUMAN GSK3B_HUMAN INPP_HUMAN 
-0.352	lorazepam	3958	DB00186	Anti-anxiety Agents.Anticonvulsants.Antiemetics.Benzodiazepines.GABA Modulators.Hypnotics and Sedatives
			N05BA06
			GBRA6_HUMAN BZRP_HUMAN GBRA1_HUMAN GBRB1_HUMAN GBRB3_HUMAN GBRA5_HUMAN GBRA3_HUMAN GBRA2_HUMAN GBRB2_HUMAN GBRA4_HUMAN 
-0.352	vincristine	5978	DB00541	Antineoplastic Agents.Antineoplastic Agents, Phytogenic.Tubulin Modulators
			L01CA02
			TBB2_HUMAN 
-0.352	amiodarone	2156	DB01118	Anti-Arrhythmia Agents.Enzyme Inhibitors.Vasodilator Agents
			C01BD01
			ADA1A_HUMAN ADRB1_HUMAN KCNH2_HUMAN 
-0.352	valacyclovir	5647	DB00577	Antiviral Agents.Prodrugs
			J05AB11
			Not Available
-0.352	acyclovir	2022	DB00787	Antiviral Agents.Nucleosides and Nucleotides
			D06BB03.J05AB01.J05AB11.S01AD03
			PNPH_HUMAN 
-0.352	BCNU	2578	DB00262	Antineoplastic Agents.Antineoplastic Agents, Alkylating
			L01AD01
			GSHR_HUMAN 
-0.352	memantine	4054	DB01043	Antidyskinetics.Antiparkinson Agents.Central Nervous System Agents.Dopamine Agents.Excitatory Amino Acid Antagonists
			N06DX01
			NMD3A_HUMAN NMDE1_HUMAN NMDE2_HUMAN 
-0.352	pentobarbital	4737	DB00312	Adjuvants, Anesthesia.Barbiturates.GABA Modulators.Hypnotics and Sedatives
			N05CA01
			GBRA1_HUMAN 
-0.352	secobarbital	5193	DB00418	Adjuvants.Adjuvants, Anesthesia.Barbiturates.GABA Modulators.Hypnotics and Sedatives
			N05CA06
			GBRA1_HUMAN 
-0.352	vigabatrin	5665	DB01080	Anticonvulsants.Enzyme Inhibitors.GABA Agents
			N03AG04
			GABT_HUMAN 
-0.352	methsuximide	6476	DB05246	Anticonvulsants
			Not Available
			Not Available
-0.352	levetiracetam	59708	DB01202	Anticonvulsants.Nootropic Agents
			N03AX14
			SCN1A_HUMAN CAH1_HUMAN CAC1G_HUMAN SV2A_HUMAN 
-0.352	amantadine	2130	DB00915	Analgesics, Non-Narcotic.Antiparkinson Agents.Antiviral Agents.Dopamine Agents
			N04BB01
			DRD2_HUMAN DRD1_HUMAN 
-0.352	carbamazepine	2554	DB00564	Analgesics.Analgesics, Non-Narcotic.Anticonvulsants.Antimanic Agents
			N03AF01
			SCN5A_HUMAN 
-0.352	doxepin	3158	DB01142	Anti-anxiety Agents.Antidepressants.Antidepressive Agents, Tricyclic.Antipruritics.Histamine Antagonists.Norepinephrine-Reuptake Inhibitors
			N06AA12
			SC6A4_HUMAN SC6A2_HUMAN HRH1_HUMAN HRH2_HUMAN 
-0.352	ganciclovir	3454	DB01004	Antiviral Agents
			J05AB06.J05AB14.S01AD09
			Not Available
-0.352	procarbazine	4915	DB01168	Antineoplastic Agents
			L01XB01
			Not Available
-0.352	triazolam	5556	DB00897	Adjuvants, Anesthesia.Anti-anxiety Agents.Benzodiazepines.GABA Modulators
			N05CD05
			BZRP_HUMAN 

#### Component 26 (Correlation 0.707): high scoring substructures and side effects ####

# Non null, positive weight on chemical substructures
1	>= 1 Al (freq: 2)

# Non null, positive weight on side effects
0.705	toxic.goiter (freq: 1)
0.705	nontoxic.goiter (freq: 1)
0.079	organic.brain.syndrome (freq: 3)

# High scoring drugs (substructures)
21.092	lithium	28112	DB01356	Not Available
			D11AX04.N05AN01
			IMPA2_HUMAN IMPA1_HUMAN CTNB1_HUMAN GSK3B_HUMAN INPP_HUMAN 
21.034	sucralfate	6398525	DB00364	Anti-Ulcer Agents
			A02BX02
			ALBU_HUMAN FIBA_HUMAN FIBB_HUMAN FIBG_HUMAN 
0.01	clodronate	25419	DB00720	Antihypocalcemic Agents.Antineoplastic Agents.Bisphosphonates.Bone Density Conservation Agents.Osteoporosis Prophylactic
			M05BA02
			ADT2_HUMAN ADT1_HUMAN ADT3_HUMAN PTN1_HUMAN 
0.01	foscarnet	3414	DB00529	Antiviral Agents.Reverse Transcriptase Inhibitors
			J05AD01
			Not Available
0.01	sodium bicarbonate	8953	DB01390	Antidiarrheals
			Not Available
			Not Available
0.01	NaCl	5234	Not Available	Not Available
			Not Available
			Not Available
0.01	phosphate	1003	DB02831	Not Available
			Not Available
			DCXR_HUMAN 
0.01	cisplatin	5311048	DB00515	Antineoplastic Agents.Cross-Linking Reagents.Radiation-Sensitizing Agents
			L01XA01
			Not Available
0.01	nitric oxide	145068	DB00435	Bronchodilator Agents.Endothelium-Dependent Relaxing Factors.Free Radical Scavengers
			R07AX01
			ANPRA_HUMAN 
0.01	NH4Cl	25517	Not Available	Not Available
			Not Available
			Not Available
0.01	SEs	24011	DB00971	Antifungals for Topical Use
			D01AE13.D11AC03
			Not Available
0.01	arsenic trioxide	14888	DB01169	Antineoplastic Agents.Homeopathic Agents
			L01XX27
			AT2C1_HUMAN ERGI2_HUMAN Q96S41_HUMAN IKKB_HUMAN IL6_HUMAN JUN_HUMAN MDR1_HUMAN CCND1_HUMAN MK03_HUMAN MK01_HUMAN AKT1_HUMAN 
0.01	KCl	4873	DB00761	Not Available
			A12BA01.B05XA01
			S12A2_HUMAN S12A1_HUMAN S12A5_HUMAN S12A6_HUMAN S12A7_HUMAN S12A4_HUMAN 
0.01	hydroxyurea	3657	DB01005	Antineoplastic Agents.Antisickling Agents.Enzyme Inhibitors.Nucleic Acid Synthesis Inhibitors
			L01XX05
			RIR1_HUMAN 
0.01	magnesium	888	DB01378	Not Available
			A02AA01.A02AA02.A02AA03.A02AA04.A02AA05.A06AD01.A06AD02.A06AD03.A06AD04.A06AD19.A12CC01.A12CC02.A12CC03.A12CC04.A12CC05.A12CC06.A12CC07.A12CC08.A12CC09.A12CC10.A12CC30.B05CB03.B05XA05.B05XA10.B05XA11.C10AX07.D11AX05.G04BX01.V04CC02
			AT1A1_HUMAN 
0.01	iodine	807	Not Available	Not Available
			Not Available
			Not Available
0.01	bicarbonate	767	DB01390	Antidiarrheals
			Not Available
			Not Available
0.01	calcium	271	DB01373	Not Available
			A01AD11.A02AC01.A02AC02.A06AC08.A07XA03.A11GA01.A11HA31.A12AA01.A12AA02.A12AA03.A12AA04.A12AA05.A12AA06.A12AA07.A12AA08.A12AA09.A12AA10.A12AA11.A12AA12.A12AA20.A12AA30.B01AC08.B02BC08.B05XA07.C05BX01.D03AX04.D11AX03.G04BA03.J04AA03.N02BA15.N07BB02.R01AX01.V03AE01.V03AF03.V03AF04.V08AC10
			S100B_HUMAN ICAL_HUMAN COMP_HUMAN CALM_HUMAN 
-0.049	riluzole	5070	DB00740	Anesthetics.Anticonvulsants.Excitatory Amino Acid Antagonists.Neuroprotective Agents
			N07XX02
			SCN5A_HUMAN NMD3A_HUMAN 
-0.049	raloxifene	5035	DB00481	Antihypocalcemic Agents.Bone Density Conservation Agents.Estrogen Antagonists.Osteoporosis Prophylactic.Selective Estrogen Receptor Modulators
			G03XC01
			ESR1_HUMAN ESR2_HUMAN 
-0.049	pramipexole	4885	DB00413	Antidyskinetics.Antioxidants.Antiparkinson Agents.Dopamine Agonists.Free Radical Scavengers
			N04BC05
			DRD3_HUMAN DRD4_HUMAN DRD2_HUMAN 
-0.049	pipotiazine	62867	DB01621	Antipsychotic Agents
			Not Available
			Not Available
-0.049	thioridazine	5452	DB00679	Antipsychotic Agents.Antipsychotics.Dopamine Antagonists.Phenothiazines
			N05AC02
			ADA1A_HUMAN DRD2_HUMAN 5HT2A_HUMAN DRD1_HUMAN 
-0.049	mesoridazine	4078	DB00933	Antipsychotic Agents.Antipsychotics.Dopamine Antagonists.Phenothiazines
			N05AC03
			DRD2_HUMAN 5HT2A_HUMAN 
-0.049	bumetanide	2471	DB00887	Diuretics.Diuretics, Sulfamyl.Sodium Potassium Chloride Symporter Inhibitors
			C03CA02
			S12A1_HUMAN CFTR_HUMAN S12A2_HUMAN S12A4_HUMAN S12A5_HUMAN 
-0.049	albendazole	2082	DB00518	Anthelmintics.Anticestodal Agents.Antiprotozoal Agents.Tubulin Modulators
			P02CA03
			Not Available
-0.049	brimonidine	2435	DB00484	Adrenergic alpha-Agonists.Antihypertensive Agents.EENT Drugs
			S01EA05
			ADA2A_HUMAN ADA2B_HUMAN ADA2C_HUMAN 
-0.049	nilutamide	4493	DB00665	Androgen Antagonists.Antineoplastic Agents
			L02BB02
			ADA1A_HUMAN ANDR_HUMAN 
-0.049	flutamide	3397	DB00499	Androgen Antagonists.Antineoplastic Agents, Hormonal
			L02BB01
			ANDR_HUMAN 

# High scoring drugs (side-effects)
43.317	lithium	28112	DB01356	Not Available
			D11AX04.N05AN01
			IMPA2_HUMAN IMPA1_HUMAN CTNB1_HUMAN GSK3B_HUMAN INPP_HUMAN 
1.306	gentamicin	3467	DB00798	Anti-Bacterial Agents.Protein Synthesis Inhibitors
			D06AX07.J01GB03.S01AA11.S02AA14.S03AA06
			LRP2_HUMAN 
1.306	memantine	4054	DB01043	Antidyskinetics.Antiparkinson Agents.Central Nervous System Agents.Dopamine Agents.Excitatory Amino Acid Antagonists
			N06DX01
			NMD3A_HUMAN NMDE1_HUMAN NMDE2_HUMAN 
-0.052	riluzole	5070	DB00740	Anesthetics.Anticonvulsants.Excitatory Amino Acid Antagonists.Neuroprotective Agents
			N07XX02
			SCN5A_HUMAN NMD3A_HUMAN 
-0.052	pramipexole	4885	DB00413	Antidyskinetics.Antioxidants.Antiparkinson Agents.Dopamine Agonists.Free Radical Scavengers
			N04BC05
			DRD3_HUMAN DRD4_HUMAN DRD2_HUMAN 
-0.052	pregabalin	125889	DB00230	Analgesics.Anticonvulsants
			N03AX16
			CAC1A_HUMAN 
-0.052	lenalidomide	216326	DB00480	Antineoplastic Agents
			L04AX04
			PGH2_HUMAN 
-0.052	methotrexate	4112	DB00563	Abortifacient Agents.Abortifacient Agents, Nonsteroidal.Antimetabolites.Antimetabolites, Antineoplastic.Antineoplastic Agents.Antirheumatic Agents.Dermatologic Agents.Enzyme Inhibitors.Folic Acid Antagonists.Immunosuppressive Agents.Nucleic Acid Synthesis Inhibitors
			L01BA01.L04AX03
			DYR_HUMAN ALBU_HUMAN 
-0.052	sumatriptan	5358	DB00669	Selective Serotonin Agonists.Serotonin Agonists.Vasoconstrictor Agents
			N02CC01
			5HT1D_HUMAN 5HT1B_HUMAN 5HT1F_HUMAN 5HT2B_HUMAN 
-0.052	acamprosate	71158	DB00659	Alcohol Deterrents
			N07BB03
			NMD3A_HUMAN MGR5_HUMAN MGR1_HUMAN MGR2_HUMAN MGR3_HUMAN 
-0.052	eletriptan	77993	DB00216	Anti-inflammatory Agents.Anti-migraine Agents.Selective Serotonin Agonists.Serotonin Agonists.Vasoconstrictor Agents
			N02CC06
			5HT1D_HUMAN 5HT7R_HUMAN 5HT1A_HUMAN 5HT1E_HUMAN 5HT2B_HUMAN 5HT1F_HUMAN 5HT1B_HUMAN 
-0.052	varenicline	170361	DB01273	Nicotinic Agonists
			N07BA03
			ACHA4_HUMAN ACHA7_HUMAN 
-0.052	leuprolide acetate	3911	DB00007	Anti-Estrogen Agents.Antineoplastic Agents
			L02AE02
			GNRHR_HUMAN 
-0.052	risperidone	5073	DB00734	Antipsychotic Agents.Antipsychotics.Dopamine Antagonists.Serotonin Antagonists
			N05AX08
			HRH1_HUMAN DRD2_HUMAN ADA1A_HUMAN ADRB1_HUMAN 5HT2A_HUMAN ADA1B_HUMAN 
-0.052	buserelin	42615	Not Available	Not Available
			Not Available
			Not Available
-0.052	goserelin	47725	DB00014	Antineoplastic Agents.Antineoplastic Agents, Hormonal
			L02AE03
			LSHR_HUMAN 
-0.052	porfimer sodium	3086258	DB00707	Antineoplastic Agents.Antiviral Agents.Dermatologic Agents.Photosensitizing Agents
			L01XD01
			LDLR_HUMAN FCGR1_HUMAN 
-0.052	anagrelide	2182	DB00261	Antithrombotic Agents.Fibrinolytic Agents.Platelet Aggregation Inhibitors
			L01XX35
			PDE3A_HUMAN 
-0.052	ethacrynic acid	3278	DB00903	Diuretics.Enzyme Inhibitors
			C03CC01
			S12A1_HUMAN ALBU_HUMAN AT1A1_HUMAN GSTP1_HUMAN 
-0.052	lamotrigine	3878	DB00555	Analgesics.Anticonvulsants.Antidepressants.Antimanic Agents.Calcium Channel Blockers.Excitatory Amino Acid Antagonists
			N03AX09
			SCN5A_HUMAN SCN1A_HUMAN SCN2A_HUMAN SCN3A_HUMAN SCN4A_HUMAN SCN8A_HUMAN SCN9A_HUMAN DYR_HUMAN 
-0.052	aripiprazole	60795	DB01238	Antipsychotic Agents.Antipsychotics
			N05AX12
			DRD2_HUMAN 5HT1A_HUMAN 5HT2A_HUMAN 
-0.052	sertraline	5203	DB01104	Antidepressants.Antidepressive Agents.Selective Serotonin Reuptake Inhibitors (SSRIs).Serotonin Uptake Inhibitors
			N06AB06
			SC6A4_HUMAN CP3A3_HUMAN 5HT1A_HUMAN 
-0.052	ropinirole	5095	DB00268	Antidyskinetics.Antiparkinson Agents.Central Nervous System Agents.Dopamine Agonists
			N04BC04
			DRD2_HUMAN DRD3_HUMAN DRD4_HUMAN 
-0.052	clomipramine	2801	DB01242	Antidepressive Agents, Tricyclic.Serotonin Uptake Inhibitors
			N06AA04
			SC6A4_HUMAN SC6A2_HUMAN Q5TZY3_HUMAN 5HT2A_HUMAN 
-0.052	carbamazepine	2554	DB00564	Analgesics.Analgesics, Non-Narcotic.Anticonvulsants.Antimanic Agents
			N03AF01
			SCN5A_HUMAN 
-0.052	paroxetine	4691	DB00715	Antidepressants.Antidepressive Agents, Second-Generation.Selective Serotonin Reuptake Inhibitors (SSRIs).Serotonin Uptake Inhibitors
			N06AB05
			SC6A4_HUMAN SC6A2_HUMAN 5HT2A_HUMAN 
-0.052	quetiapine	5002	DB01224	Antipsychotic Agents.Antipsychotics
			N05AH04
			5HT2A_HUMAN 5HT2C_HUMAN DRD2_HUMAN 5HT2B_HUMAN 5HT1A_HUMAN DRD1_HUMAN ADA1B_HUMAN HRH1_HUMAN 
-0.052	citalopram	2771	DB00215	Antidepressants.Antidepressive Agents, Second-Generation.Selective Serotonin Reuptake Inhibitors (SSRIs).Serotonin Uptake Inhibitors
			N06AB04.N06AB10
			SC6A4_HUMAN 
-0.052	ziprasidone	60854	DB00246	Antipsychotic Agents.Antipsychotics.Dopamine Antagonists.Serotonin Antagonists
			N05AE04
			5HT7R_HUMAN ADRB1_HUMAN ADA1A_HUMAN DRD2_HUMAN 5HT2C_HUMAN DRD3_HUMAN 5HT1A_HUMAN 5HT1D_HUMAN HRH1_HUMAN 5HT2A_HUMAN DRD4_HUMAN 

# Non null, negative weight on chemical substructures
-0.008	>= 2 C (freq: 871)

# Non null, negative weight on side effects

# Low scoring drugs (substructures)
-0.049	amitriptyline	2160	DB00321	Adrenergic Uptake Inhibitors.Analgesics, Non-Narcotic.Antidepressive Agents, Tricyclic
			N06AA09
			SC6A4_HUMAN SC6A2_HUMAN KCNQ2_HUMAN ADA2A_HUMAN 
-0.049	amoxapine	2170	DB00543	Adrenergic Uptake Inhibitors.Antidepressive Agents, Second-Generation.Dopamine Antagonists.Neurotransmitter Uptake Inhibitors.Serotonin Uptake Inhibitors
			N06AA17
			SC6A4_HUMAN SC6A2_HUMAN 
-0.049	azelastine	2267	DB00972	Anti-Allergic Agents.Anti-Inflammatory Agents, Non-Steroidal.Bronchodilator Agents.Histamine H1 Antagonists.Histamine H1 Antagonists, Non-Sedating.Lipoxygenase Inhibitors.Platelet Aggregation Inhibitors
			R01AC03.R06AX19.S01GX07
			HRH1_HUMAN 
-0.049	benztropine	2344	DB00245	Antidyskinetics.Antiparkinson Agents.Dopamine Uptake Inhibitors.Muscarinic Antagonists.Parasympatholytics
			N04AC01
			ACM1_HUMAN SC6A3_HUMAN 
-0.049	carbamazepine	2554	DB00564	Analgesics.Analgesics, Non-Narcotic.Anticonvulsants.Antimanic Agents
			N03AF01
			SCN5A_HUMAN 
-0.049	clomipramine	2801	DB01242	Antidepressive Agents, Tricyclic.Serotonin Uptake Inhibitors
			N06AA04
			SC6A4_HUMAN SC6A2_HUMAN Q5TZY3_HUMAN 5HT2A_HUMAN 
-0.049	clozapine	2818	DB00363	Antipsychotic Agents.Antipsychotics.GABA Antagonists.Serotonin Antagonists
			N05AH02
			DRD4_HUMAN HRH1_HUMAN DRD2_HUMAN D1IP_HUMAN HRH4_HUMAN 5HT2A_HUMAN 5HT1A_HUMAN 5HT2C_HUMAN DRD1_HUMAN 
-0.049	cyclobenzaprine	2895	DB00924	Antidepressive Agents, Tricyclic.Muscle Relaxants.Muscle Relaxants, Central.Skeletal Muscle Relaxants.Tranquilizing Agents
			M03BX08
			5HT2A_HUMAN 
-0.049	cyproheptadine	2913	DB00434	Anti-Allergic Agents.Antihistamine derivatives.Antipruritics.Gastrointestinal Agents.Histamine H1 Antagonists.Serotonin Antagonists
			R06AX02
			5HT2A_HUMAN HRH1_HUMAN 
-0.049	desipramine	2995	DB01151	Adrenergic Uptake Inhibitors.Antidepressants.Antidepressive Agents, Tricyclic.Enzyme Inhibitors.Norepinephrine-Reuptake Inhibitors
			N06AA01
			ACM1_HUMAN SC6A2_HUMAN ADRB2_HUMAN ACM2_HUMAN SC6A4_HUMAN HRH1_HUMAN ADRB1_HUMAN ASM_HUMAN 
-0.049	diazepam	3016	DB00829	Adjuvants, Anesthesia.Anesthetics, Intravenous.Anti-anxiety Agents.Anticonvulsants.Antiemetics.GABA Modulators.Hypnotics and Sedatives.Muscle Relaxants, Central
			N05BA01.N05BA17
			BZRP_HUMAN GBRA1_HUMAN GBRA2_HUMAN GBRA3_HUMAN 
-0.049	doxepin	3158	DB01142	Anti-anxiety Agents.Antidepressants.Antidepressive Agents, Tricyclic.Antipruritics.Histamine Antagonists.Norepinephrine-Reuptake Inhibitors
			N06AA12
			SC6A4_HUMAN SC6A2_HUMAN HRH1_HUMAN HRH2_HUMAN 
-0.049	emedastine	3219	DB01084	Anti-Allergic Agents.Histamine H1 Antagonists
			S01GX06
			HRH1_HUMAN 
-0.049	epinastine	3241	DB00751	Antihistamines.Histamine H1 Antagonists.Ophthalmics
			R06AX24.S01GX10
			HRH1_HUMAN HRH2_HUMAN ADA1A_HUMAN ADA2A_HUMAN 5HT2A_HUMAN 
-0.049	fenoldopam	3340	DB00800	Antihypertensive Agents.Dopamine Agonists.Vasodilator Agents
			C01CA19
			DRD5_HUMAN DRD1_HUMAN ADA2B_HUMAN ADA2C_HUMAN ADA2A_HUMAN 
-0.049	flumazenil	3373	DB01205	Antidotes.GABA Modulators
			V03AB25
			GBRA1_HUMAN 
-0.049	flurazepam	3393	DB00690	Anti-anxiety Agents.GABA Modulators.Hypnotics and Sedatives
			N05CD01
			GBRA1_HUMAN GBRB1_HUMAN GBRB3_HUMAN GBRA5_HUMAN GBRA3_HUMAN GBRA2_HUMAN GBRB2_HUMAN GBRA4_HUMAN GBRA6_HUMAN 
-0.049	galantamine	3449	DB00674	Cholinesterase Inhibitors.Nootropic Agents.Parasympathomimetics
			N06DA04
			ACES_HUMAN 
-0.049	atropine	3661	DB00572	Adjuvants, Anesthesia.Anti-Arrhythmia Agents.Bronchodilator Agents.Muscarinic Antagonists.Mydriatics.Parasympatholytics
			A03BA01.A03BA03.A03BB02.N04AC01.N04AC30.S01FA01.S01FA05
			ACM2_HUMAN ACM1_HUMAN ACM4_HUMAN ACM5_HUMAN ACM3_HUMAN ACES_HUMAN 
-0.049	imipramine	3696	DB00458	Adrenergic Uptake Inhibitors.Antidepressive Agents, Tricyclic.Norepinephrine-Reuptake Inhibitors
			N06AA02.N06AA03.N06AA06
			SC6A2_HUMAN SC6A4_HUMAN AA1R_HUMAN 
-0.049	ipratropium bromide	3746	DB00332	Antimuscarinics.Antispasmodics.Bronchodilator Agents.Cholinergic Antagonists
			R01AX03.R03BB01
			ACM1_HUMAN ACM2_HUMAN 
-0.049	loratadine	3957	DB00455	Anti-Allergic Agents.Antihistamines.Antipruritics.Histamine H1 Antagonists, Non-Sedating
			C09AA03.R06AX13.R06AX27
			HRH1_HUMAN 
-0.049	lorazepam	3958	DB00186	Anti-anxiety Agents.Anticonvulsants.Antiemetics.Benzodiazepines.GABA Modulators.Hypnotics and Sedatives
			N05BA06
			GBRA6_HUMAN BZRP_HUMAN GBRA1_HUMAN GBRB1_HUMAN GBRB3_HUMAN GBRA5_HUMAN GBRA3_HUMAN GBRA2_HUMAN GBRB2_HUMAN GBRA4_HUMAN 
-0.049	loxapine	3964	DB00408	Antipsychotic Agents.Antipsychotics.Dopamine Antagonists
			N05AH01
			DRD1_HUMAN DRD2_HUMAN 
-0.049	midazolam	4192	DB00683	Adjuvants, Anesthesia.Anesthetics, Intravenous.Anti-anxiety Agents.GABA Modulators.Hypnotics and Sedatives
			N05CD08
			GBRA1_HUMAN GBRB1_HUMAN GBRB3_HUMAN GBRA5_HUMAN GBRA3_HUMAN GBRA2_HUMAN GBRB2_HUMAN GBRA4_HUMAN GBRA6_HUMAN 
-0.049	mirtazapine	4205	DB00370	Adrenergic alpha-Antagonists.Antidepressive Agents, Tricyclic.Histamine H1 Antagonists
			N06AX11
			5HT2A_HUMAN 5HT3R_HUMAN ADA2A_HUMAN 5HT2C_HUMAN 5HT1A_HUMAN OPRK_HUMAN HRH1_HUMAN 
-0.049	nevirapine	4463	DB00238	Anti-HIV Agents.Nonnucleoside Reverse Transcriptase Inhibitors.Reverse Transcriptase Inhibitors
			J05AG01
			Not Available
-0.049	nortriptyline	4543	DB00540	Adrenergic Uptake Inhibitors.Antidepressants.Antidepressive Agents, Tricyclic.Norepinephrine-Reuptake Inhibitors
			N06AA10
			SC6A4_HUMAN SC6A2_HUMAN ALBU_HUMAN 
-0.049	olanzapine	4585	DB00334	Antiemetics.Antipsychotic Agents.Antipsychotics.Serotonin Uptake Inhibitors
			N05AH03
			DRD2_HUMAN 5HT2C_HUMAN DRD3_HUMAN ADA1B_HUMAN ACM5_HUMAN DRD1_HUMAN ACM1_HUMAN ACM3_HUMAN 5HT2A_HUMAN DRD4_HUMAN HRH1_HUMAN ACM4_HUMAN ACM2_HUMAN 

# Low scoring drugs (side-effects)
-0.052	cyclopentolate	2905	DB00979	Antimuscarinic eye preparations.Muscarinic Antagonists.Mydriatics.Parasympatholytics
			S01FA04
			ACM1_HUMAN 
-0.052	midazolam	4192	DB00683	Adjuvants, Anesthesia.Anesthetics, Intravenous.Anti-anxiety Agents.GABA Modulators.Hypnotics and Sedatives
			N05CD08
			GBRA1_HUMAN GBRB1_HUMAN GBRB3_HUMAN GBRA5_HUMAN GBRA3_HUMAN GBRA2_HUMAN GBRB2_HUMAN GBRA4_HUMAN GBRA6_HUMAN 
-0.052	vigabatrin	5665	DB01080	Anticonvulsants.Enzyme Inhibitors.GABA Agents
			N03AG04
			GABT_HUMAN 
-0.052	triazolam	5556	DB00897	Adjuvants, Anesthesia.Anti-anxiety Agents.Benzodiazepines.GABA Modulators
			N05CD05
			BZRP_HUMAN 
-0.052	N-0437	57537	Not Available	Not Available
			Not Available
			Not Available
-0.052	compendium	2441	DB01558	Anti-anxiety Agents.Benzodiazepines.GABA Modulators.Hypnotics and Sedatives
			Not Available
			GBRA2_HUMAN 
-0.052	delta 9-tetrahydrocannabinol	2978	DB00470	Analgesics.Analgesics, Non-Narcotic.Antiemetics.Hallucinogens.Psychotropic Drugs
			A04AD10
			CNR1_HUMAN 
-0.052	flumazenil	3373	DB01205	Antidotes.GABA Modulators
			V03AB25
			GBRA1_HUMAN 
-0.052	temazepam	5391	DB00231	Adjuvants, Anesthesia.Anti-anxiety Agents.Benzodiazepines.GABA Modulators.Hypnotics and Sedatives
			N05CD07
			BZRP_HUMAN 
-0.052	atropine	3661	DB00572	Adjuvants, Anesthesia.Anti-Arrhythmia Agents.Bronchodilator Agents.Muscarinic Antagonists.Mydriatics.Parasympatholytics
			A03BA01.A03BA03.A03BB02.N04AC01.N04AC30.S01FA01.S01FA05
			ACM2_HUMAN ACM1_HUMAN ACM4_HUMAN ACM5_HUMAN ACM3_HUMAN ACES_HUMAN 
-0.052	baclofen	2284	DB00181	GABA Agonists.Muscle Relaxants.Muscle Relaxants, Central.Skeletal Muscle Relaxants
			M03BX01
			GABR1_HUMAN GABR2_HUMAN 
-0.052	butorphanol	2487	DB00611	Analgesics, Opioid.Antitussive Agents.Narcotic Antagonists.Narcotics
			N02AF01
			OPRK_HUMAN OPRM_HUMAN OPRD_HUMAN 
-0.052	daunorubicin	2958	DB00694	Antibiotics.Antibiotics, Antineoplastic.Antineoplastic Agents
			L01DB02
			MDR1_HUMAN MRP1_HUMAN 
-0.052	galantamine	3449	DB00674	Cholinesterase Inhibitors.Nootropic Agents.Parasympathomimetics
			N06DA04
			ACES_HUMAN 
-0.052	isocarboxazid	3759	DB01247	Antidepressants.Antidepressive Agents.Monoamine Oxidase Inhibitors
			N06AF01
			AOFA_HUMAN AOFB_HUMAN 
-0.052	rimantadine	5071	DB00478	Antiviral Agents.Nucleic Acid Synthesis Inhibitors
			J05AC02
			Not Available
-0.052	rivastigmine	5077	DB00989	Cholinergic Agents.Cholinesterase Inhibitors.Neuroprotective Agents.Nootropic Agents.Parasympathomimetics
			N06DA03
			ACES_HUMAN CHLE_HUMAN 
-0.052	zaleplon	5719	DB00962	Anticonvulsants.Anxiolytics sedatives and hypnotics.Hypnotics and Sedatives
			N05CF03
			BZRP_HUMAN GBRA1_HUMAN 
-0.052	zopiclone	5735	DB01198	Hypnotics and Sedatives
			N05CF01
			BZRP_HUMAN 
-0.052	moricizine	34633	DB00680	Anti-Arrhythmia Agents
			Not Available
			SCN5A_HUMAN 
-0.052	ethotoin	3292	DB00754	Anticonvulsants
			N03AB01
			SCN5A_HUMAN 
-0.052	gadodiamide	60754	DB00225	Contrast Media
			V08CA03
			Not Available
-0.052	methysergide	4163	DB00247	Serotonin Antagonists.Sympatholytics.Vasoconstrictor Agents
			N02CA04
			5HT2A_HUMAN 5HT1A_HUMAN 5HT7R_HUMAN 5HT2C_HUMAN 
-0.052	salbutamol	2083	DB01001	Adrenergic beta-Agonists.Bronchodilator Agents.Tocolytic Agents
			R03AC02.R03CC02
			ADRB2_HUMAN IL8_HUMAN 
-0.052	dolasetron	3148	DB00757	Antiemetics.Serotonin Antagonists
			A04AA04
			5HT3R_HUMAN 
-0.052	rizatriptan	5078	DB00953	Anti-inflammatory Agents.Anti-migraine Agents.Selective Serotonin Agonists.Serotonin Agonists.Vasoconstrictor Agents
			N02CC04
			5HT1D_HUMAN 5HT1B_HUMAN 5HT1F_HUMAN 5HT4R_HUMAN 
-0.052	fosphenytoin	56339	DB01320	Anticonvulsants
			N03AB05
			SCN5A_HUMAN 
-0.052	frovatriptan	77992	DB00998	Anti-inflammatory Agents.Anti-migraine Agents.Serotonin Agonists.Vasoconstrictor Agents
			N02CC07
			5HT1D_HUMAN 5HT1B_HUMAN 
-0.052	isoflurane	3763	DB00753	Anesthetics.Anesthetics, Inhalation.General Anesthetics
			N01AB06
			AT2C1_HUMAN ATPD_HUMAN NU1M_HUMAN GBRA1_HUMAN KCNA1_HUMAN GRIA1_HUMAN GLRA1_HUMAN CALM_HUMAN 

#### Component 25 (Correlation 0.689): high scoring substructures and side effects ####

# Non null, positive weight on chemical substructures
0.707	OC1CC(S)CCC1 (freq: 2)
0.707	Oc1cc(S)ccc1 (freq: 2)

# Non null, positive weight on side effects
0.942	intestinal.functional.disorder (freq: 1)
0.321	lung.neoplasm.malignant (freq: 2)
0.045	radiculopathy (freq: 3)
0.045	artery.occlusion (freq: 3)
0.045	Cor.pulmonale (freq: 3)
0.045	lobar.pneumonia (freq: 3)
0.045	bone.neoplasm (freq: 3)

# High scoring drugs (substructures)
29.749	riluzole	5070	DB00740	Anesthetics.Anticonvulsants.Excitatory Amino Acid Antagonists.Neuroprotective Agents
			N07XX02
			SCN5A_HUMAN NMD3A_HUMAN 
29.749	raloxifene	5035	DB00481	Antihypocalcemic Agents.Bone Density Conservation Agents.Estrogen Antagonists.Osteoporosis Prophylactic.Selective Estrogen Receptor Modulators
			G03XC01
			ESR1_HUMAN ESR2_HUMAN 
-0.067	pramipexole	4885	DB00413	Antidyskinetics.Antioxidants.Antiparkinson Agents.Dopamine Agonists.Free Radical Scavengers
			N04BC05
			DRD3_HUMAN DRD4_HUMAN DRD2_HUMAN 
-0.067	pipotiazine	62867	DB01621	Antipsychotic Agents
			Not Available
			Not Available
-0.067	thioridazine	5452	DB00679	Antipsychotic Agents.Antipsychotics.Dopamine Antagonists.Phenothiazines
			N05AC02
			ADA1A_HUMAN DRD2_HUMAN 5HT2A_HUMAN DRD1_HUMAN 
-0.067	mesoridazine	4078	DB00933	Antipsychotic Agents.Antipsychotics.Dopamine Antagonists.Phenothiazines
			N05AC03
			DRD2_HUMAN 5HT2A_HUMAN 
-0.067	bumetanide	2471	DB00887	Diuretics.Diuretics, Sulfamyl.Sodium Potassium Chloride Symporter Inhibitors
			C03CA02
			S12A1_HUMAN CFTR_HUMAN S12A2_HUMAN S12A4_HUMAN S12A5_HUMAN 
-0.067	albendazole	2082	DB00518	Anthelmintics.Anticestodal Agents.Antiprotozoal Agents.Tubulin Modulators
			P02CA03
			Not Available
-0.067	brimonidine	2435	DB00484	Adrenergic alpha-Agonists.Antihypertensive Agents.EENT Drugs
			S01EA05
			ADA2A_HUMAN ADA2B_HUMAN ADA2C_HUMAN 
-0.067	nilutamide	4493	DB00665	Androgen Antagonists.Antineoplastic Agents
			L02BB02
			ADA1A_HUMAN ANDR_HUMAN 
-0.067	flutamide	3397	DB00499	Androgen Antagonists.Antineoplastic Agents, Hormonal
			L02BB01
			ANDR_HUMAN 
-0.067	nitrazepam	4506	DB01595	Anti-anxiety Agents.Anticonvulsants.GABA Modulators.Hypnotics and Sedatives
			N05CD02.N05CD03
			GBRA1_HUMAN 
-0.067	clonazepam	2802	DB01068	Anticonvulsants.Benzodiazepines.GABA Modulators
			N03AE01
			GBRA1_HUMAN ALBU_HUMAN BZRP_HUMAN 
-0.067	posaconazole	147912	DB01263	Antibiotics, Antifungal.Trypanocidal Agents
			J02AC04
			Not Available
-0.067	itraconazole	3793	DB01167	Antifungal Agents.Antifungals.Antiprotozoal Agents.Antiprotozoals
			J02AC02
			MDR1_HUMAN CP51A_HUMAN 
-0.067	zafirlukast	5717	DB00549	Anti-Asthmatic Agents.Leukotriene Antagonists
			R03DC01
			CLTR1_HUMAN 
-0.067	mitoxantrone	4212	DB01204	Analgesics.Antineoplastic Agents
			L01DB07
			TOP2A_HUMAN ABCG2_HUMAN 
-0.067	linezolid	3929	DB00601	Anti-Infective Agents.Antibacterial Agents.Protein Synthesis Inhibitors
			J01XX08
			Not Available
-0.067	frovatriptan	77992	DB00998	Anti-inflammatory Agents.Anti-migraine Agents.Serotonin Agonists.Vasoconstrictor Agents
			N02CC07
			5HT1D_HUMAN 5HT1B_HUMAN 
-0.067	delavirdine	5625	DB00705	Anti-HIV Agents.Nonnucleoside Reverse Transcriptase Inhibitors.Reverse Transcriptase Inhibitors
			J05AG02
			Not Available
-0.067	apraclonidine	2216	DB00964	Adrenergic alpha-Agonists.Antiglaucomic Agents.EENT Drugs.Ophthalmics
			S01EA03
			ADA2A_HUMAN 
-0.067	amsacrine	2179	DB00276	Antineoplastic Agents.Intercalating Agents
			L01XX01
			TOP2A_HUMAN KCNH2_HUMAN 
-0.067	goserelin	47725	DB00014	Antineoplastic Agents.Antineoplastic Agents, Hormonal
			L02AE03
			LSHR_HUMAN 
-0.067	buserelin	42615	Not Available	Not Available
			Not Available
			Not Available
-0.067	leuprolide acetate	3911	DB00007	Anti-Estrogen Agents.Antineoplastic Agents
			L02AE02
			GNRHR_HUMAN 
-0.067	verteporfin	5362420	DB00460	Antineoplastic Agents.Antineovascularisation Agents.Photosensitizing Agents
			S01LA01
			Not Available
-0.067	porfimer sodium	3086258	DB00707	Antineoplastic Agents.Antiviral Agents.Dermatologic Agents.Photosensitizing Agents
			L01XD01
			LDLR_HUMAN FCGR1_HUMAN 
-0.067	vitamin B12	2891	DB00115	Antianemic Agents.Essential Vitamin.Vitamins (Vitamin B Complex)
			B03BA01.B03BB01
			AMNLS_HUMAN TCO1_HUMAN MTRR_HUMAN TCO2_HUMAN MMAA_HUMAN MMAB_HUMAN CUBN_HUMAN MUTA_HUMAN MMAC_HUMAN 
-0.067	hydroxocobalamin	4479097	DB00200	Anti-anemic Agents.Hematinics.Nutritional Supplement.Vitamin B Complex
			B03BA03.V03AB33
			MMAC_HUMAN TCO2_HUMAN MMAA_HUMAN AMNLS_HUMAN TCO1_HUMAN MUTA_HUMAN MTRR_HUMAN MMAB_HUMAN METH_HUMAN CUBN_HUMAN 

# High scoring drugs (side-effects)
38.661	riluzole	5070	DB00740	Anesthetics.Anticonvulsants.Excitatory Amino Acid Antagonists.Neuroprotective Agents
			N07XX02
			SCN5A_HUMAN NMD3A_HUMAN 
8.261	pramipexole	4885	DB00413	Antidyskinetics.Antioxidants.Antiparkinson Agents.Dopamine Agonists.Free Radical Scavengers
			N04BC05
			DRD3_HUMAN DRD4_HUMAN DRD2_HUMAN 
1.498	pregabalin	125889	DB00230	Analgesics.Anticonvulsants
			N03AX16
			CAC1A_HUMAN 
0.719	lenalidomide	216326	DB00480	Antineoplastic Agents
			L04AX04
			PGH2_HUMAN 
0.719	methotrexate	4112	DB00563	Abortifacient Agents.Abortifacient Agents, Nonsteroidal.Antimetabolites.Antimetabolites, Antineoplastic.Antineoplastic Agents.Antirheumatic Agents.Dermatologic Agents.Enzyme Inhibitors.Folic Acid Antagonists.Immunosuppressive Agents.Nucleic Acid Synthesis Inhibitors
			L01BA01.L04AX03
			DYR_HUMAN ALBU_HUMAN 
0.719	sumatriptan	5358	DB00669	Selective Serotonin Agonists.Serotonin Agonists.Vasoconstrictor Agents
			N02CC01
			5HT1D_HUMAN 5HT1B_HUMAN 5HT1F_HUMAN 5HT2B_HUMAN 
0.719	acamprosate	71158	DB00659	Alcohol Deterrents
			N07BB03
			NMD3A_HUMAN MGR5_HUMAN MGR1_HUMAN MGR2_HUMAN MGR3_HUMAN 
0.719	eletriptan	77993	DB00216	Anti-inflammatory Agents.Anti-migraine Agents.Selective Serotonin Agonists.Serotonin Agonists.Vasoconstrictor Agents
			N02CC06
			5HT1D_HUMAN 5HT7R_HUMAN 5HT1A_HUMAN 5HT1E_HUMAN 5HT2B_HUMAN 5HT1F_HUMAN 5HT1B_HUMAN 
0.719	varenicline	170361	DB01273	Nicotinic Agonists
			N07BA03
			ACHA4_HUMAN ACHA7_HUMAN 
-0.06	leuprolide acetate	3911	DB00007	Anti-Estrogen Agents.Antineoplastic Agents
			L02AE02
			GNRHR_HUMAN 
-0.06	risperidone	5073	DB00734	Antipsychotic Agents.Antipsychotics.Dopamine Antagonists.Serotonin Antagonists
			N05AX08
			HRH1_HUMAN DRD2_HUMAN ADA1A_HUMAN ADRB1_HUMAN 5HT2A_HUMAN ADA1B_HUMAN 
-0.06	buserelin	42615	Not Available	Not Available
			Not Available
			Not Available
-0.06	goserelin	47725	DB00014	Antineoplastic Agents.Antineoplastic Agents, Hormonal
			L02AE03
			LSHR_HUMAN 
-0.06	porfimer sodium	3086258	DB00707	Antineoplastic Agents.Antiviral Agents.Dermatologic Agents.Photosensitizing Agents
			L01XD01
			LDLR_HUMAN FCGR1_HUMAN 
-0.06	anagrelide	2182	DB00261	Antithrombotic Agents.Fibrinolytic Agents.Platelet Aggregation Inhibitors
			L01XX35
			PDE3A_HUMAN 
-0.06	ethacrynic acid	3278	DB00903	Diuretics.Enzyme Inhibitors
			C03CC01
			S12A1_HUMAN ALBU_HUMAN AT1A1_HUMAN GSTP1_HUMAN 
-0.06	lamotrigine	3878	DB00555	Analgesics.Anticonvulsants.Antidepressants.Antimanic Agents.Calcium Channel Blockers.Excitatory Amino Acid Antagonists
			N03AX09
			SCN5A_HUMAN SCN1A_HUMAN SCN2A_HUMAN SCN3A_HUMAN SCN4A_HUMAN SCN8A_HUMAN SCN9A_HUMAN DYR_HUMAN 
-0.06	aripiprazole	60795	DB01238	Antipsychotic Agents.Antipsychotics
			N05AX12
			DRD2_HUMAN 5HT1A_HUMAN 5HT2A_HUMAN 
-0.06	sertraline	5203	DB01104	Antidepressants.Antidepressive Agents.Selective Serotonin Reuptake Inhibitors (SSRIs).Serotonin Uptake Inhibitors
			N06AB06
			SC6A4_HUMAN CP3A3_HUMAN 5HT1A_HUMAN 
-0.06	ropinirole	5095	DB00268	Antidyskinetics.Antiparkinson Agents.Central Nervous System Agents.Dopamine Agonists
			N04BC04
			DRD2_HUMAN DRD3_HUMAN DRD4_HUMAN 
-0.06	clomipramine	2801	DB01242	Antidepressive Agents, Tricyclic.Serotonin Uptake Inhibitors
			N06AA04
			SC6A4_HUMAN SC6A2_HUMAN Q5TZY3_HUMAN 5HT2A_HUMAN 
-0.06	carbamazepine	2554	DB00564	Analgesics.Analgesics, Non-Narcotic.Anticonvulsants.Antimanic Agents
			N03AF01
			SCN5A_HUMAN 
-0.06	paroxetine	4691	DB00715	Antidepressants.Antidepressive Agents, Second-Generation.Selective Serotonin Reuptake Inhibitors (SSRIs).Serotonin Uptake Inhibitors
			N06AB05
			SC6A4_HUMAN SC6A2_HUMAN 5HT2A_HUMAN 
-0.06	quetiapine	5002	DB01224	Antipsychotic Agents.Antipsychotics
			N05AH04
			5HT2A_HUMAN 5HT2C_HUMAN DRD2_HUMAN 5HT2B_HUMAN 5HT1A_HUMAN DRD1_HUMAN ADA1B_HUMAN HRH1_HUMAN 
-0.06	citalopram	2771	DB00215	Antidepressants.Antidepressive Agents, Second-Generation.Selective Serotonin Reuptake Inhibitors (SSRIs).Serotonin Uptake Inhibitors
			N06AB04.N06AB10
			SC6A4_HUMAN 
-0.06	ziprasidone	60854	DB00246	Antipsychotic Agents.Antipsychotics.Dopamine Antagonists.Serotonin Antagonists
			N05AE04
			5HT7R_HUMAN ADRB1_HUMAN ADA1A_HUMAN DRD2_HUMAN 5HT2C_HUMAN DRD3_HUMAN 5HT1A_HUMAN 5HT1D_HUMAN HRH1_HUMAN 5HT2A_HUMAN DRD4_HUMAN 
-0.06	tiagabine	5466	DB00906	Anticonvulsants.GABA Agonists.Neuroprotective Agents.Neurotransmitter Uptake Inhibitors
			N03AG06
			GABT_HUMAN SC6A1_HUMAN 
-0.06	pergolide	4745	DB01186	Antidyskinetics.Antiparkinson Agents.Central Nervous System Agents.Dopamine Agonists.Neuroprotective Agents
			N04BC02
			DRD2_HUMAN DRD1_HUMAN 
-0.06	olanzapine	4585	DB00334	Antiemetics.Antipsychotic Agents.Antipsychotics.Serotonin Uptake Inhibitors
			N05AH03
			DRD2_HUMAN 5HT2C_HUMAN DRD3_HUMAN ADA1B_HUMAN ACM5_HUMAN DRD1_HUMAN ACM1_HUMAN ACM3_HUMAN 5HT2A_HUMAN DRD4_HUMAN HRH1_HUMAN ACM4_HUMAN ACM2_HUMAN 

# Non null, negative weight on chemical substructures

# Non null, negative weight on side effects

# Low scoring drugs (substructures)
-0.067	amitriptyline	2160	DB00321	Adrenergic Uptake Inhibitors.Analgesics, Non-Narcotic.Antidepressive Agents, Tricyclic
			N06AA09
			SC6A4_HUMAN SC6A2_HUMAN KCNQ2_HUMAN ADA2A_HUMAN 
-0.067	amoxapine	2170	DB00543	Adrenergic Uptake Inhibitors.Antidepressive Agents, Second-Generation.Dopamine Antagonists.Neurotransmitter Uptake Inhibitors.Serotonin Uptake Inhibitors
			N06AA17
			SC6A4_HUMAN SC6A2_HUMAN 
-0.067	azelastine	2267	DB00972	Anti-Allergic Agents.Anti-Inflammatory Agents, Non-Steroidal.Bronchodilator Agents.Histamine H1 Antagonists.Histamine H1 Antagonists, Non-Sedating.Lipoxygenase Inhibitors.Platelet Aggregation Inhibitors
			R01AC03.R06AX19.S01GX07
			HRH1_HUMAN 
-0.067	benztropine	2344	DB00245	Antidyskinetics.Antiparkinson Agents.Dopamine Uptake Inhibitors.Muscarinic Antagonists.Parasympatholytics
			N04AC01
			ACM1_HUMAN SC6A3_HUMAN 
-0.067	carbamazepine	2554	DB00564	Analgesics.Analgesics, Non-Narcotic.Anticonvulsants.Antimanic Agents
			N03AF01
			SCN5A_HUMAN 
-0.067	clomipramine	2801	DB01242	Antidepressive Agents, Tricyclic.Serotonin Uptake Inhibitors
			N06AA04
			SC6A4_HUMAN SC6A2_HUMAN Q5TZY3_HUMAN 5HT2A_HUMAN 
-0.067	clozapine	2818	DB00363	Antipsychotic Agents.Antipsychotics.GABA Antagonists.Serotonin Antagonists
			N05AH02
			DRD4_HUMAN HRH1_HUMAN DRD2_HUMAN D1IP_HUMAN HRH4_HUMAN 5HT2A_HUMAN 5HT1A_HUMAN 5HT2C_HUMAN DRD1_HUMAN 
-0.067	cyclobenzaprine	2895	DB00924	Antidepressive Agents, Tricyclic.Muscle Relaxants.Muscle Relaxants, Central.Skeletal Muscle Relaxants.Tranquilizing Agents
			M03BX08
			5HT2A_HUMAN 
-0.067	cyproheptadine	2913	DB00434	Anti-Allergic Agents.Antihistamine derivatives.Antipruritics.Gastrointestinal Agents.Histamine H1 Antagonists.Serotonin Antagonists
			R06AX02
			5HT2A_HUMAN HRH1_HUMAN 
-0.067	desipramine	2995	DB01151	Adrenergic Uptake Inhibitors.Antidepressants.Antidepressive Agents, Tricyclic.Enzyme Inhibitors.Norepinephrine-Reuptake Inhibitors
			N06AA01
			ACM1_HUMAN SC6A2_HUMAN ADRB2_HUMAN ACM2_HUMAN SC6A4_HUMAN HRH1_HUMAN ADRB1_HUMAN ASM_HUMAN 
-0.067	diazepam	3016	DB00829	Adjuvants, Anesthesia.Anesthetics, Intravenous.Anti-anxiety Agents.Anticonvulsants.Antiemetics.GABA Modulators.Hypnotics and Sedatives.Muscle Relaxants, Central
			N05BA01.N05BA17
			BZRP_HUMAN GBRA1_HUMAN GBRA2_HUMAN GBRA3_HUMAN 
-0.067	doxepin	3158	DB01142	Anti-anxiety Agents.Antidepressants.Antidepressive Agents, Tricyclic.Antipruritics.Histamine Antagonists.Norepinephrine-Reuptake Inhibitors
			N06AA12
			SC6A4_HUMAN SC6A2_HUMAN HRH1_HUMAN HRH2_HUMAN 
-0.067	emedastine	3219	DB01084	Anti-Allergic Agents.Histamine H1 Antagonists
			S01GX06
			HRH1_HUMAN 
-0.067	epinastine	3241	DB00751	Antihistamines.Histamine H1 Antagonists.Ophthalmics
			R06AX24.S01GX10
			HRH1_HUMAN HRH2_HUMAN ADA1A_HUMAN ADA2A_HUMAN 5HT2A_HUMAN 
-0.067	fenoldopam	3340	DB00800	Antihypertensive Agents.Dopamine Agonists.Vasodilator Agents
			C01CA19
			DRD5_HUMAN DRD1_HUMAN ADA2B_HUMAN ADA2C_HUMAN ADA2A_HUMAN 
-0.067	flumazenil	3373	DB01205	Antidotes.GABA Modulators
			V03AB25
			GBRA1_HUMAN 
-0.067	flurazepam	3393	DB00690	Anti-anxiety Agents.GABA Modulators.Hypnotics and Sedatives
			N05CD01
			GBRA1_HUMAN GBRB1_HUMAN GBRB3_HUMAN GBRA5_HUMAN GBRA3_HUMAN GBRA2_HUMAN GBRB2_HUMAN GBRA4_HUMAN GBRA6_HUMAN 
-0.067	galantamine	3449	DB00674	Cholinesterase Inhibitors.Nootropic Agents.Parasympathomimetics
			N06DA04
			ACES_HUMAN 
-0.067	atropine	3661	DB00572	Adjuvants, Anesthesia.Anti-Arrhythmia Agents.Bronchodilator Agents.Muscarinic Antagonists.Mydriatics.Parasympatholytics
			A03BA01.A03BA03.A03BB02.N04AC01.N04AC30.S01FA01.S01FA05
			ACM2_HUMAN ACM1_HUMAN ACM4_HUMAN ACM5_HUMAN ACM3_HUMAN ACES_HUMAN 
-0.067	imipramine	3696	DB00458	Adrenergic Uptake Inhibitors.Antidepressive Agents, Tricyclic.Norepinephrine-Reuptake Inhibitors
			N06AA02.N06AA03.N06AA06
			SC6A2_HUMAN SC6A4_HUMAN AA1R_HUMAN 
-0.067	ipratropium bromide	3746	DB00332	Antimuscarinics.Antispasmodics.Bronchodilator Agents.Cholinergic Antagonists
			R01AX03.R03BB01
			ACM1_HUMAN ACM2_HUMAN 
-0.067	loratadine	3957	DB00455	Anti-Allergic Agents.Antihistamines.Antipruritics.Histamine H1 Antagonists, Non-Sedating
			C09AA03.R06AX13.R06AX27
			HRH1_HUMAN 
-0.067	lorazepam	3958	DB00186	Anti-anxiety Agents.Anticonvulsants.Antiemetics.Benzodiazepines.GABA Modulators.Hypnotics and Sedatives
			N05BA06
			GBRA6_HUMAN BZRP_HUMAN GBRA1_HUMAN GBRB1_HUMAN GBRB3_HUMAN GBRA5_HUMAN GBRA3_HUMAN GBRA2_HUMAN GBRB2_HUMAN GBRA4_HUMAN 
-0.067	loxapine	3964	DB00408	Antipsychotic Agents.Antipsychotics.Dopamine Antagonists
			N05AH01
			DRD1_HUMAN DRD2_HUMAN 
-0.067	midazolam	4192	DB00683	Adjuvants, Anesthesia.Anesthetics, Intravenous.Anti-anxiety Agents.GABA Modulators.Hypnotics and Sedatives
			N05CD08
			GBRA1_HUMAN GBRB1_HUMAN GBRB3_HUMAN GBRA5_HUMAN GBRA3_HUMAN GBRA2_HUMAN GBRB2_HUMAN GBRA4_HUMAN GBRA6_HUMAN 
-0.067	mirtazapine	4205	DB00370	Adrenergic alpha-Antagonists.Antidepressive Agents, Tricyclic.Histamine H1 Antagonists
			N06AX11
			5HT2A_HUMAN 5HT3R_HUMAN ADA2A_HUMAN 5HT2C_HUMAN 5HT1A_HUMAN OPRK_HUMAN HRH1_HUMAN 
-0.067	nevirapine	4463	DB00238	Anti-HIV Agents.Nonnucleoside Reverse Transcriptase Inhibitors.Reverse Transcriptase Inhibitors
			J05AG01
			Not Available
-0.067	nortriptyline	4543	DB00540	Adrenergic Uptake Inhibitors.Antidepressants.Antidepressive Agents, Tricyclic.Norepinephrine-Reuptake Inhibitors
			N06AA10
			SC6A4_HUMAN SC6A2_HUMAN ALBU_HUMAN 
-0.067	olanzapine	4585	DB00334	Antiemetics.Antipsychotic Agents.Antipsychotics.Serotonin Uptake Inhibitors
			N05AH03
			DRD2_HUMAN 5HT2C_HUMAN DRD3_HUMAN ADA1B_HUMAN ACM5_HUMAN DRD1_HUMAN ACM1_HUMAN ACM3_HUMAN 5HT2A_HUMAN DRD4_HUMAN HRH1_HUMAN ACM4_HUMAN ACM2_HUMAN 

# Low scoring drugs (side-effects)
-0.06	cyclopentolate	2905	DB00979	Antimuscarinic eye preparations.Muscarinic Antagonists.Mydriatics.Parasympatholytics
			S01FA04
			ACM1_HUMAN 
-0.06	midazolam	4192	DB00683	Adjuvants, Anesthesia.Anesthetics, Intravenous.Anti-anxiety Agents.GABA Modulators.Hypnotics and Sedatives
			N05CD08
			GBRA1_HUMAN GBRB1_HUMAN GBRB3_HUMAN GBRA5_HUMAN GBRA3_HUMAN GBRA2_HUMAN GBRB2_HUMAN GBRA4_HUMAN GBRA6_HUMAN 
-0.06	vigabatrin	5665	DB01080	Anticonvulsants.Enzyme Inhibitors.GABA Agents
			N03AG04
			GABT_HUMAN 
-0.06	triazolam	5556	DB00897	Adjuvants, Anesthesia.Anti-anxiety Agents.Benzodiazepines.GABA Modulators
			N05CD05
			BZRP_HUMAN 
-0.06	N-0437	57537	Not Available	Not Available
			Not Available
			Not Available
-0.06	compendium	2441	DB01558	Anti-anxiety Agents.Benzodiazepines.GABA Modulators.Hypnotics and Sedatives
			Not Available
			GBRA2_HUMAN 
-0.06	delta 9-tetrahydrocannabinol	2978	DB00470	Analgesics.Analgesics, Non-Narcotic.Antiemetics.Hallucinogens.Psychotropic Drugs
			A04AD10
			CNR1_HUMAN 
-0.06	flumazenil	3373	DB01205	Antidotes.GABA Modulators
			V03AB25
			GBRA1_HUMAN 
-0.06	temazepam	5391	DB00231	Adjuvants, Anesthesia.Anti-anxiety Agents.Benzodiazepines.GABA Modulators.Hypnotics and Sedatives
			N05CD07
			BZRP_HUMAN 
-0.06	atropine	3661	DB00572	Adjuvants, Anesthesia.Anti-Arrhythmia Agents.Bronchodilator Agents.Muscarinic Antagonists.Mydriatics.Parasympatholytics
			A03BA01.A03BA03.A03BB02.N04AC01.N04AC30.S01FA01.S01FA05
			ACM2_HUMAN ACM1_HUMAN ACM4_HUMAN ACM5_HUMAN ACM3_HUMAN ACES_HUMAN 
-0.06	baclofen	2284	DB00181	GABA Agonists.Muscle Relaxants.Muscle Relaxants, Central.Skeletal Muscle Relaxants
			M03BX01
			GABR1_HUMAN GABR2_HUMAN 
-0.06	butorphanol	2487	DB00611	Analgesics, Opioid.Antitussive Agents.Narcotic Antagonists.Narcotics
			N02AF01
			OPRK_HUMAN OPRM_HUMAN OPRD_HUMAN 
-0.06	daunorubicin	2958	DB00694	Antibiotics.Antibiotics, Antineoplastic.Antineoplastic Agents
			L01DB02
			MDR1_HUMAN MRP1_HUMAN 
-0.06	galantamine	3449	DB00674	Cholinesterase Inhibitors.Nootropic Agents.Parasympathomimetics
			N06DA04
			ACES_HUMAN 
-0.06	isocarboxazid	3759	DB01247	Antidepressants.Antidepressive Agents.Monoamine Oxidase Inhibitors
			N06AF01
			AOFA_HUMAN AOFB_HUMAN 
-0.06	rimantadine	5071	DB00478	Antiviral Agents.Nucleic Acid Synthesis Inhibitors
			J05AC02
			Not Available
-0.06	rivastigmine	5077	DB00989	Cholinergic Agents.Cholinesterase Inhibitors.Neuroprotective Agents.Nootropic Agents.Parasympathomimetics
			N06DA03
			ACES_HUMAN CHLE_HUMAN 
-0.06	zaleplon	5719	DB00962	Anticonvulsants.Anxiolytics sedatives and hypnotics.Hypnotics and Sedatives
			N05CF03
			BZRP_HUMAN GBRA1_HUMAN 
-0.06	zopiclone	5735	DB01198	Hypnotics and Sedatives
			N05CF01
			BZRP_HUMAN 
-0.06	moricizine	34633	DB00680	Anti-Arrhythmia Agents
			Not Available
			SCN5A_HUMAN 
-0.06	ethotoin	3292	DB00754	Anticonvulsants
			N03AB01
			SCN5A_HUMAN 
-0.06	gadodiamide	60754	DB00225	Contrast Media
			V08CA03
			Not Available
-0.06	methysergide	4163	DB00247	Serotonin Antagonists.Sympatholytics.Vasoconstrictor Agents
			N02CA04
			5HT2A_HUMAN 5HT1A_HUMAN 5HT7R_HUMAN 5HT2C_HUMAN 
-0.06	salbutamol	2083	DB01001	Adrenergic beta-Agonists.Bronchodilator Agents.Tocolytic Agents
			R03AC02.R03CC02
			ADRB2_HUMAN IL8_HUMAN 
-0.06	dolasetron	3148	DB00757	Antiemetics.Serotonin Antagonists
			A04AA04
			5HT3R_HUMAN 
-0.06	rizatriptan	5078	DB00953	Anti-inflammatory Agents.Anti-migraine Agents.Selective Serotonin Agonists.Serotonin Agonists.Vasoconstrictor Agents
			N02CC04
			5HT1D_HUMAN 5HT1B_HUMAN 5HT1F_HUMAN 5HT4R_HUMAN 
-0.06	fosphenytoin	56339	DB01320	Anticonvulsants
			N03AB05
			SCN5A_HUMAN 
-0.06	frovatriptan	77992	DB00998	Anti-inflammatory Agents.Anti-migraine Agents.Serotonin Agonists.Vasoconstrictor Agents
			N02CC07
			5HT1D_HUMAN 5HT1B_HUMAN 
-0.06	isoflurane	3763	DB00753	Anesthetics.Anesthetics, Inhalation.General Anesthetics
			N01AB06
			AT2C1_HUMAN ATPD_HUMAN NU1M_HUMAN GBRA1_HUMAN KCNA1_HUMAN GRIA1_HUMAN GLRA1_HUMAN CALM_HUMAN 

#### Component 61 (Correlation 0.686): high scoring substructures and side effects ####

# Non null, positive weight on chemical substructures
1	>= 1 Pt (freq: 2)
0.008	NC1C(N)CCCC1 (freq: 25)

# Non null, positive weight on side effects
0.894	abnormal.tongue (freq: 1)
0.406	trigeminal.neuralgia (freq: 2)
0.189	vocal.cord.paralysis (freq: 3)

# High scoring drugs (substructures)
21.082	oxaliplatin	4609	DB00526	Antineoplastic Agents
			L01XA03
			Not Available
21.034	carboplatin	38904	DB00958	Antineoplastic Agents.Cross-Linking Reagents
			L01XA02
			ALBU_HUMAN 
-0.001	rifaximin	6436173	DB01220	Anti-Infective Agents.Gastrointestinal Agents
			A07AA11.D06AX11
			Not Available
-0.001	candesartan	2541	DB00796	Angiotensin II Receptor Antagonists.Angiotensin II Type 1 Receptor Blockers.Antihypertensive Agents
			C09CA06
			AGTR1_HUMAN 
-0.001	telmisartan	65999	DB00966	Angiotensin II Type 1 Receptor Blockers.Angiotensin-converting Enzyme Inhibitors
			C09CA07
			AGTR1_HUMAN 
-0.001	primaquine	4908	DB01087	Antimalarial Agents.Antimalarials.Antiprotozoal Agents
			P01BA03
			HBA_HUMAN 
-0.001	isradipine	3784	DB00270	Antihypertensive Agents.Calcium Channel Blockers.Vasodilator Agents
			C08CA03
			CAC2D_HUMAN CAC1C_HUMAN 
-0.001	varenicline	170361	DB01273	Nicotinic Agonists
			N07BA03
			ACHA4_HUMAN ACHA7_HUMAN 
-0.001	emedastine	3219	DB01084	Anti-Allergic Agents.Histamine H1 Antagonists
			S01GX06
			HRH1_HUMAN 
-0.001	tizanidine	5487	DB00697	Adrenergic alpha-Agonists.Analgesics.Anticonvulsants.Muscle Relaxants.Muscle Relaxants, Central.Parasympatholytics.Skeletal Muscle Relaxants
			M03BX02
			ADA2A_HUMAN 
-0.001	brimonidine	2435	DB00484	Adrenergic alpha-Agonists.Antihypertensive Agents.EENT Drugs
			S01EA05
			ADA2A_HUMAN ADA2B_HUMAN ADA2C_HUMAN 
-0.001	pantoprazole	4679	DB00213	Anti-Ulcer Agents.Proton-pump Inhibitors
			A02BC02
			AT1A1_HUMAN AT12A_HUMAN ATP4A_HUMAN 
-0.001	omeprazole	4594	DB00338	Anti-Ulcer Agents.Enzyme Inhibitors.Proton-pump Inhibitors
			A02BC01.A02BC05
			ATP4A_HUMAN 
-0.001	vitamin B12	2891	DB00115	Antianemic Agents.Essential Vitamin.Vitamins (Vitamin B Complex)
			B03BA01.B03BB01
			AMNLS_HUMAN TCO1_HUMAN MTRR_HUMAN TCO2_HUMAN MMAA_HUMAN MMAB_HUMAN CUBN_HUMAN MUTA_HUMAN MMAC_HUMAN 
-0.001	hydroxocobalamin	4479097	DB00200	Anti-anemic Agents.Hematinics.Nutritional Supplement.Vitamin B Complex
			B03BA03.V03AB33
			MMAC_HUMAN TCO2_HUMAN MMAA_HUMAN AMNLS_HUMAN TCO1_HUMAN MUTA_HUMAN MTRR_HUMAN MMAB_HUMAN METH_HUMAN CUBN_HUMAN 
-0.001	mebendazole	4030	DB00643	Antinematodal Agents.Tubulin Modulators
			P02CA01
			Not Available
-0.001	domperidone	3151	DB01184	Antiemetics.Dopamine Antagonists
			A03FA03
			DRD2_HUMAN 
-0.001	clofazimine	2794	DB00845	Anti-Inflammatory Agents, Non-Steroidal.Antimycobacterials.Coloring Agents.Dyes.Leprostatic Agents
			J04BA01
			Not Available
-0.001	clozapine	2818	DB00363	Antipsychotic Agents.Antipsychotics.GABA Antagonists.Serotonin Antagonists
			N05AH02
			DRD4_HUMAN HRH1_HUMAN DRD2_HUMAN D1IP_HUMAN HRH4_HUMAN 5HT2A_HUMAN 5HT1A_HUMAN 5HT2C_HUMAN DRD1_HUMAN 
-0.001	thiabendazole	5430	DB00730	Anthelmintics.Antinematodal Agents
			Not Available
			Not Available
-0.001	albendazole	2082	DB00518	Anthelmintics.Anticestodal Agents.Antiprotozoal Agents.Tubulin Modulators
			P02CA03
			Not Available
-0.001	rabeprazole	5029	DB01129	Anti-Ulcer Agents.Enzyme Inhibitors
			A02BC04
			ATP4B_HUMAN ATP4A_HUMAN 
-0.001	lansoprazole	3883	DB00448	Anti-Infective Agents.Anti-Infectives.Anti-Ulcer Agents.Enzyme Inhibitors.Proton-pump Inhibitors
			A02BC03
			ATP4A_HUMAN 
-0.001	pimozide	16362	DB01100	Anti-Dyskinesia Agents.Antipsychotic Agents.Dopamine Antagonists
			N05AG02
			DRD2_HUMAN CAC1G_HUMAN OPRD_HUMAN CALM_HUMAN KCNH2_HUMAN 
-0.001	droperidol	3168	DB00450	Adjuvants, Anesthesia.Antiemetics.Antipsychotic Agents.Dopamine Antagonists
			N01AX01.N05AD08
			DRD2_HUMAN 
-0.001	olanzapine	4585	DB00334	Antiemetics.Antipsychotic Agents.Antipsychotics.Serotonin Uptake Inhibitors
			N05AH03
			DRD2_HUMAN 5HT2C_HUMAN DRD3_HUMAN ADA1B_HUMAN ACM5_HUMAN DRD1_HUMAN ACM1_HUMAN ACM3_HUMAN 5HT2A_HUMAN DRD4_HUMAN HRH1_HUMAN ACM4_HUMAN ACM2_HUMAN 
-0.049	thiotepa	5453	DB04572	Not Available
			Not Available
			Not Available
-0.049	paclitaxel	4666	DB01229	Antineoplastic Agents.Antineoplastic Agents, Phytogenic.Tubulin Modulators
			L01CD01
			BCL2_HUMAN TBB1_HUMAN 
-0.049	docetaxel	3143	DB01248	Antimalarials.Antineoplastic Agents.Antineoplastic Agents, Phytogenic.Radiation-Sensitizing Agents
			L01CD02
			BCL2_HUMAN TBB1_HUMAN 

# High scoring drugs (side-effects)
38.392	oxaliplatin	4609	DB00526	Antineoplastic Agents
			L01XA03
			Not Available
8.491	fenoprofen	3342	DB00573	Anti-Inflammatory Agents, Non-Steroidal.Cyclooxygenase Inhibitors.Propionic acid derivatives
			M01AE04
			PGH1_HUMAN PGH2_HUMAN 
3.189	ropinirole	5095	DB00268	Antidyskinetics.Antiparkinson Agents.Central Nervous System Agents.Dopamine Agonists
			N04BC04
			DRD2_HUMAN DRD3_HUMAN DRD4_HUMAN 
3.189	vincristine	5978	DB00541	Antineoplastic Agents.Antineoplastic Agents, Phytogenic.Tubulin Modulators
			L01CA02
			TBB2_HUMAN 
-0.06	thiotepa	5453	DB04572	Not Available
			Not Available
			Not Available
-0.06	doxorubicin	1690	DB00997	Antibiotics.Antibiotics, Antineoplastic.Antineoplastic Agents
			L01DB01
			TOP2A_HUMAN 
-0.06	clomiphene citrate	2800	DB00822	Alcohol Deterrents.Enzyme Inhibitors
			N07BB01.P03AA04
			ALDH2_HUMAN BZRP_HUMAN 
-0.06	cyclophosphamide	2907	DB00531	Antineoplastic Agents.Antineoplastic Agents, Alkylating.Antirheumatic Agents.Immunosuppressive Agents.Mutagens.Myeloablative Agonists
			L01AA01.L01DB07
			Not Available
-0.06	2-chlorodeoxyadenosine	1546	DB00242	Antineoplastic Agents.Immunosuppressive Agents
			L01BB04
			PNPH_HUMAN ADA_HUMAN 
-0.06	idarubicin	3685	DB01177	Antibiotics.Antibiotics, Antineoplastic.Antineoplastic Agents
			L01DB06
			TOP2A_HUMAN 
-0.06	retinoic acid	5538	DB00755	Antineoplastic Agents.Cell Stimulants and Proliferants.Keratolytic Agents
			D10AD01.D10AD04.D10AD51.D10BA01.L01XX14.L01XX22
			RARG1_HUMAN RXRB_HUMAN AL1A1_HUMAN RARG2_HUMAN RAI3_HUMAN RXRG_HUMAN DAX1_HUMAN AL1A2_HUMAN TIG1_HUMAN 
-0.06	ketoprofen	3825	DB01009	Anti-Inflammatory Agents, Non-Steroidal.Cyclooxygenase Inhibitors
			M01AE03.M01AE17.M02AA10
			PGH1_HUMAN PGH2_HUMAN O95742_HUMAN ALBU_HUMAN IL8_HUMAN 
-0.06	tacrolimus	5372	DB00864	Immunosuppressive Agents
			D11AX14.L04AA05
			FKB1A_HUMAN 
-0.06	cyclosporine	2909	DB00091	Antifungal Agents.Antirheumatic Agents.Dermatologic Agents.Enzyme Inhibitors.Immunomodulatory Agents.Immunosuppressive Agents
			L04AA01
			CAMLG_HUMAN PPIA_HUMAN MDR1_HUMAN CANB2_HUMAN 
-0.06	ertapenem	150610	DB00303	Anti-Bacterial Agents.Antibacterial Agents
			J01DH03
			Not Available
-0.06	posaconazole	147912	DB01263	Antibiotics, Antifungal.Trypanocidal Agents
			J02AC04
			Not Available
-0.06	ciprofloxacin	2764	DB00537	Anti-Infective Agents.Anti-Infectives.Nucleic Acid Synthesis Inhibitors.Quinolones
			J01MA02.S01AX13.S02AA15.S03AA07
			ALBU_HUMAN TOP2A_HUMAN 
-0.06	bupivacaine	2474	DB00297	Anesthetics, Local
			N01BB01.N01BB10
			SC10A_HUMAN PE2R1_HUMAN 
-0.06	ropivacaine	71273	DB00296	Anesthetics.Anesthetics, Local.Local Anesthetics
			N01BB09
			SC10A_HUMAN 
-0.06	gabapentin	3446	DB00996	Analgesics.Anti-anxiety Agents.Anticonvulsants.Antimanic Agents.Antiparkinson Agents.Calcium Channel Blockers.Excitatory Amino Acid Antagonists
			N03AX12
			AA1R_HUMAN CAC1B_HUMAN Q5SQC4_HUMAN BCAT1_HUMAN CAC2D_HUMAN Q9NY47_HUMAN 
-0.06	lidocaine	3676	DB00281	Anesthetics.Anesthetics, Local.Anti-Arrhythmia Agents.Antiarrhythmic Agents
			A01AD11.C01BB01.C05AD01.D04AB01.N01BB02.R02AD02.S01HA07.S02DA01
			SCN5A_HUMAN SC10A_HUMAN EGFR_HUMAN SCN9A_HUMAN 
-0.06	DCF	4739	DB00552	Antibiotics.Antineoplastic Agents.Enzyme Inhibitors.Immunosuppressive Agents
			L01XX08
			ADA_HUMAN 
-0.06	mepivacaine	4062	DB00961	Anesthetics, Local
			N01BB03
			SC10A_HUMAN 
-0.06	procaine	4914	DB00721	Anesthetics.Anesthetics, Local.Local Anesthetics
			C01BA02.C05AD05.D04AB03.J01CE09.N01BA02.N01BA04.S01HA02.S01HA05
			SC10A_HUMAN NMD3A_HUMAN ACH10_HUMAN 5HT3R_HUMAN SC6A3_HUMAN 
-0.06	cytosine arabinoside	596	DB02097	Not Available
			Not Available
			UCK2_HUMAN 
-0.06	docetaxel	3143	DB01248	Antimalarials.Antineoplastic Agents.Antineoplastic Agents, Phytogenic.Radiation-Sensitizing Agents
			L01CD02
			BCL2_HUMAN TBB1_HUMAN 
-0.06	fludarabine	3367	DB01073	Antimetabolites.Antimetabolites, Antineoplastic.Antineoplastic Agents.Immunosuppressive Agents
			L01BB05
			DPOLA_HUMAN RIR1_HUMAN BCL2_HUMAN STAT1_HUMAN ADA_HUMAN 
-0.06	sulfasalazine	5353980	DB00795	Anti-Infective Agents.Anti-Inflammatory Agents, Non-Steroidal.Antirheumatic Agents.Gastrointestinal Agents.Sulfonamides
			A07EC01
			THIL_HUMAN XCT_HUMAN 
-0.06	imatinib	5291	DB00619	Antineoplastic Agents.Protein Kinase Inhibitors
			L01XE01
			ABCG2_HUMAN PGFRB_HUMAN ABL1_HUMAN KIT_HUMAN O43519_HUMAN NTRK1_HUMAN CSF1R_HUMAN MDR1_HUMAN PGFRA_HUMAN DDR1_HUMAN 

# Non null, negative weight on chemical substructures

# Non null, negative weight on side effects

# Low scoring drugs (substructures)
-0.049	amitriptyline	2160	DB00321	Adrenergic Uptake Inhibitors.Analgesics, Non-Narcotic.Antidepressive Agents, Tricyclic
			N06AA09
			SC6A4_HUMAN SC6A2_HUMAN KCNQ2_HUMAN ADA2A_HUMAN 
-0.049	benztropine	2344	DB00245	Antidyskinetics.Antiparkinson Agents.Dopamine Uptake Inhibitors.Muscarinic Antagonists.Parasympatholytics
			N04AC01
			ACM1_HUMAN SC6A3_HUMAN 
-0.049	cyclobenzaprine	2895	DB00924	Antidepressive Agents, Tricyclic.Muscle Relaxants.Muscle Relaxants, Central.Skeletal Muscle Relaxants.Tranquilizing Agents
			M03BX08
			5HT2A_HUMAN 
-0.049	cyproheptadine	2913	DB00434	Anti-Allergic Agents.Antihistamine derivatives.Antipruritics.Gastrointestinal Agents.Histamine H1 Antagonists.Serotonin Antagonists
			R06AX02
			5HT2A_HUMAN HRH1_HUMAN 
-0.049	atropine	3661	DB00572	Adjuvants, Anesthesia.Anti-Arrhythmia Agents.Bronchodilator Agents.Muscarinic Antagonists.Mydriatics.Parasympatholytics
			A03BA01.A03BA03.A03BB02.N04AC01.N04AC30.S01FA01.S01FA05
			ACM2_HUMAN ACM1_HUMAN ACM4_HUMAN ACM5_HUMAN ACM3_HUMAN ACES_HUMAN 
-0.049	ipratropium bromide	3746	DB00332	Antimuscarinics.Antispasmodics.Bronchodilator Agents.Cholinergic Antagonists
			R01AX03.R03BB01
			ACM1_HUMAN ACM2_HUMAN 
-0.049	loratadine	3957	DB00455	Anti-Allergic Agents.Antihistamines.Antipruritics.Histamine H1 Antagonists, Non-Sedating
			C09AA03.R06AX13.R06AX27
			HRH1_HUMAN 
-0.049	nortriptyline	4543	DB00540	Adrenergic Uptake Inhibitors.Antidepressants.Antidepressive Agents, Tricyclic.Norepinephrine-Reuptake Inhibitors
			N06AA10
			SC6A4_HUMAN SC6A2_HUMAN ALBU_HUMAN 
-0.049	protriptyline	4976	DB00344	Adrenergic Uptake Inhibitors.Antidepressive Agents.Antidepressive Agents, Tricyclic.Norepinephrine-Reuptake Inhibitors
			N06AA11
			SC6A2_HUMAN SC6A4_HUMAN 
-0.049	desloratadine	124087	DB00967	Antihistamines.Cholinergic Antagonists.Histamine H1 Antagonists, Non-Sedating
			R06AX27
			HRH1_HUMAN 
-0.049	carnitine	85	DB02648	Vitamin B Complex
			Not Available
			CACP_HUMAN OCTC_MOUSE CACP_MOUSE 
-0.049	GABA	119	DB02530	GABA Agents
			Not Available
			GATM_HUMAN 
-0.049	delta-aminolevulinic acid	137	DB00855	Photosensitizing Agents
			L01XD04
			HEM2_HUMAN 
-0.049	acetate	175	DB04184	Indicators and Reagents
			Not Available
			ADH7_HUMAN RETN_MOUSE ANTR2_HUMAN LYSC_CHICK VIME_PIG THTR_BOVIN PA1B3_BOVIN KINH_HUMAN SYT1_MOUSE DOT1L_HUMAN MMP12_HUMAN MGDP1_MOUSE GNMT_RAT LIS1_RAT KCRB_CHICK TTHY_HUMAN TYRO3_HUMAN KLK2_HORSE PYRD_HUMAN ELA1_PIG RNAS1_BOVIN NOS1_RAT CAH2_HUMAN TRYP_PIG FAAA_MOUSE AK1C3_HUMAN GRIA2_RAT PTN1_HUMAN NOS3_BOVIN KV2A7_MOUSE PPCKC_HUMAN LDHA_HUMAN ACE_HUMAN RNAS2_HUMAN QOR_HUMAN AK1C2_HUMAN CATA_HUMAN DAF_HUMAN GABT_PIG PURA1_MOUSE CANT1_HUMAN PLCD1_RAT LKHA4_HUMAN ESR2_RAT SAP3_HUMAN PA21B_PIG PEBP1_BOVIN ISG20_HUMAN GLO2_HUMAN C1TC_HUMAN 
-0.049	acetylcholine	187	DB03128	Acetylcholinesterase inhibitor.Cholinergic Agents.Vasodilator Agents
			Not Available
			Not Available
-0.049	L-arginine	232	DB00125	Conditionally Essential Amino Acids.Dietary supplement.Micronutrient
			B05XB01
			ASSY_HUMAN NOS3_HUMAN CTR3_HUMAN NOS2B_HUMAN ADC_HUMAN ARLY_HUMAN NOS2A_HUMAN CTR1_HUMAN NOS2C_HUMAN ARGI2_HUMAN CTR4_HUMAN 
-0.049	betaine	247	DB04455	Gastrointestinal Agents.Lipotropic Agents
			Not Available
			Not Available
-0.049	ACA	564	DB04134	Antifibrinolytic Agents
			Not Available
			TPA_HUMAN 
-0.049	lactate	612	DB04398	Not Available
			Not Available
			Not Available
-0.049	lindane	727	DB00431	Antiscabies Agent.Insecticides.Scabicide
			D08AE01.P03AB02
			Not Available
-0.049	GLY	750	DB00145	Dietary supplement.Glycine Agents.Micronutrient.Non-Essential Amino Acids
			B03AA01.B05CX03
			GATM_HUMAN NMD3B_HUMAN GCSP_HUMAN SC6A9_HUMAN KBL_HUMAN HEM1_HUMAN HEM0_HUMAN GCSH_HUMAN SYG_HUMAN NMDE1_HUMAN GSHB_HUMAN BAAT_HUMAN GPR18_HUMAN NMDE3_HUMAN Q53ET4_HUMAN Q5BJF5_HUMAN Q5HYG8_HUMAN GLYAT_HUMAN S36A1_HUMAN Q8N1A5_HUMAN GLYL2_HUMAN GLRA1_HUMAN GLYL1_HUMAN AGT2_HUMAN VIAAT_HUMAN SOX_HUMAN SC6A5_HUMAN SPYA_HUMAN GLRB_HUMAN GLYC_HUMAN GLRA3_HUMAN GLRA2_HUMAN GNMT_HUMAN GLYM_HUMAN 
-0.049	vitamin A	1071	DB00162	Anti-acne Agents.Essential Vitamin.Vitamins.Vitamins (Vitamin A)
			A11CA01.V04CB01
			AL1A2_HUMAN AL1A1_HUMAN CRAL_HUMAN LRAT_HUMAN DHRS3_HUMAN AL1A3_HUMAN RETST_HUMAN RDH11_HUMAN DHRS4_HUMAN RDH14_HUMAN RDH12_HUMAN Q9NYR8_HUMAN RET1_HUMAN RDH1_HUMAN RDH13_HUMAN IRBP_HUMAN RET5_HUMAN RET7_HUMAN RETBP_HUMAN RET2_HUMAN 
-0.049	tetrahydrobiopterin	1125	DB00360	Cofactor.Dietary supplement
			Not Available
			PH4H_HUMAN NOS3_HUMAN TY3H_HUMAN TPH1_HUMAN 
-0.049	acyclovir	2022	DB00787	Antiviral Agents.Nucleosides and Nucleotides
			D06BB03.J05AB01.J05AB11.S01AD03
			PNPH_HUMAN 
-0.049	HTM	2123	DB00488	Antineoplastic Agents.Antineoplastic Agents, Alkylating
			L01XX03
			Not Available
-0.049	amantadine	2130	DB00915	Analgesics, Non-Narcotic.Antiparkinson Agents.Antiviral Agents.Dopamine Agents
			N04BB01
			DRD2_HUMAN DRD1_HUMAN 
-0.049	amifostine	2141	DB01143	Radiation-Protective Agents
			V03AF05
			ENPP1_HUMAN PPBN_HUMAN 
-0.049	theophylline	2153	DB00277	Bronchodilator Agents.Phosphodiesterase Inhibitors.Respiratory Smooth Muscle Relaxants.Vasodilator Agents
			R03DA04.R03DA05
			PDE3A_HUMAN PDE4B_HUMAN AA2BR_HUMAN PDE4A_HUMAN PDE5A_HUMAN AA1R_HUMAN AA2AR_HUMAN 
-0.049	bethanechol	2370	DB01019	Muscarinic Agonists.Parasympathomimetics
			N07AB02
			ACM1_HUMAN 

# Low scoring drugs (side-effects)
-0.06	ethotoin	3292	DB00754	Anticonvulsants
			N03AB01
			SCN5A_HUMAN 
-0.06	hydroxyzine	3658	DB00557	Antipruritics.Anxiolytics sedatives and hypnotics.Histamine H1 Antagonists
			N05BB01
			HRH1_HUMAN 
-0.06	benztropine	2344	DB00245	Antidyskinetics.Antiparkinson Agents.Dopamine Uptake Inhibitors.Muscarinic Antagonists.Parasympatholytics
			N04AC01
			ACM1_HUMAN SC6A3_HUMAN 
-0.06	solifenacin succinate	154059	DB01591	Anti-Incontinence Agents.Antispasmodics.Muscarinic Antagonists
			G04BD08
			ACM3_HUMAN ACM1_HUMAN 
-0.06	darifenacin	72054	DB00496	Muscarinic Antagonists.Urinary antispasmodics
			G04BD10
			ACM3_HUMAN 
-0.06	GABA	119	DB02530	GABA Agents
			Not Available
			GATM_HUMAN 
-0.06	delta-aminolevulinic acid	137	DB00855	Photosensitizing Agents
			L01XD04
			HEM2_HUMAN 
-0.06	acetate	175	DB04184	Indicators and Reagents
			Not Available
			ADH7_HUMAN RETN_MOUSE ANTR2_HUMAN LYSC_CHICK VIME_PIG THTR_BOVIN PA1B3_BOVIN KINH_HUMAN SYT1_MOUSE DOT1L_HUMAN MMP12_HUMAN MGDP1_MOUSE GNMT_RAT LIS1_RAT KCRB_CHICK TTHY_HUMAN TYRO3_HUMAN KLK2_HORSE PYRD_HUMAN ELA1_PIG RNAS1_BOVIN NOS1_RAT CAH2_HUMAN TRYP_PIG FAAA_MOUSE AK1C3_HUMAN GRIA2_RAT PTN1_HUMAN NOS3_BOVIN KV2A7_MOUSE PPCKC_HUMAN LDHA_HUMAN ACE_HUMAN RNAS2_HUMAN QOR_HUMAN AK1C2_HUMAN CATA_HUMAN DAF_HUMAN GABT_PIG PURA1_MOUSE CANT1_HUMAN PLCD1_RAT LKHA4_HUMAN ESR2_RAT SAP3_HUMAN PA21B_PIG PEBP1_BOVIN ISG20_HUMAN GLO2_HUMAN C1TC_HUMAN 
-0.06	acetylcholine	187	DB03128	Acetylcholinesterase inhibitor.Cholinergic Agents.Vasodilator Agents
			Not Available
			Not Available
-0.06	L-arginine	232	DB00125	Conditionally Essential Amino Acids.Dietary supplement.Micronutrient
			B05XB01
			ASSY_HUMAN NOS3_HUMAN CTR3_HUMAN NOS2B_HUMAN ADC_HUMAN ARLY_HUMAN NOS2A_HUMAN CTR1_HUMAN NOS2C_HUMAN ARGI2_HUMAN CTR4_HUMAN 
-0.06	betaine	247	DB04455	Gastrointestinal Agents.Lipotropic Agents
			Not Available
			Not Available
-0.06	lactate	612	DB04398	Not Available
			Not Available
			Not Available
-0.06	GLY	750	DB00145	Dietary supplement.Glycine Agents.Micronutrient.Non-Essential Amino Acids
			B03AA01.B05CX03
			GATM_HUMAN NMD3B_HUMAN GCSP_HUMAN SC6A9_HUMAN KBL_HUMAN HEM1_HUMAN HEM0_HUMAN GCSH_HUMAN SYG_HUMAN NMDE1_HUMAN GSHB_HUMAN BAAT_HUMAN GPR18_HUMAN NMDE3_HUMAN Q53ET4_HUMAN Q5BJF5_HUMAN Q5HYG8_HUMAN GLYAT_HUMAN S36A1_HUMAN Q8N1A5_HUMAN GLYL2_HUMAN GLRA1_HUMAN GLYL1_HUMAN AGT2_HUMAN VIAAT_HUMAN SOX_HUMAN SC6A5_HUMAN SPYA_HUMAN GLRB_HUMAN GLYC_HUMAN GLRA3_HUMAN GLRA2_HUMAN GNMT_HUMAN GLYM_HUMAN 
-0.06	triiodothyronine	861	DB00279	Hormone Replacement Agents
			H03AA02
			THB1_HUMAN THA_HUMAN THBG_HUMAN TTHY_HUMAN ALBU_HUMAN THB2_HUMAN 
-0.06	magnesium	888	DB01378	Not Available
			A02AA01.A02AA02.A02AA03.A02AA04.A02AA05.A06AD01.A06AD02.A06AD03.A06AD04.A06AD19.A12CC01.A12CC02.A12CC03.A12CC04.A12CC05.A12CC06.A12CC07.A12CC08.A12CC09.A12CC10.A12CC30.B05CB03.B05XA05.B05XA10.B05XA11.C10AX07.D11AX05.G04BX01.V04CC02
			AT1A1_HUMAN 
-0.06	vitamin A	1071	DB00162	Anti-acne Agents.Essential Vitamin.Vitamins.Vitamins (Vitamin A)
			A11CA01.V04CB01
			AL1A2_HUMAN AL1A1_HUMAN CRAL_HUMAN LRAT_HUMAN DHRS3_HUMAN AL1A3_HUMAN RETST_HUMAN RDH11_HUMAN DHRS4_HUMAN RDH14_HUMAN RDH12_HUMAN Q9NYR8_HUMAN RET1_HUMAN RDH1_HUMAN RDH13_HUMAN IRBP_HUMAN RET5_HUMAN RET7_HUMAN RETBP_HUMAN RET2_HUMAN 
-0.06	actinomycin D	2019	DB00970	Anti-Bacterial Agents.Antibiotics.Antibiotics, Antineoplastic.Antineoplastic Agents.Nucleic Acid Synthesis Inhibitors.Protein Synthesis Inhibitors
			L01DA01
			Not Available
-0.06	p-aminohippuric acid	2148	DB00345	Diagnostic aids.Indicators and Reagents
			Not Available
			Not Available
-0.06	theophylline	2153	DB00277	Bronchodilator Agents.Phosphodiesterase Inhibitors.Respiratory Smooth Muscle Relaxants.Vasodilator Agents
			R03DA04.R03DA05
			PDE3A_HUMAN PDE4B_HUMAN AA2BR_HUMAN PDE4A_HUMAN PDE5A_HUMAN AA1R_HUMAN AA2AR_HUMAN 
-0.06	amprenavir	2177	DB00701	Anti-HIV Agents.Antibiotics, Antitubercular.HIV Protease Inhibitors
			J05AE05.J05AE07
			Not Available
-0.06	azelaic acid	2266	DB00548	Antineoplastic Agents.Dermatologic Agents
			D10AX03
			S5A2_HUMAN TYRO_HUMAN 
-0.06	bacitracin	2283	DB00626	Anti-Bacterial Agents.Anti-Infective Agents, Local
			D06AX05.R02AB04
			A2MG_HUMAN TKN1_HUMAN IDE_HUMAN 
-0.06	bethanechol	2370	DB01019	Muscarinic Agonists.Parasympathomimetics
			N07AB02
			ACM1_HUMAN 
-0.06	volley	2484	DB01091	Antifungal Agents
			D01AE23
			ERG1_HUMAN 
-0.06	carbachol	2551	DB00411	Analgesics, Non-Narcotic.Cardiotonic Agents.Cholinergic Agonists.Miotics
			N07AB01.S01EB02
			ACM1_HUMAN ACM2_HUMAN ACHA2_HUMAN 
-0.06	ciclopirox	2749	DB01188	Antifungal Agents
			D01AE14.G01AX12
			LOX15_HUMAN PGH1_HUMAN PGH2_HUMAN 
-0.06	clotrimazole	2812	DB00257	Anti-Infective Agents, Local.Antifungal Agents.Growth Inhibitors
			A01AB18.D01AC01.G01AF02
			KCNN4_HUMAN 
-0.06	dapsone	2955	DB00250	Anti-Infective Agents.Anti-Infectives.Anti-inflammatory Agents.Antimalarials.Antimycobacterials.Folic Acid Antagonists.Leprostatic Agents
			J04BA02
			DYR_HUMAN 
-0.06	dipivefrin	3105	DB00449	Adrenergic Agonists.Ophthalmologicals.Sympathomimetics
			S01EA02
			ADA2A_HUMAN 

#### Component 21 (Correlation 0.683): high scoring substructures and side effects ####

# Non null, positive weight on chemical substructures
1	>= 1 saturated or aromatic heteroatom-containing ring size 4 (freq: 37)
0.008	>= 1 any ring size 4 (freq: 42)

# Non null, positive weight on side effects
0.924	pseudomembranous.colitis (freq: 48)
0.331	nephropathy (freq: 58)
0.184	serum.sickness (freq: 47)
0.049	Diaper.rash (freq: 7)

# High scoring drugs (substructures)
4.829	oxacillin	4607	DB00713	Anti-Bacterial Agents.Penicillins
			J01CF01.J01CF02.J01CF04.J01CF05
			Not Available
4.829	dicloxacillin	3040	DB00485	Anti-Bacterial Agents
			J01CF01
			Not Available
4.829	cefoperazone	2629	DB01329	Anti-Bacterial Agents.Antibacterial Agents.Cephalosporins
			J01DD12
			ALBU_HUMAN 
4.829	cefotetan	50614	DB01330	Anti-Bacterial Agents
			J01DC05
			Not Available
4.829	cefazolin	2617	DB01327	Anti-Bacterial Agents.Cephalosporins
			J01DB04
			MRP4_HUMAN ALBU_HUMAN PON1_HUMAN 
4.829	ceftazidime	2650	DB00438	Anti-Bacterial Agents
			J01DD02
			Not Available
4.829	cefoxitin	2637	DB01331	Anti-Bacterial Agents.Antibacterial Agents.Cephalosporins
			J01DC01
			Not Available
4.829	cefditoren	9571074	DB01066	Anti-Bacterial Agents
			J01DD16
			Not Available
4.829	cefdinir	6398970	DB00535	Anti-Bacterial Agents.Anti-Infectives
			J01DD15
			PERM_HUMAN 
4.829	cefpodoxime	54547	DB01416	Anti-Bacterial Agents.Antibacterial Agents.Cephalosporins
			J01DD13
			Not Available
4.829	cefixime	2675	DB00671	Anti-Bacterial Agents.Cephalosporins
			J01DD08
			Not Available
4.829	ceftriaxone	2656	DB01212	Anti-Bacterial Agents.Cephalosporins
			J01DD04
			Not Available
4.829	ceftizoxime	2655	DB01332	Anti-Bacterial Agents.Cephalosporins
			J01DD07
			Not Available
4.829	cephem	2654	DB01415	Anti-Bacterial Agents.Cephalosporins
			J01DD14
			S15A1_HUMAN 
4.829	cefotaxime	2631	DB00493	Anti-Bacterial Agents
			J01DD01
			Not Available
4.829	cefepime	2622	DB01413	Anti-Bacterial Agents.Antibacterial Agents.Cephalosporins
			J01DE01
			Not Available
4.829	aztreonam	2274	DB00355	Anti-Bacterial Agents
			J01DF01
			Not Available
4.829	carbenicillin indanyl sodium	2575	DB00415	Anti-Bacterial Agents.Penicillins
			J01CA01.J01CA02.J01CA06.J01CA14.J01CA15.S01AA19
			Not Available
4.829	LCBF	3956	DB00447	Anti-Bacterial Agents.Anti-Infective Agents.Antibiotics
			J01DC08
			Not Available
4.829	cephalexin	2666	DB00567	Anti-Bacterial Agents.Cephalosporins
			J01DB01
			Not Available
4.829	cefuroxime	2658	DB01112	Anti-Bacterial Agents.Cephalosporins
			J01DC02
			Not Available
4.829	cefprozil	2646	DB01150	Anti-Bacterial Agents.Cephalosporins
			J01DC10
			Not Available
4.829	cefadroxil	2610	DB01140	Anti-Bacterial Agents.Cephalosporins
			J01DB05
			S15A1_HUMAN S15A2_HUMAN 
4.829	cefaclor	2609	DB00833	Anti-Bacterial Agents.Cephalosporins
			J01DC04
			Not Available
4.829	cephradine	2673	DB01333	Anti-Bacterial Agents
			J01DB09
			Not Available
4.829	ertapenem	150610	DB00303	Anti-Bacterial Agents.Antibacterial Agents
			J01DH03
			Not Available
4.829	piperacillin	4834	DB00319	Anti-Bacterial Agents.Penicillins
			J01CA12
			Not Available
4.829	penicillin V	4730	DB00417	Anti-Bacterial Agents.Penicillins
			J01CE02.J01CE10
			Not Available
4.829	carbenicillin	2559	DB00578	Anti-Bacterial Agents
			J01CA03
			Not Available

# High scoring drugs (side-effects)
6.448	cefdinir	6398970	DB00535	Anti-Bacterial Agents.Anti-Infectives
			J01DD15
			PERM_HUMAN 
6.448	cefpodoxime	54547	DB01416	Anti-Bacterial Agents.Antibacterial Agents.Cephalosporins
			J01DD13
			Not Available
6.448	cefprozil	2646	DB01150	Anti-Bacterial Agents.Cephalosporins
			J01DC10
			Not Available
6.448	cefuroxime	2658	DB01112	Anti-Bacterial Agents.Cephalosporins
			J01DC02
			Not Available
6.448	cephem	2654	DB01415	Anti-Bacterial Agents.Cephalosporins
			J01DD14
			S15A1_HUMAN 
5.889	cefoxitin	2637	DB01331	Anti-Bacterial Agents.Antibacterial Agents.Cephalosporins
			J01DC01
			Not Available
5.889	cefditoren	9571074	DB01066	Anti-Bacterial Agents
			J01DD16
			Not Available
5.889	cefixime	2675	DB00671	Anti-Bacterial Agents.Cephalosporins
			J01DD08
			Not Available
5.889	cefazolin	2617	DB01327	Anti-Bacterial Agents.Cephalosporins
			J01DB04
			MRP4_HUMAN ALBU_HUMAN PON1_HUMAN 
5.889	ceftriaxone	2656	DB01212	Anti-Bacterial Agents.Cephalosporins
			J01DD04
			Not Available
5.889	cefadroxil	2610	DB01140	Anti-Bacterial Agents.Cephalosporins
			J01DB05
			S15A1_HUMAN S15A2_HUMAN 
5.889	dicloxacillin	3040	DB00485	Anti-Bacterial Agents
			J01CF01
			Not Available
5.889	oxacillin	4607	DB00713	Anti-Bacterial Agents.Penicillins
			J01CF01.J01CF02.J01CF04.J01CF05
			Not Available
5.889	penicillin G	2349	DB01053	Anti-Bacterial Agents.Penicillins
			J01CE01.J01CE02.J01CE10.S01AA14
			Not Available
5.067	ceftazidime	2650	DB00438	Anti-Bacterial Agents
			J01DD02
			Not Available
5.067	cefotetan	50614	DB01330	Anti-Bacterial Agents
			J01DC05
			Not Available
5.067	ceftizoxime	2655	DB01332	Anti-Bacterial Agents.Cephalosporins
			J01DD07
			Not Available
5.067	cefepime	2622	DB01413	Anti-Bacterial Agents.Antibacterial Agents.Cephalosporins
			J01DE01
			Not Available
5.067	cephalexin	2666	DB00567	Anti-Bacterial Agents.Cephalosporins
			J01DB01
			Not Available
4.551	minocycline	4200	DB01017	Anti-Bacterial Agents.Tetracyclines
			A01AB23.J01AA08
			CYC_HUMAN IL1B_HUMAN LOX5_HUMAN MMP9_HUMAN VEGFA_HUMAN CASP1_HUMAN CASP3_HUMAN 
4.551	ciprofloxacin	2764	DB00537	Anti-Infective Agents.Anti-Infectives.Nucleic Acid Synthesis Inhibitors.Quinolones
			J01MA02.S01AX13.S02AA15.S03AA07
			ALBU_HUMAN TOP2A_HUMAN 
4.551	ofloxacin	4583	DB01165	Anti-Bacterial Agents.Anti-Infective Agents, Urinary.Anti-Infectives.Nucleic Acid Synthesis Inhibitors.Quinolones
			J01MA01.J01MA02.J01MA12.S01AX11.S01AX13.S01AX19.S02AA15.S03AA07
			TOP2A_HUMAN 
4.551	sulfasalazine	5353980	DB00795	Anti-Infective Agents.Anti-Inflammatory Agents, Non-Steroidal.Antirheumatic Agents.Gastrointestinal Agents.Sulfonamides
			A07EC01
			THIL_HUMAN XCT_HUMAN 
4.551	sulfisoxazole	5344	DB00263	Anti-Infective Agents.Anti-Infectives.Sulfonamides
			J01EB05
			Not Available
4.551	cefaclor	2609	DB00833	Anti-Bacterial Agents.Cephalosporins
			J01DC04
			Not Available
4.551	ampicillin	2173	DB00415	Anti-Bacterial Agents.Penicillins
			J01CA01.J01CA02.J01CA06.J01CA14.J01CA15.S01AA19
			Not Available
4.551	metronidazole	4173	DB00916	Anti-Infective Agents.Anti-Infectives.Antiprotozoal Agents.Antiprotozoals.Radiation-Sensitizing Agents
			A01AB17.D06BX01.G01AF01.J01XD01.P01AB01
			Not Available
4.551	azithromycin	2269	DB00207	Anti-Bacterial Agents.Other Macrolides
			J01FA10
			Not Available
4.288	clarithromycin	54688	DB01211	Anti-Bacterial Agents.Other Macrolides.Protein Synthesis Inhibitors
			J01FA09
			Not Available

# Non null, negative weight on chemical substructures

# Non null, negative weight on side effects

# Low scoring drugs (substructures)
-0.21	amitriptyline	2160	DB00321	Adrenergic Uptake Inhibitors.Analgesics, Non-Narcotic.Antidepressive Agents, Tricyclic
			N06AA09
			SC6A4_HUMAN SC6A2_HUMAN KCNQ2_HUMAN ADA2A_HUMAN 
-0.21	amoxapine	2170	DB00543	Adrenergic Uptake Inhibitors.Antidepressive Agents, Second-Generation.Dopamine Antagonists.Neurotransmitter Uptake Inhibitors.Serotonin Uptake Inhibitors
			N06AA17
			SC6A4_HUMAN SC6A2_HUMAN 
-0.21	azelastine	2267	DB00972	Anti-Allergic Agents.Anti-Inflammatory Agents, Non-Steroidal.Bronchodilator Agents.Histamine H1 Antagonists.Histamine H1 Antagonists, Non-Sedating.Lipoxygenase Inhibitors.Platelet Aggregation Inhibitors
			R01AC03.R06AX19.S01GX07
			HRH1_HUMAN 
-0.21	benztropine	2344	DB00245	Antidyskinetics.Antiparkinson Agents.Dopamine Uptake Inhibitors.Muscarinic Antagonists.Parasympatholytics
			N04AC01
			ACM1_HUMAN SC6A3_HUMAN 
-0.21	carbamazepine	2554	DB00564	Analgesics.Analgesics, Non-Narcotic.Anticonvulsants.Antimanic Agents
			N03AF01
			SCN5A_HUMAN 
-0.21	clomipramine	2801	DB01242	Antidepressive Agents, Tricyclic.Serotonin Uptake Inhibitors
			N06AA04
			SC6A4_HUMAN SC6A2_HUMAN Q5TZY3_HUMAN 5HT2A_HUMAN 
-0.21	clozapine	2818	DB00363	Antipsychotic Agents.Antipsychotics.GABA Antagonists.Serotonin Antagonists
			N05AH02
			DRD4_HUMAN HRH1_HUMAN DRD2_HUMAN D1IP_HUMAN HRH4_HUMAN 5HT2A_HUMAN 5HT1A_HUMAN 5HT2C_HUMAN DRD1_HUMAN 
-0.21	cyclobenzaprine	2895	DB00924	Antidepressive Agents, Tricyclic.Muscle Relaxants.Muscle Relaxants, Central.Skeletal Muscle Relaxants.Tranquilizing Agents
			M03BX08
			5HT2A_HUMAN 
-0.21	cyproheptadine	2913	DB00434	Anti-Allergic Agents.Antihistamine derivatives.Antipruritics.Gastrointestinal Agents.Histamine H1 Antagonists.Serotonin Antagonists
			R06AX02
			5HT2A_HUMAN HRH1_HUMAN 
-0.21	desipramine	2995	DB01151	Adrenergic Uptake Inhibitors.Antidepressants.Antidepressive Agents, Tricyclic.Enzyme Inhibitors.Norepinephrine-Reuptake Inhibitors
			N06AA01
			ACM1_HUMAN SC6A2_HUMAN ADRB2_HUMAN ACM2_HUMAN SC6A4_HUMAN HRH1_HUMAN ADRB1_HUMAN ASM_HUMAN 
-0.21	diazepam	3016	DB00829	Adjuvants, Anesthesia.Anesthetics, Intravenous.Anti-anxiety Agents.Anticonvulsants.Antiemetics.GABA Modulators.Hypnotics and Sedatives.Muscle Relaxants, Central
			N05BA01.N05BA17
			BZRP_HUMAN GBRA1_HUMAN GBRA2_HUMAN GBRA3_HUMAN 
-0.21	doxepin	3158	DB01142	Anti-anxiety Agents.Antidepressants.Antidepressive Agents, Tricyclic.Antipruritics.Histamine Antagonists.Norepinephrine-Reuptake Inhibitors
			N06AA12
			SC6A4_HUMAN SC6A2_HUMAN HRH1_HUMAN HRH2_HUMAN 
-0.21	emedastine	3219	DB01084	Anti-Allergic Agents.Histamine H1 Antagonists
			S01GX06
			HRH1_HUMAN 
-0.21	epinastine	3241	DB00751	Antihistamines.Histamine H1 Antagonists.Ophthalmics
			R06AX24.S01GX10
			HRH1_HUMAN HRH2_HUMAN ADA1A_HUMAN ADA2A_HUMAN 5HT2A_HUMAN 
-0.21	fenoldopam	3340	DB00800	Antihypertensive Agents.Dopamine Agonists.Vasodilator Agents
			C01CA19
			DRD5_HUMAN DRD1_HUMAN ADA2B_HUMAN ADA2C_HUMAN ADA2A_HUMAN 
-0.21	flumazenil	3373	DB01205	Antidotes.GABA Modulators
			V03AB25
			GBRA1_HUMAN 
-0.21	flurazepam	3393	DB00690	Anti-anxiety Agents.GABA Modulators.Hypnotics and Sedatives
			N05CD01
			GBRA1_HUMAN GBRB1_HUMAN GBRB3_HUMAN GBRA5_HUMAN GBRA3_HUMAN GBRA2_HUMAN GBRB2_HUMAN GBRA4_HUMAN GBRA6_HUMAN 
-0.21	galantamine	3449	DB00674	Cholinesterase Inhibitors.Nootropic Agents.Parasympathomimetics
			N06DA04
			ACES_HUMAN 
-0.21	atropine	3661	DB00572	Adjuvants, Anesthesia.Anti-Arrhythmia Agents.Bronchodilator Agents.Muscarinic Antagonists.Mydriatics.Parasympatholytics
			A03BA01.A03BA03.A03BB02.N04AC01.N04AC30.S01FA01.S01FA05
			ACM2_HUMAN ACM1_HUMAN ACM4_HUMAN ACM5_HUMAN ACM3_HUMAN ACES_HUMAN 
-0.21	imipramine	3696	DB00458	Adrenergic Uptake Inhibitors.Antidepressive Agents, Tricyclic.Norepinephrine-Reuptake Inhibitors
			N06AA02.N06AA03.N06AA06
			SC6A2_HUMAN SC6A4_HUMAN AA1R_HUMAN 
-0.21	ipratropium bromide	3746	DB00332	Antimuscarinics.Antispasmodics.Bronchodilator Agents.Cholinergic Antagonists
			R01AX03.R03BB01
			ACM1_HUMAN ACM2_HUMAN 
-0.21	loratadine	3957	DB00455	Anti-Allergic Agents.Antihistamines.Antipruritics.Histamine H1 Antagonists, Non-Sedating
			C09AA03.R06AX13.R06AX27
			HRH1_HUMAN 
-0.21	lorazepam	3958	DB00186	Anti-anxiety Agents.Anticonvulsants.Antiemetics.Benzodiazepines.GABA Modulators.Hypnotics and Sedatives
			N05BA06
			GBRA6_HUMAN BZRP_HUMAN GBRA1_HUMAN GBRB1_HUMAN GBRB3_HUMAN GBRA5_HUMAN GBRA3_HUMAN GBRA2_HUMAN GBRB2_HUMAN GBRA4_HUMAN 
-0.21	loxapine	3964	DB00408	Antipsychotic Agents.Antipsychotics.Dopamine Antagonists
			N05AH01
			DRD1_HUMAN DRD2_HUMAN 
-0.21	midazolam	4192	DB00683	Adjuvants, Anesthesia.Anesthetics, Intravenous.Anti-anxiety Agents.GABA Modulators.Hypnotics and Sedatives
			N05CD08
			GBRA1_HUMAN GBRB1_HUMAN GBRB3_HUMAN GBRA5_HUMAN GBRA3_HUMAN GBRA2_HUMAN GBRB2_HUMAN GBRA4_HUMAN GBRA6_HUMAN 
-0.21	mirtazapine	4205	DB00370	Adrenergic alpha-Antagonists.Antidepressive Agents, Tricyclic.Histamine H1 Antagonists
			N06AX11
			5HT2A_HUMAN 5HT3R_HUMAN ADA2A_HUMAN 5HT2C_HUMAN 5HT1A_HUMAN OPRK_HUMAN HRH1_HUMAN 
-0.21	nevirapine	4463	DB00238	Anti-HIV Agents.Nonnucleoside Reverse Transcriptase Inhibitors.Reverse Transcriptase Inhibitors
			J05AG01
			Not Available
-0.21	nortriptyline	4543	DB00540	Adrenergic Uptake Inhibitors.Antidepressants.Antidepressive Agents, Tricyclic.Norepinephrine-Reuptake Inhibitors
			N06AA10
			SC6A4_HUMAN SC6A2_HUMAN ALBU_HUMAN 
-0.21	olanzapine	4585	DB00334	Antiemetics.Antipsychotic Agents.Antipsychotics.Serotonin Uptake Inhibitors
			N05AH03
			DRD2_HUMAN 5HT2C_HUMAN DRD3_HUMAN ADA1B_HUMAN ACM5_HUMAN DRD1_HUMAN ACM1_HUMAN ACM3_HUMAN 5HT2A_HUMAN DRD4_HUMAN HRH1_HUMAN ACM4_HUMAN ACM2_HUMAN 

# Low scoring drugs (side-effects)
-0.356	cyclopentolate	2905	DB00979	Antimuscarinic eye preparations.Muscarinic Antagonists.Mydriatics.Parasympatholytics
			S01FA04
			ACM1_HUMAN 
-0.356	midazolam	4192	DB00683	Adjuvants, Anesthesia.Anesthetics, Intravenous.Anti-anxiety Agents.GABA Modulators.Hypnotics and Sedatives
			N05CD08
			GBRA1_HUMAN GBRB1_HUMAN GBRB3_HUMAN GBRA5_HUMAN GBRA3_HUMAN GBRA2_HUMAN GBRB2_HUMAN GBRA4_HUMAN GBRA6_HUMAN 
-0.356	vigabatrin	5665	DB01080	Anticonvulsants.Enzyme Inhibitors.GABA Agents
			N03AG04
			GABT_HUMAN 
-0.356	triazolam	5556	DB00897	Adjuvants, Anesthesia.Anti-anxiety Agents.Benzodiazepines.GABA Modulators
			N05CD05
			BZRP_HUMAN 
-0.356	N-0437	57537	Not Available	Not Available
			Not Available
			Not Available
-0.356	compendium	2441	DB01558	Anti-anxiety Agents.Benzodiazepines.GABA Modulators.Hypnotics and Sedatives
			Not Available
			GBRA2_HUMAN 
-0.356	delta 9-tetrahydrocannabinol	2978	DB00470	Analgesics.Analgesics, Non-Narcotic.Antiemetics.Hallucinogens.Psychotropic Drugs
			A04AD10
			CNR1_HUMAN 
-0.356	flumazenil	3373	DB01205	Antidotes.GABA Modulators
			V03AB25
			GBRA1_HUMAN 
-0.356	temazepam	5391	DB00231	Adjuvants, Anesthesia.Anti-anxiety Agents.Benzodiazepines.GABA Modulators.Hypnotics and Sedatives
			N05CD07
			BZRP_HUMAN 
-0.356	atropine	3661	DB00572	Adjuvants, Anesthesia.Anti-Arrhythmia Agents.Bronchodilator Agents.Muscarinic Antagonists.Mydriatics.Parasympatholytics
			A03BA01.A03BA03.A03BB02.N04AC01.N04AC30.S01FA01.S01FA05
			ACM2_HUMAN ACM1_HUMAN ACM4_HUMAN ACM5_HUMAN ACM3_HUMAN ACES_HUMAN 
-0.356	baclofen	2284	DB00181	GABA Agonists.Muscle Relaxants.Muscle Relaxants, Central.Skeletal Muscle Relaxants
			M03BX01
			GABR1_HUMAN GABR2_HUMAN 
-0.356	butorphanol	2487	DB00611	Analgesics, Opioid.Antitussive Agents.Narcotic Antagonists.Narcotics
			N02AF01
			OPRK_HUMAN OPRM_HUMAN OPRD_HUMAN 
-0.356	daunorubicin	2958	DB00694	Antibiotics.Antibiotics, Antineoplastic.Antineoplastic Agents
			L01DB02
			MDR1_HUMAN MRP1_HUMAN 
-0.356	galantamine	3449	DB00674	Cholinesterase Inhibitors.Nootropic Agents.Parasympathomimetics
			N06DA04
			ACES_HUMAN 
-0.356	isocarboxazid	3759	DB01247	Antidepressants.Antidepressive Agents.Monoamine Oxidase Inhibitors
			N06AF01
			AOFA_HUMAN AOFB_HUMAN 
-0.356	rimantadine	5071	DB00478	Antiviral Agents.Nucleic Acid Synthesis Inhibitors
			J05AC02
			Not Available
-0.356	rivastigmine	5077	DB00989	Cholinergic Agents.Cholinesterase Inhibitors.Neuroprotective Agents.Nootropic Agents.Parasympathomimetics
			N06DA03
			ACES_HUMAN CHLE_HUMAN 
-0.356	zaleplon	5719	DB00962	Anticonvulsants.Anxiolytics sedatives and hypnotics.Hypnotics and Sedatives
			N05CF03
			BZRP_HUMAN GBRA1_HUMAN 
-0.356	zopiclone	5735	DB01198	Hypnotics and Sedatives
			N05CF01
			BZRP_HUMAN 
-0.356	moricizine	34633	DB00680	Anti-Arrhythmia Agents
			Not Available
			SCN5A_HUMAN 
-0.356	ethotoin	3292	DB00754	Anticonvulsants
			N03AB01
			SCN5A_HUMAN 
-0.356	gadodiamide	60754	DB00225	Contrast Media
			V08CA03
			Not Available
-0.356	methysergide	4163	DB00247	Serotonin Antagonists.Sympatholytics.Vasoconstrictor Agents
			N02CA04
			5HT2A_HUMAN 5HT1A_HUMAN 5HT7R_HUMAN 5HT2C_HUMAN 
-0.356	salbutamol	2083	DB01001	Adrenergic beta-Agonists.Bronchodilator Agents.Tocolytic Agents
			R03AC02.R03CC02
			ADRB2_HUMAN IL8_HUMAN 
-0.356	dolasetron	3148	DB00757	Antiemetics.Serotonin Antagonists
			A04AA04
			5HT3R_HUMAN 
-0.356	rizatriptan	5078	DB00953	Anti-inflammatory Agents.Anti-migraine Agents.Selective Serotonin Agonists.Serotonin Agonists.Vasoconstrictor Agents
			N02CC04
			5HT1D_HUMAN 5HT1B_HUMAN 5HT1F_HUMAN 5HT4R_HUMAN 
-0.356	fosphenytoin	56339	DB01320	Anticonvulsants
			N03AB05
			SCN5A_HUMAN 
-0.356	frovatriptan	77992	DB00998	Anti-inflammatory Agents.Anti-migraine Agents.Serotonin Agonists.Vasoconstrictor Agents
			N02CC07
			5HT1D_HUMAN 5HT1B_HUMAN 
-0.356	isoflurane	3763	DB00753	Anesthetics.Anesthetics, Inhalation.General Anesthetics
			N01AB06
			AT2C1_HUMAN ATPD_HUMAN NU1M_HUMAN GBRA1_HUMAN KCNA1_HUMAN GRIA1_HUMAN GLRA1_HUMAN CALM_HUMAN 

#### Component 23 (Correlation 0.674): high scoring substructures and side effects ####

# Non null, positive weight on chemical substructures
1	>= 4 saturated or aromatic heteroatom-containing ring size 5 (freq: 6)
0.008	>= 4 any ring size 5 (freq: 7)

# Non null, positive weight on side effects
0.951	pituitary.adenomas (freq: 4)
0.179	penile.swelling (freq: 1)
0.179	spondylosis (freq: 1)
0.179	lung.abscess (freq: 1)

# High scoring drugs (substructures)
12.207	goserelin	47725	DB00014	Antineoplastic Agents.Antineoplastic Agents, Hormonal
			L02AE03
			LSHR_HUMAN 
12.207	buserelin	42615	Not Available	Not Available
			Not Available
			Not Available
12.207	leuprolide acetate	3911	DB00007	Anti-Estrogen Agents.Antineoplastic Agents
			L02AE02
			GNRHR_HUMAN 
12.207	verteporfin	5362420	DB00460	Antineoplastic Agents.Antineovascularisation Agents.Photosensitizing Agents
			S01LA01
			Not Available
12.207	porfimer sodium	3086258	DB00707	Antineoplastic Agents.Antiviral Agents.Dermatologic Agents.Photosensitizing Agents
			L01XD01
			LDLR_HUMAN FCGR1_HUMAN 
12.207	vitamin B12	2891	DB00115	Antianemic Agents.Essential Vitamin.Vitamins (Vitamin B Complex)
			B03BA01.B03BB01
			AMNLS_HUMAN TCO1_HUMAN MTRR_HUMAN TCO2_HUMAN MMAA_HUMAN MMAB_HUMAN CUBN_HUMAN MUTA_HUMAN MMAC_HUMAN 
0.007	hydroxocobalamin	4479097	DB00200	Anti-anemic Agents.Hematinics.Nutritional Supplement.Vitamin B Complex
			B03BA03.V03AB33
			MMAC_HUMAN TCO2_HUMAN MMAA_HUMAN AMNLS_HUMAN TCO1_HUMAN MUTA_HUMAN MTRR_HUMAN MMAB_HUMAN METH_HUMAN CUBN_HUMAN 
-0.083	felodipine	3333	DB01023	Anti-Arrhythmia Agents.Antiarrhythmic Agents.Antihypertensive Agents.Calcium Channel Blockers.Dihydropyridines.Vasodilator Agents
			C08CA02
			CAC2D_HUMAN CALM_HUMAN 
-0.083	lamotrigine	3878	DB00555	Analgesics.Anticonvulsants.Antidepressants.Antimanic Agents.Calcium Channel Blockers.Excitatory Amino Acid Antagonists
			N03AX09
			SCN5A_HUMAN SCN1A_HUMAN SCN2A_HUMAN SCN3A_HUMAN SCN4A_HUMAN SCN8A_HUMAN SCN9A_HUMAN DYR_HUMAN 
-0.083	ethacrynic acid	3278	DB00903	Diuretics.Enzyme Inhibitors
			C03CC01
			S12A1_HUMAN ALBU_HUMAN AT1A1_HUMAN GSTP1_HUMAN 
-0.083	aripiprazole	60795	DB01238	Antipsychotic Agents.Antipsychotics
			N05AX12
			DRD2_HUMAN 5HT1A_HUMAN 5HT2A_HUMAN 
-0.083	sertraline	5203	DB01104	Antidepressants.Antidepressive Agents.Selective Serotonin Reuptake Inhibitors (SSRIs).Serotonin Uptake Inhibitors
			N06AB06
			SC6A4_HUMAN CP3A3_HUMAN 5HT1A_HUMAN 
-0.083	hexachlorophene	3598	DB00756	Anti-Infective Agents, Local.Anti-Infectives
			D08AE01
			Not Available
-0.083	anagrelide	2182	DB00261	Antithrombotic Agents.Fibrinolytic Agents.Platelet Aggregation Inhibitors
			L01XX35
			PDE3A_HUMAN 
-0.083	oxacillin	4607	DB00713	Anti-Bacterial Agents.Penicillins
			J01CF01.J01CF02.J01CF04.J01CF05
			Not Available
-0.083	dicloxacillin	3040	DB00485	Anti-Bacterial Agents
			J01CF01
			Not Available
-0.083	cefoperazone	2629	DB01329	Anti-Bacterial Agents.Antibacterial Agents.Cephalosporins
			J01DD12
			ALBU_HUMAN 
-0.083	cefotetan	50614	DB01330	Anti-Bacterial Agents
			J01DC05
			Not Available
-0.083	cefazolin	2617	DB01327	Anti-Bacterial Agents.Cephalosporins
			J01DB04
			MRP4_HUMAN ALBU_HUMAN PON1_HUMAN 
-0.083	ceftazidime	2650	DB00438	Anti-Bacterial Agents
			J01DD02
			Not Available
-0.083	cefoxitin	2637	DB01331	Anti-Bacterial Agents.Antibacterial Agents.Cephalosporins
			J01DC01
			Not Available
-0.083	cefditoren	9571074	DB01066	Anti-Bacterial Agents
			J01DD16
			Not Available
-0.083	cefdinir	6398970	DB00535	Anti-Bacterial Agents.Anti-Infectives
			J01DD15
			PERM_HUMAN 
-0.083	cefpodoxime	54547	DB01416	Anti-Bacterial Agents.Antibacterial Agents.Cephalosporins
			J01DD13
			Not Available
-0.083	cefixime	2675	DB00671	Anti-Bacterial Agents.Cephalosporins
			J01DD08
			Not Available
-0.083	ceftriaxone	2656	DB01212	Anti-Bacterial Agents.Cephalosporins
			J01DD04
			Not Available
-0.083	ceftizoxime	2655	DB01332	Anti-Bacterial Agents.Cephalosporins
			J01DD07
			Not Available
-0.083	cephem	2654	DB01415	Anti-Bacterial Agents.Cephalosporins
			J01DD14
			S15A1_HUMAN 
-0.083	cefotaxime	2631	DB00493	Anti-Bacterial Agents
			J01DD01
			Not Available

# High scoring drugs (side-effects)
24.795	leuprolide acetate	3911	DB00007	Anti-Estrogen Agents.Antineoplastic Agents
			L02AE02
			GNRHR_HUMAN 
14.104	risperidone	5073	DB00734	Antipsychotic Agents.Antipsychotics.Dopamine Antagonists.Serotonin Antagonists
			N05AX08
			HRH1_HUMAN DRD2_HUMAN ADA1A_HUMAN ADRB1_HUMAN 5HT2A_HUMAN ADA1B_HUMAN 
14.104	buserelin	42615	Not Available	Not Available
			Not Available
			Not Available
14.104	goserelin	47725	DB00014	Antineoplastic Agents.Antineoplastic Agents, Hormonal
			L02AE03
			LSHR_HUMAN 
5.263	porfimer sodium	3086258	DB00707	Antineoplastic Agents.Antiviral Agents.Dermatologic Agents.Photosensitizing Agents
			L01XD01
			LDLR_HUMAN FCGR1_HUMAN 
-0.082	anagrelide	2182	DB00261	Antithrombotic Agents.Fibrinolytic Agents.Platelet Aggregation Inhibitors
			L01XX35
			PDE3A_HUMAN 
-0.082	ethacrynic acid	3278	DB00903	Diuretics.Enzyme Inhibitors
			C03CC01
			S12A1_HUMAN ALBU_HUMAN AT1A1_HUMAN GSTP1_HUMAN 
-0.082	lamotrigine	3878	DB00555	Analgesics.Anticonvulsants.Antidepressants.Antimanic Agents.Calcium Channel Blockers.Excitatory Amino Acid Antagonists
			N03AX09
			SCN5A_HUMAN SCN1A_HUMAN SCN2A_HUMAN SCN3A_HUMAN SCN4A_HUMAN SCN8A_HUMAN SCN9A_HUMAN DYR_HUMAN 
-0.082	aripiprazole	60795	DB01238	Antipsychotic Agents.Antipsychotics
			N05AX12
			DRD2_HUMAN 5HT1A_HUMAN 5HT2A_HUMAN 
-0.082	sertraline	5203	DB01104	Antidepressants.Antidepressive Agents.Selective Serotonin Reuptake Inhibitors (SSRIs).Serotonin Uptake Inhibitors
			N06AB06
			SC6A4_HUMAN CP3A3_HUMAN 5HT1A_HUMAN 
-0.082	ropinirole	5095	DB00268	Antidyskinetics.Antiparkinson Agents.Central Nervous System Agents.Dopamine Agonists
			N04BC04
			DRD2_HUMAN DRD3_HUMAN DRD4_HUMAN 
-0.082	clomipramine	2801	DB01242	Antidepressive Agents, Tricyclic.Serotonin Uptake Inhibitors
			N06AA04
			SC6A4_HUMAN SC6A2_HUMAN Q5TZY3_HUMAN 5HT2A_HUMAN 
-0.082	carbamazepine	2554	DB00564	Analgesics.Analgesics, Non-Narcotic.Anticonvulsants.Antimanic Agents
			N03AF01
			SCN5A_HUMAN 
-0.082	paroxetine	4691	DB00715	Antidepressants.Antidepressive Agents, Second-Generation.Selective Serotonin Reuptake Inhibitors (SSRIs).Serotonin Uptake Inhibitors
			N06AB05
			SC6A4_HUMAN SC6A2_HUMAN 5HT2A_HUMAN 
-0.082	quetiapine	5002	DB01224	Antipsychotic Agents.Antipsychotics
			N05AH04
			5HT2A_HUMAN 5HT2C_HUMAN DRD2_HUMAN 5HT2B_HUMAN 5HT1A_HUMAN DRD1_HUMAN ADA1B_HUMAN HRH1_HUMAN 
-0.082	citalopram	2771	DB00215	Antidepressants.Antidepressive Agents, Second-Generation.Selective Serotonin Reuptake Inhibitors (SSRIs).Serotonin Uptake Inhibitors
			N06AB04.N06AB10
			SC6A4_HUMAN 
-0.082	ziprasidone	60854	DB00246	Antipsychotic Agents.Antipsychotics.Dopamine Antagonists.Serotonin Antagonists
			N05AE04
			5HT7R_HUMAN ADRB1_HUMAN ADA1A_HUMAN DRD2_HUMAN 5HT2C_HUMAN DRD3_HUMAN 5HT1A_HUMAN 5HT1D_HUMAN HRH1_HUMAN 5HT2A_HUMAN DRD4_HUMAN 
-0.082	tiagabine	5466	DB00906	Anticonvulsants.GABA Agonists.Neuroprotective Agents.Neurotransmitter Uptake Inhibitors
			N03AG06
			GABT_HUMAN SC6A1_HUMAN 
-0.082	pergolide	4745	DB01186	Antidyskinetics.Antiparkinson Agents.Central Nervous System Agents.Dopamine Agonists.Neuroprotective Agents
			N04BC02
			DRD2_HUMAN DRD1_HUMAN 
-0.082	olanzapine	4585	DB00334	Antiemetics.Antipsychotic Agents.Antipsychotics.Serotonin Uptake Inhibitors
			N05AH03
			DRD2_HUMAN 5HT2C_HUMAN DRD3_HUMAN ADA1B_HUMAN ACM5_HUMAN DRD1_HUMAN ACM1_HUMAN ACM3_HUMAN 5HT2A_HUMAN DRD4_HUMAN HRH1_HUMAN ACM4_HUMAN ACM2_HUMAN 
-0.082	gabapentin	3446	DB00996	Analgesics.Anti-anxiety Agents.Anticonvulsants.Antimanic Agents.Antiparkinson Agents.Calcium Channel Blockers.Excitatory Amino Acid Antagonists
			N03AX12
			AA1R_HUMAN CAC1B_HUMAN Q5SQC4_HUMAN BCAT1_HUMAN CAC2D_HUMAN Q9NY47_HUMAN 
-0.082	tolcapone	4659569	DB00323	Antidyskinetics.Antiparkinson Agents.Central Nervous System Agents.Enzyme Inhibitors
			N04BX01
			COMT_HUMAN 
-0.082	D-penicillamine	4727	DB00859	Antidotes.Antirheumatic Agents.Chelating Agents
			M01CC01
			CASP1_HUMAN KV3G_HUMAN 
-0.082	thalidomide	5426	DB01041	Angiogenesis Inhibitors.Immunosuppressive Agents.Leprostatic Agents.Teratogens
			L04AX02
			TNFA_HUMAN NFKB1_HUMAN PGH2_HUMAN 
-0.082	lenalidomide	216326	DB00480	Antineoplastic Agents
			L04AX04
			PGH2_HUMAN 
-0.082	cefdinir	6398970	DB00535	Anti-Bacterial Agents.Anti-Infectives
			J01DD15
			PERM_HUMAN 
-0.082	cefpodoxime	54547	DB01416	Anti-Bacterial Agents.Antibacterial Agents.Cephalosporins
			J01DD13
			Not Available
-0.082	cefprozil	2646	DB01150	Anti-Bacterial Agents.Cephalosporins
			J01DC10
			Not Available
-0.082	cefuroxime	2658	DB01112	Anti-Bacterial Agents.Cephalosporins
			J01DC02
			Not Available

# Non null, negative weight on chemical substructures

# Non null, negative weight on side effects

# Low scoring drugs (substructures)
-0.083	amitriptyline	2160	DB00321	Adrenergic Uptake Inhibitors.Analgesics, Non-Narcotic.Antidepressive Agents, Tricyclic
			N06AA09
			SC6A4_HUMAN SC6A2_HUMAN KCNQ2_HUMAN ADA2A_HUMAN 
-0.083	amoxapine	2170	DB00543	Adrenergic Uptake Inhibitors.Antidepressive Agents, Second-Generation.Dopamine Antagonists.Neurotransmitter Uptake Inhibitors.Serotonin Uptake Inhibitors
			N06AA17
			SC6A4_HUMAN SC6A2_HUMAN 
-0.083	azelastine	2267	DB00972	Anti-Allergic Agents.Anti-Inflammatory Agents, Non-Steroidal.Bronchodilator Agents.Histamine H1 Antagonists.Histamine H1 Antagonists, Non-Sedating.Lipoxygenase Inhibitors.Platelet Aggregation Inhibitors
			R01AC03.R06AX19.S01GX07
			HRH1_HUMAN 
-0.083	benztropine	2344	DB00245	Antidyskinetics.Antiparkinson Agents.Dopamine Uptake Inhibitors.Muscarinic Antagonists.Parasympatholytics
			N04AC01
			ACM1_HUMAN SC6A3_HUMAN 
-0.083	carbamazepine	2554	DB00564	Analgesics.Analgesics, Non-Narcotic.Anticonvulsants.Antimanic Agents
			N03AF01
			SCN5A_HUMAN 
-0.083	clomipramine	2801	DB01242	Antidepressive Agents, Tricyclic.Serotonin Uptake Inhibitors
			N06AA04
			SC6A4_HUMAN SC6A2_HUMAN Q5TZY3_HUMAN 5HT2A_HUMAN 
-0.083	clozapine	2818	DB00363	Antipsychotic Agents.Antipsychotics.GABA Antagonists.Serotonin Antagonists
			N05AH02
			DRD4_HUMAN HRH1_HUMAN DRD2_HUMAN D1IP_HUMAN HRH4_HUMAN 5HT2A_HUMAN 5HT1A_HUMAN 5HT2C_HUMAN DRD1_HUMAN 
-0.083	cyclobenzaprine	2895	DB00924	Antidepressive Agents, Tricyclic.Muscle Relaxants.Muscle Relaxants, Central.Skeletal Muscle Relaxants.Tranquilizing Agents
			M03BX08
			5HT2A_HUMAN 
-0.083	cyproheptadine	2913	DB00434	Anti-Allergic Agents.Antihistamine derivatives.Antipruritics.Gastrointestinal Agents.Histamine H1 Antagonists.Serotonin Antagonists
			R06AX02
			5HT2A_HUMAN HRH1_HUMAN 
-0.083	desipramine	2995	DB01151	Adrenergic Uptake Inhibitors.Antidepressants.Antidepressive Agents, Tricyclic.Enzyme Inhibitors.Norepinephrine-Reuptake Inhibitors
			N06AA01
			ACM1_HUMAN SC6A2_HUMAN ADRB2_HUMAN ACM2_HUMAN SC6A4_HUMAN HRH1_HUMAN ADRB1_HUMAN ASM_HUMAN 
-0.083	diazepam	3016	DB00829	Adjuvants, Anesthesia.Anesthetics, Intravenous.Anti-anxiety Agents.Anticonvulsants.Antiemetics.GABA Modulators.Hypnotics and Sedatives.Muscle Relaxants, Central
			N05BA01.N05BA17
			BZRP_HUMAN GBRA1_HUMAN GBRA2_HUMAN GBRA3_HUMAN 
-0.083	doxepin	3158	DB01142	Anti-anxiety Agents.Antidepressants.Antidepressive Agents, Tricyclic.Antipruritics.Histamine Antagonists.Norepinephrine-Reuptake Inhibitors
			N06AA12
			SC6A4_HUMAN SC6A2_HUMAN HRH1_HUMAN HRH2_HUMAN 
-0.083	emedastine	3219	DB01084	Anti-Allergic Agents.Histamine H1 Antagonists
			S01GX06
			HRH1_HUMAN 
-0.083	epinastine	3241	DB00751	Antihistamines.Histamine H1 Antagonists.Ophthalmics
			R06AX24.S01GX10
			HRH1_HUMAN HRH2_HUMAN ADA1A_HUMAN ADA2A_HUMAN 5HT2A_HUMAN 
-0.083	fenoldopam	3340	DB00800	Antihypertensive Agents.Dopamine Agonists.Vasodilator Agents
			C01CA19
			DRD5_HUMAN DRD1_HUMAN ADA2B_HUMAN ADA2C_HUMAN ADA2A_HUMAN 
-0.083	flumazenil	3373	DB01205	Antidotes.GABA Modulators
			V03AB25
			GBRA1_HUMAN 
-0.083	flurazepam	3393	DB00690	Anti-anxiety Agents.GABA Modulators.Hypnotics and Sedatives
			N05CD01
			GBRA1_HUMAN GBRB1_HUMAN GBRB3_HUMAN GBRA5_HUMAN GBRA3_HUMAN GBRA2_HUMAN GBRB2_HUMAN GBRA4_HUMAN GBRA6_HUMAN 
-0.083	galantamine	3449	DB00674	Cholinesterase Inhibitors.Nootropic Agents.Parasympathomimetics
			N06DA04
			ACES_HUMAN 
-0.083	atropine	3661	DB00572	Adjuvants, Anesthesia.Anti-Arrhythmia Agents.Bronchodilator Agents.Muscarinic Antagonists.Mydriatics.Parasympatholytics
			A03BA01.A03BA03.A03BB02.N04AC01.N04AC30.S01FA01.S01FA05
			ACM2_HUMAN ACM1_HUMAN ACM4_HUMAN ACM5_HUMAN ACM3_HUMAN ACES_HUMAN 
-0.083	imipramine	3696	DB00458	Adrenergic Uptake Inhibitors.Antidepressive Agents, Tricyclic.Norepinephrine-Reuptake Inhibitors
			N06AA02.N06AA03.N06AA06
			SC6A2_HUMAN SC6A4_HUMAN AA1R_HUMAN 
-0.083	ipratropium bromide	3746	DB00332	Antimuscarinics.Antispasmodics.Bronchodilator Agents.Cholinergic Antagonists
			R01AX03.R03BB01
			ACM1_HUMAN ACM2_HUMAN 
-0.083	loratadine	3957	DB00455	Anti-Allergic Agents.Antihistamines.Antipruritics.Histamine H1 Antagonists, Non-Sedating
			C09AA03.R06AX13.R06AX27
			HRH1_HUMAN 
-0.083	lorazepam	3958	DB00186	Anti-anxiety Agents.Anticonvulsants.Antiemetics.Benzodiazepines.GABA Modulators.Hypnotics and Sedatives
			N05BA06
			GBRA6_HUMAN BZRP_HUMAN GBRA1_HUMAN GBRB1_HUMAN GBRB3_HUMAN GBRA5_HUMAN GBRA3_HUMAN GBRA2_HUMAN GBRB2_HUMAN GBRA4_HUMAN 
-0.083	loxapine	3964	DB00408	Antipsychotic Agents.Antipsychotics.Dopamine Antagonists
			N05AH01
			DRD1_HUMAN DRD2_HUMAN 
-0.083	midazolam	4192	DB00683	Adjuvants, Anesthesia.Anesthetics, Intravenous.Anti-anxiety Agents.GABA Modulators.Hypnotics and Sedatives
			N05CD08
			GBRA1_HUMAN GBRB1_HUMAN GBRB3_HUMAN GBRA5_HUMAN GBRA3_HUMAN GBRA2_HUMAN GBRB2_HUMAN GBRA4_HUMAN GBRA6_HUMAN 
-0.083	mirtazapine	4205	DB00370	Adrenergic alpha-Antagonists.Antidepressive Agents, Tricyclic.Histamine H1 Antagonists
			N06AX11
			5HT2A_HUMAN 5HT3R_HUMAN ADA2A_HUMAN 5HT2C_HUMAN 5HT1A_HUMAN OPRK_HUMAN HRH1_HUMAN 
-0.083	nevirapine	4463	DB00238	Anti-HIV Agents.Nonnucleoside Reverse Transcriptase Inhibitors.Reverse Transcriptase Inhibitors
			J05AG01
			Not Available
-0.083	nortriptyline	4543	DB00540	Adrenergic Uptake Inhibitors.Antidepressants.Antidepressive Agents, Tricyclic.Norepinephrine-Reuptake Inhibitors
			N06AA10
			SC6A4_HUMAN SC6A2_HUMAN ALBU_HUMAN 
-0.083	olanzapine	4585	DB00334	Antiemetics.Antipsychotic Agents.Antipsychotics.Serotonin Uptake Inhibitors
			N05AH03
			DRD2_HUMAN 5HT2C_HUMAN DRD3_HUMAN ADA1B_HUMAN ACM5_HUMAN DRD1_HUMAN ACM1_HUMAN ACM3_HUMAN 5HT2A_HUMAN DRD4_HUMAN HRH1_HUMAN ACM4_HUMAN ACM2_HUMAN 

# Low scoring drugs (side-effects)
-0.082	cyclopentolate	2905	DB00979	Antimuscarinic eye preparations.Muscarinic Antagonists.Mydriatics.Parasympatholytics
			S01FA04
			ACM1_HUMAN 
-0.082	midazolam	4192	DB00683	Adjuvants, Anesthesia.Anesthetics, Intravenous.Anti-anxiety Agents.GABA Modulators.Hypnotics and Sedatives
			N05CD08
			GBRA1_HUMAN GBRB1_HUMAN GBRB3_HUMAN GBRA5_HUMAN GBRA3_HUMAN GBRA2_HUMAN GBRB2_HUMAN GBRA4_HUMAN GBRA6_HUMAN 
-0.082	vigabatrin	5665	DB01080	Anticonvulsants.Enzyme Inhibitors.GABA Agents
			N03AG04
			GABT_HUMAN 
-0.082	triazolam	5556	DB00897	Adjuvants, Anesthesia.Anti-anxiety Agents.Benzodiazepines.GABA Modulators
			N05CD05
			BZRP_HUMAN 
-0.082	N-0437	57537	Not Available	Not Available
			Not Available
			Not Available
-0.082	compendium	2441	DB01558	Anti-anxiety Agents.Benzodiazepines.GABA Modulators.Hypnotics and Sedatives
			Not Available
			GBRA2_HUMAN 
-0.082	delta 9-tetrahydrocannabinol	2978	DB00470	Analgesics.Analgesics, Non-Narcotic.Antiemetics.Hallucinogens.Psychotropic Drugs
			A04AD10
			CNR1_HUMAN 
-0.082	flumazenil	3373	DB01205	Antidotes.GABA Modulators
			V03AB25
			GBRA1_HUMAN 
-0.082	temazepam	5391	DB00231	Adjuvants, Anesthesia.Anti-anxiety Agents.Benzodiazepines.GABA Modulators.Hypnotics and Sedatives
			N05CD07
			BZRP_HUMAN 
-0.082	atropine	3661	DB00572	Adjuvants, Anesthesia.Anti-Arrhythmia Agents.Bronchodilator Agents.Muscarinic Antagonists.Mydriatics.Parasympatholytics
			A03BA01.A03BA03.A03BB02.N04AC01.N04AC30.S01FA01.S01FA05
			ACM2_HUMAN ACM1_HUMAN ACM4_HUMAN ACM5_HUMAN ACM3_HUMAN ACES_HUMAN 
-0.082	baclofen	2284	DB00181	GABA Agonists.Muscle Relaxants.Muscle Relaxants, Central.Skeletal Muscle Relaxants
			M03BX01
			GABR1_HUMAN GABR2_HUMAN 
-0.082	butorphanol	2487	DB00611	Analgesics, Opioid.Antitussive Agents.Narcotic Antagonists.Narcotics
			N02AF01
			OPRK_HUMAN OPRM_HUMAN OPRD_HUMAN 
-0.082	daunorubicin	2958	DB00694	Antibiotics.Antibiotics, Antineoplastic.Antineoplastic Agents
			L01DB02
			MDR1_HUMAN MRP1_HUMAN 
-0.082	galantamine	3449	DB00674	Cholinesterase Inhibitors.Nootropic Agents.Parasympathomimetics
			N06DA04
			ACES_HUMAN 
-0.082	isocarboxazid	3759	DB01247	Antidepressants.Antidepressive Agents.Monoamine Oxidase Inhibitors
			N06AF01
			AOFA_HUMAN AOFB_HUMAN 
-0.082	rimantadine	5071	DB00478	Antiviral Agents.Nucleic Acid Synthesis Inhibitors
			J05AC02
			Not Available
-0.082	rivastigmine	5077	DB00989	Cholinergic Agents.Cholinesterase Inhibitors.Neuroprotective Agents.Nootropic Agents.Parasympathomimetics
			N06DA03
			ACES_HUMAN CHLE_HUMAN 
-0.082	zaleplon	5719	DB00962	Anticonvulsants.Anxiolytics sedatives and hypnotics.Hypnotics and Sedatives
			N05CF03
			BZRP_HUMAN GBRA1_HUMAN 
-0.082	zopiclone	5735	DB01198	Hypnotics and Sedatives
			N05CF01
			BZRP_HUMAN 
-0.082	moricizine	34633	DB00680	Anti-Arrhythmia Agents
			Not Available
			SCN5A_HUMAN 
-0.082	ethotoin	3292	DB00754	Anticonvulsants
			N03AB01
			SCN5A_HUMAN 
-0.082	gadodiamide	60754	DB00225	Contrast Media
			V08CA03
			Not Available
-0.082	methysergide	4163	DB00247	Serotonin Antagonists.Sympatholytics.Vasoconstrictor Agents
			N02CA04
			5HT2A_HUMAN 5HT1A_HUMAN 5HT7R_HUMAN 5HT2C_HUMAN 
-0.082	salbutamol	2083	DB01001	Adrenergic beta-Agonists.Bronchodilator Agents.Tocolytic Agents
			R03AC02.R03CC02
			ADRB2_HUMAN IL8_HUMAN 
-0.082	dolasetron	3148	DB00757	Antiemetics.Serotonin Antagonists
			A04AA04
			5HT3R_HUMAN 
-0.082	rizatriptan	5078	DB00953	Anti-inflammatory Agents.Anti-migraine Agents.Selective Serotonin Agonists.Serotonin Agonists.Vasoconstrictor Agents
			N02CC04
			5HT1D_HUMAN 5HT1B_HUMAN 5HT1F_HUMAN 5HT4R_HUMAN 
-0.082	fosphenytoin	56339	DB01320	Anticonvulsants
			N03AB05
			SCN5A_HUMAN 
-0.082	frovatriptan	77992	DB00998	Anti-inflammatory Agents.Anti-migraine Agents.Serotonin Agonists.Vasoconstrictor Agents
			N02CC07
			5HT1D_HUMAN 5HT1B_HUMAN 
-0.082	isoflurane	3763	DB00753	Anesthetics.Anesthetics, Inhalation.General Anesthetics
			N01AB06
			AT2C1_HUMAN ATPD_HUMAN NU1M_HUMAN GBRA1_HUMAN KCNA1_HUMAN GRIA1_HUMAN GLRA1_HUMAN CALM_HUMAN 

#### Component 14 (Correlation 0.636): high scoring substructures and side effects ####

# Non null, positive weight on chemical substructures
1	>= 2 P (freq: 9)
0.008	C-P (freq: 15)

# Non null, positive weight on side effects
0.914	episcleritis (freq: 3)
0.288	osteonecrosis (freq: 13)
0.288	scleritis (freq: 13)

# High scoring drugs (substructures)
9.938	tiludronate	60937	DB01133	Antihypocalcemic Agents.Bone Density Conservation Agents.Osteoporosis Prophylactic
			M05BA05
			PTN1_HUMAN 
9.938	risedronate	5245	DB00884	Antihypocalcemic Agents.Antiresorptives.Bisphosphonates.Bone Density Conservation Agents.Calcium Channel Blockers
			M05BA07
			FPPS_HUMAN 
9.938	zoledronic acid	68740	DB00399	Antihypocalcemic Agents.Antiresorptives.Bisphosphonates.Bone Density Conservation Agents
			M05BA08
			FPPS_HUMAN 
9.938	ibandronate	60852	DB00710	Antihypocalcemic Agents.Antiresorptives.Bisphosphonates.Bone Density Conservation Agents
			M05BA06
			FPPS_HUMAN 
9.938	clodronate	25419	DB00720	Antihypocalcemic Agents.Antineoplastic Agents.Bisphosphonates.Bone Density Conservation Agents.Osteoporosis Prophylactic
			M05BA02
			ADT2_HUMAN ADT1_HUMAN ADT3_HUMAN PTN1_HUMAN 
9.938	pamidronate	4674	DB00282	Anti-inflammatory Agents.Antineoplastic Agents.Bisphosphonates.Bone Density Conservation Agents
			M05BA03
			FPPS_HUMAN 
9.938	EHDP	3305	DB01077	Antihypocalcemic Agents.Antineoplastic Agents.Bisphosphonates.Bone Density Conservation Agents.Osteoporosis Prophylactic
			M05BA01.M05BB01
			Not Available
9.938	alendronate	2088	DB00630	Antihypocalcemic Agents.Antiresorptives.Bisphosphonates.Bone Density Conservation Agents
			M05BA04
			FPPS_HUMAN PTN4_HUMAN 
9.876	Mn-DPDP	3086672	Not Available	Not Available
			Not Available
			Not Available
-0.04	fosinopril	3419	DB00492	Angiotensin-converting Enzyme Inhibitors.Antihypertensive Agents
			C09AA09
			ACET_HUMAN ACE_HUMAN 
-0.04	auranofin	6918453	DB00995	Antirheumatic Agents, Gold
			M01CB03
			IKKB_HUMAN ALBU_HUMAN PRDX5_HUMAN 
-0.04	TDF	5481350	DB00300	Anti-HIV Agents.Nucleoside and Nucleotide Reverse Transcriptase Inhibitors.Reverse Transcriptase Inhibitors
			J05AF07
			Not Available
-0.04	adefovir dipivoxil	60871	DB00718	Antiviral Agents.Reverse Transcriptase Inhibitors
			J05AF08
			Not Available
-0.04	cidofovir	60613	DB00369	Anti-HIV Agents.Antineoplastic Agents.Antiviral Agents.Radiation-Sensitizing Agents
			J05AB12
			Not Available
-0.04	fosfomycin	3417	DB00828	Anti-Bacterial Agents
			J01XX01
			Not Available
-0.04	foscarnet	3414	DB00529	Antiviral Agents.Reverse Transcriptase Inhibitors
			J05AD01
			Not Available
-0.102	pantoprazole	4679	DB00213	Anti-Ulcer Agents.Proton-pump Inhibitors
			A02BC02
			AT1A1_HUMAN AT12A_HUMAN ATP4A_HUMAN 
-0.102	rabeprazole	5029	DB01129	Anti-Ulcer Agents.Enzyme Inhibitors
			A02BC04
			ATP4B_HUMAN ATP4A_HUMAN 
-0.102	omeprazole	4594	DB00338	Anti-Ulcer Agents.Enzyme Inhibitors.Proton-pump Inhibitors
			A02BC01.A02BC05
			ATP4A_HUMAN 
-0.102	lansoprazole	3883	DB00448	Anti-Infective Agents.Anti-Infectives.Anti-Ulcer Agents.Enzyme Inhibitors.Proton-pump Inhibitors
			A02BC03
			ATP4A_HUMAN 
-0.102	acetazolamide	1986	DB00819	Anticonvulsants.Carbonic Anhydrase Inhibitors.Diuretics
			S01EC01
			CAH1_HUMAN AQP1_HUMAN CAH12_HUMAN CAH2_HUMAN CAH14_MOUSE 
-0.102	tipranavir	65027	DB00932	Anti-HIV Agents.HIV Protease Inhibitors
			J05AE09
			Not Available
-0.102	gadofosveset trisodium	158440	Not Available	Not Available
			Not Available
			Not Available
-0.102	Gd-EOB-DTPA	450096	Not Available	Not Available
			Not Available
			Not Available
-0.102	gold sodium thiomalate	11954225	Not Available	Not Available
			Not Available
			Not Available
-0.102	gadoversetamide	444013	DB00538	Contrast Agents.Contrast Media
			V08CA06
			Not Available
-0.102	gadodiamide	60754	DB00225	Contrast Media
			V08CA03
			Not Available
-0.102	gadoteridol	60714	DB00597	Contrast Agents.Contrast Media
			V08CA04
			Not Available
-0.102	sodium acetate	22507	Not Available	Not Available
			Not Available
			Not Available

# High scoring drugs (side-effects)
20.398	alendronate	2088	DB00630	Antihypocalcemic Agents.Antiresorptives.Bisphosphonates.Bone Density Conservation Agents
			M05BA04
			FPPS_HUMAN PTN4_HUMAN 
20.398	pamidronate	4674	DB00282	Anti-inflammatory Agents.Antineoplastic Agents.Bisphosphonates.Bone Density Conservation Agents
			M05BA03
			FPPS_HUMAN 
20.398	zoledronic acid	68740	DB00399	Antihypocalcemic Agents.Antiresorptives.Bisphosphonates.Bone Density Conservation Agents
			M05BA08
			FPPS_HUMAN 
2.269	ropinirole	5095	DB00268	Antidyskinetics.Antiparkinson Agents.Central Nervous System Agents.Dopamine Agonists
			N04BC04
			DRD2_HUMAN DRD3_HUMAN DRD4_HUMAN 
2.269	pregabalin	125889	DB00230	Analgesics.Anticonvulsants
			N03AX16
			CAC1A_HUMAN 
2.269	pramipexole	4885	DB00413	Antidyskinetics.Antioxidants.Antiparkinson Agents.Dopamine Agonists.Free Radical Scavengers
			N04BC05
			DRD3_HUMAN DRD4_HUMAN DRD2_HUMAN 
2.269	voriconazole	71616	DB00582	Antifungal Agents.Antifungals
			J02AC03
			Not Available
2.269	zolpidem	5732	DB00425	GABA Agonists.Hypnotics and Sedatives
			N05CF02
			BZRP_HUMAN GBRA1_HUMAN 
2.269	naproxen	1302	DB00788	Anti-Inflammatory Agents, Non-Steroidal.Cyclooxygenase Inhibitors.Gout Suppressants
			G02CC02.M01AE02.M02AA12
			PGH1_HUMAN PGH2_HUMAN 
2.269	flurbiprofen	3394	DB00712	Analgesics.Anti-Inflammatory Agents, Non-Steroidal.Anti-inflammatory Agents.Carbonic Anhydrase Inhibitors.Cyclooxygenase Inhibitors.Nonsteroidal Antiinflammatory Agents (NSAIDs)
			M01AE09.M02AA19.S01BC04
			PGH2_HUMAN PGH1_HUMAN ALBU_HUMAN 
2.269	methotrexate	4112	DB00563	Abortifacient Agents.Abortifacient Agents, Nonsteroidal.Antimetabolites.Antimetabolites, Antineoplastic.Antineoplastic Agents.Antirheumatic Agents.Dermatologic Agents.Enzyme Inhibitors.Folic Acid Antagonists.Immunosuppressive Agents.Nucleic Acid Synthesis Inhibitors
			L01BA01.L04AX03
			DYR_HUMAN ALBU_HUMAN 
2.269	venlafaxine	5656	DB00285	Analgesics.Antidepressants.Antidepressive Agents, Second-Generation.Serotonin Uptake Inhibitors
			N06AX16.N06AX23
			SC6A4_HUMAN SC6A2_HUMAN 5HT1A_HUMAN 5HT1B_HUMAN 5HT2A_HUMAN 
2.269	fluoxetine	3386	DB00472	Antidepressants, Second-Generation.Antidepressive Agents, Second-Generation.Selective Serotonin Reuptake Inhibitors (SSRIs).Serotonin Uptake Inhibitors
			N06AB03
			SC6A4_HUMAN 
2.269	imatinib	5291	DB00619	Antineoplastic Agents.Protein Kinase Inhibitors
			L01XE01
			ABCG2_HUMAN PGFRB_HUMAN ABL1_HUMAN KIT_HUMAN O43519_HUMAN NTRK1_HUMAN CSF1R_HUMAN MDR1_HUMAN PGFRA_HUMAN DDR1_HUMAN 
2.269	EHDP	3305	DB01077	Antihypocalcemic Agents.Antineoplastic Agents.Bisphosphonates.Bone Density Conservation Agents.Osteoporosis Prophylactic
			M05BA01.M05BB01
			Not Available
2.269	procarbazine	4915	DB01168	Antineoplastic Agents
			L01XB01
			Not Available
2.269	medroxyprogesterone	10631	DB00603	Contraceptives.Contraceptives, Oral, Synthetic.Progestins
			G03AC06.G03DA02.L02AB02
			PRGR_HUMAN ESR1_HUMAN 
2.269	dexamethasone	3003	DB01234	Adrenergic Agents.Anti-inflammatory Agents.Antiemetics.Antineoplastic Agents, Hormonal.Glucocorticoids
			A01AC02.C05AA09.D07AB19.D07XB05.D10AA03.H02AB02.R01AD03.S01BA01.S01CB01.S02BA06.S03BA01
			GCR_HUMAN ANXA1_HUMAN NOS2A_HUMAN SDF1_HUMAN DAX1_HUMAN NFKB1_HUMAN 
2.269	octreotide	54374	DB00104	Anabolic Agents.Antineoplastic Agents, Hormonal.Gastrointestinal Agents.Hormone Replacement Agents
			H01CB02
			SSR1_HUMAN SSR5_HUMAN NK2R_HUMAN 
2.269	risedronate	5245	DB00884	Antihypocalcemic Agents.Antiresorptives.Bisphosphonates.Bone Density Conservation Agents.Calcium Channel Blockers
			M05BA07
			FPPS_HUMAN 
2.269	ibandronate	60852	DB00710	Antihypocalcemic Agents.Antiresorptives.Bisphosphonates.Bone Density Conservation Agents
			M05BA06
			FPPS_HUMAN 
2.269	clodronate	25419	DB00720	Antihypocalcemic Agents.Antineoplastic Agents.Bisphosphonates.Bone Density Conservation Agents.Osteoporosis Prophylactic
			M05BA02
			ADT2_HUMAN ADT1_HUMAN ADT3_HUMAN PTN1_HUMAN 
2.269	clomipramine	2801	DB01242	Antidepressive Agents, Tricyclic.Serotonin Uptake Inhibitors
			N06AA04
			SC6A4_HUMAN SC6A2_HUMAN Q5TZY3_HUMAN 5HT2A_HUMAN 
-0.123	lansoprazole	3883	DB00448	Anti-Infective Agents.Anti-Infectives.Anti-Ulcer Agents.Enzyme Inhibitors.Proton-pump Inhibitors
			A02BC03
			ATP4A_HUMAN 
-0.123	omeprazole	4594	DB00338	Anti-Ulcer Agents.Enzyme Inhibitors.Proton-pump Inhibitors
			A02BC01.A02BC05
			ATP4A_HUMAN 
-0.123	riluzole	5070	DB00740	Anesthetics.Anticonvulsants.Excitatory Amino Acid Antagonists.Neuroprotective Agents
			N07XX02
			SCN5A_HUMAN NMD3A_HUMAN 
-0.123	rabeprazole	5029	DB01129	Anti-Ulcer Agents.Enzyme Inhibitors
			A02BC04
			ATP4B_HUMAN ATP4A_HUMAN 
-0.123	duloxetine	60835	DB00476	Adrenergic Uptake Inhibitors.Antidepressive Agents.Dopamine Uptake Inhibitors.Serotonin Uptake Inhibitors
			N06AX21
			SC6A4_HUMAN SC6A3_HUMAN SC6A2_HUMAN 
-0.123	fentanyl	3345	DB00813	Adjuvants.Adjuvants, Anesthesia.Analgesics.Analgesics, Opioid.Anesthetics.Anesthetics, Intravenous.Narcotics.Opiate Agonists
			N01AH01.N02AB03
			OPRM_HUMAN OPRD_HUMAN 

# Non null, negative weight on chemical substructures

# Non null, negative weight on side effects

# Low scoring drugs (substructures)
-0.102	amitriptyline	2160	DB00321	Adrenergic Uptake Inhibitors.Analgesics, Non-Narcotic.Antidepressive Agents, Tricyclic
			N06AA09
			SC6A4_HUMAN SC6A2_HUMAN KCNQ2_HUMAN ADA2A_HUMAN 
-0.102	amoxapine	2170	DB00543	Adrenergic Uptake Inhibitors.Antidepressive Agents, Second-Generation.Dopamine Antagonists.Neurotransmitter Uptake Inhibitors.Serotonin Uptake Inhibitors
			N06AA17
			SC6A4_HUMAN SC6A2_HUMAN 
-0.102	azelastine	2267	DB00972	Anti-Allergic Agents.Anti-Inflammatory Agents, Non-Steroidal.Bronchodilator Agents.Histamine H1 Antagonists.Histamine H1 Antagonists, Non-Sedating.Lipoxygenase Inhibitors.Platelet Aggregation Inhibitors
			R01AC03.R06AX19.S01GX07
			HRH1_HUMAN 
-0.102	benztropine	2344	DB00245	Antidyskinetics.Antiparkinson Agents.Dopamine Uptake Inhibitors.Muscarinic Antagonists.Parasympatholytics
			N04AC01
			ACM1_HUMAN SC6A3_HUMAN 
-0.102	compendium	2441	DB01558	Anti-anxiety Agents.Benzodiazepines.GABA Modulators.Hypnotics and Sedatives
			Not Available
			GBRA2_HUMAN 
-0.102	carbamazepine	2554	DB00564	Analgesics.Analgesics, Non-Narcotic.Anticonvulsants.Antimanic Agents
			N03AF01
			SCN5A_HUMAN 
-0.102	chlordiazepoxide	2712	DB00475	Adjuvants, Anesthesia.Anti-anxiety Agents.Benzodiazepines.GABA Modulators.Hypnotics and Sedatives
			N05BA02
			GBRA1_HUMAN 
-0.102	clomipramine	2801	DB01242	Antidepressive Agents, Tricyclic.Serotonin Uptake Inhibitors
			N06AA04
			SC6A4_HUMAN SC6A2_HUMAN Q5TZY3_HUMAN 5HT2A_HUMAN 
-0.102	clonazepam	2802	DB01068	Anticonvulsants.Benzodiazepines.GABA Modulators
			N03AE01
			GBRA1_HUMAN ALBU_HUMAN BZRP_HUMAN 
-0.102	clozapine	2818	DB00363	Antipsychotic Agents.Antipsychotics.GABA Antagonists.Serotonin Antagonists
			N05AH02
			DRD4_HUMAN HRH1_HUMAN DRD2_HUMAN D1IP_HUMAN HRH4_HUMAN 5HT2A_HUMAN 5HT1A_HUMAN 5HT2C_HUMAN DRD1_HUMAN 
-0.102	cyclobenzaprine	2895	DB00924	Antidepressive Agents, Tricyclic.Muscle Relaxants.Muscle Relaxants, Central.Skeletal Muscle Relaxants.Tranquilizing Agents
			M03BX08
			5HT2A_HUMAN 
-0.102	cyproheptadine	2913	DB00434	Anti-Allergic Agents.Antihistamine derivatives.Antipruritics.Gastrointestinal Agents.Histamine H1 Antagonists.Serotonin Antagonists
			R06AX02
			5HT2A_HUMAN HRH1_HUMAN 
-0.102	desipramine	2995	DB01151	Adrenergic Uptake Inhibitors.Antidepressants.Antidepressive Agents, Tricyclic.Enzyme Inhibitors.Norepinephrine-Reuptake Inhibitors
			N06AA01
			ACM1_HUMAN SC6A2_HUMAN ADRB2_HUMAN ACM2_HUMAN SC6A4_HUMAN HRH1_HUMAN ADRB1_HUMAN ASM_HUMAN 
-0.102	diazepam	3016	DB00829	Adjuvants, Anesthesia.Anesthetics, Intravenous.Anti-anxiety Agents.Anticonvulsants.Antiemetics.GABA Modulators.Hypnotics and Sedatives.Muscle Relaxants, Central
			N05BA01.N05BA17
			BZRP_HUMAN GBRA1_HUMAN GBRA2_HUMAN GBRA3_HUMAN 
-0.102	doxepin	3158	DB01142	Anti-anxiety Agents.Antidepressants.Antidepressive Agents, Tricyclic.Antipruritics.Histamine Antagonists.Norepinephrine-Reuptake Inhibitors
			N06AA12
			SC6A4_HUMAN SC6A2_HUMAN HRH1_HUMAN HRH2_HUMAN 
-0.102	emedastine	3219	DB01084	Anti-Allergic Agents.Histamine H1 Antagonists
			S01GX06
			HRH1_HUMAN 
-0.102	epinastine	3241	DB00751	Antihistamines.Histamine H1 Antagonists.Ophthalmics
			R06AX24.S01GX10
			HRH1_HUMAN HRH2_HUMAN ADA1A_HUMAN ADA2A_HUMAN 5HT2A_HUMAN 
-0.102	fenoldopam	3340	DB00800	Antihypertensive Agents.Dopamine Agonists.Vasodilator Agents
			C01CA19
			DRD5_HUMAN DRD1_HUMAN ADA2B_HUMAN ADA2C_HUMAN ADA2A_HUMAN 
-0.102	flumazenil	3373	DB01205	Antidotes.GABA Modulators
			V03AB25
			GBRA1_HUMAN 
-0.102	flurazepam	3393	DB00690	Anti-anxiety Agents.GABA Modulators.Hypnotics and Sedatives
			N05CD01
			GBRA1_HUMAN GBRB1_HUMAN GBRB3_HUMAN GBRA5_HUMAN GBRA3_HUMAN GBRA2_HUMAN GBRB2_HUMAN GBRA4_HUMAN GBRA6_HUMAN 
-0.102	galantamine	3449	DB00674	Cholinesterase Inhibitors.Nootropic Agents.Parasympathomimetics
			N06DA04
			ACES_HUMAN 
-0.102	atropine	3661	DB00572	Adjuvants, Anesthesia.Anti-Arrhythmia Agents.Bronchodilator Agents.Muscarinic Antagonists.Mydriatics.Parasympatholytics
			A03BA01.A03BA03.A03BB02.N04AC01.N04AC30.S01FA01.S01FA05
			ACM2_HUMAN ACM1_HUMAN ACM4_HUMAN ACM5_HUMAN ACM3_HUMAN ACES_HUMAN
[truncated: 1,459,525 more chars]
