# Supplementary material for: Predicting drug side-effect profiles: a chemical fragment-based approach
Source: BMC Bioinformatics. 2011 May 18;12:169. doi: 10.1186/1471-2105-12-169 (PMC3125260; doi:10.1186/1471-2105-12-169)
Supplement: Additional file 2 — Predicted side-effects for unchatecterized drugs in DrugBank. All the results for uncharacterized drugs in DrugBank are summarized in this file, where the 1st column is Drug ID, the 2nd column is Pubchem compound ID, the 3rd column is the predicted side-effect, and the 4th column is prediction score. [file 1471-2105-12-169-S2.TXT]

DB00456	6024	pseudomembranous.colitis	222.11
DB00689	19150	pseudomembranous.colitis	222.11
DB01139	30699	pseudomembranous.colitis	222.11
DB00274	42008	pseudomembranous.colitis	222.11
DB00923	43507	pseudomembranous.colitis	222.11
DB01328	43592	pseudomembranous.colitis	222.11
DB00229	43708	pseudomembranous.colitis	222.11
DB04570	47499	pseudomembranous.colitis	222.11
DB01414	91562	pseudomembranous.colitis	222.11
DB00430	107654	pseudomembranous.colitis	222.11
DB03938	160139	pseudomembranous.colitis	222.11
DB03744	445459	pseudomembranous.colitis	222.11
DB01326	456255	pseudomembranous.colitis	222.11
DB01603	6087	pseudomembranous.colitis	222.09
DB01147	6098	pseudomembranous.colitis	222.09
DB00607	8982	pseudomembranous.colitis	222.09
DB01000	19003	pseudomembranous.colitis	222.09
DB00301	21319	pseudomembranous.colitis	222.09
DB01604	33478	pseudomembranous.colitis	222.09
DB01605	36272	pseudomembranous.colitis	222.09
DB01607	36921	pseudomembranous.colitis	222.09
DB01061	37625	pseudomembranous.colitis	222.09
DB01598	104838	pseudomembranous.colitis	222.09
DB01606	123630	pseudomembranous.colitis	222.09
DB03550	440723	pseudomembranous.colitis	222.09
DB01602	441397	pseudomembranous.colitis	222.09
DB00739	443387	pseudomembranous.colitis	222.09
DB00948	656511	pseudomembranous.colitis	222.09
DB00766	5280980	pseudomembranous.colitis	222.09
DB02475	441123	pseudomembranous.colitis	218.95
DB01163	36273	pseudomembranous.colitis	218.93
DB00644	36523	pituitary.adenomas	124.16
DB02285	4971	pituitary.adenomas	123.07
DB03727	68271	pituitary.adenomas	123.07
DB04461	114935	pituitary.adenomas	123.07
DB02868	157684	pituitary.adenomas	123.07
DB01911	444708	pituitary.adenomas	123.07
DB03906	5287475	pituitary.adenomas	123.07
DB04652	5753	striae	108.85
DB04630	5839	striae	108.85
DB01384	5875	striae	108.85
DB04540	5997	striae	108.85
DB02789	8955	striae	108.85
DB00378	9051	striae	108.85
DB00823	9270	striae	108.85
DB00443	9782	striae	108.85
DB00506	13109	striae	108.85
DB01134	13126	striae	108.85
DB01493	13765	striae	108.85
DB01569	17150	striae	108.85
DB01564	28204	striae	108.85
DB02478	31378	striae	108.85
DB00304	40973	striae	108.85
DB01990	65076	striae	108.85
DB04705	65094	striae	108.85
DB01395	68873	striae	108.85
DB01471	102146	striae	108.85
DB01431	235905	striae	108.85
DB00769	408334	striae	108.85
DB04704	440711	striae	108.85
DB00663	443980	striae	108.85
DB00873	444025	striae	108.85
DB04038	444679	striae	108.85
DB04706	473141	striae	108.85
DB00838	5282493	striae	108.85
DB02092	5287939	striae	108.85
DB02681	445092	pseudomembranous.colitis	108.24
DB03696	246983	striae	108.11
DB02998	261000	striae	108.11
DB02929	1715	global.amnesia	90.06
DB06288	2159	global.amnesia	90.06
DB02071	4368	global.amnesia	90.06
DB01599	4912	global.amnesia	90.06
DB02049	5111	global.amnesia	90.06
DB00391	5355	global.amnesia	90.06
DB01403	72287	global.amnesia	90.06
DB03081	177837	global.amnesia	90.06
DB01877	445010	global.amnesia	90.06
DB04140	445018	global.amnesia	90.06
DB02881	448797	global.amnesia	90.06
DB03033	3952261	global.amnesia	90.06
DB02367	5287415	global.amnesia	90.06
DB03124	5287429	global.amnesia	90.06
DB02858	1475	aspergillosis	89.3
DB02797	1677	aspergillosis	89.3
DB04360	2359	aspergillosis	89.3
DB01963	65389	aspergillosis	89.3
DB01795	66827	aspergillosis	89.3
DB01896	92269	aspergillosis	89.3
DB03140	312183	aspergillosis	89.3
DB02664	351065	aspergillosis	89.3
DB04732	387442	aspergillosis	89.3
DB04585	657085	aspergillosis	89.3
DB02627	2734608	aspergillosis	89.3
DB02122	4634714	aspergillosis	89.3
DB01983	5287595	aspergillosis	89.3
DB02614	5287795	aspergillosis	89.3
DB04647	5287824	aspergillosis	89.3
DB02503	5288001	aspergillosis	89.3
DB02858	1475	failure.to.thrive	89.3
DB02797	1677	failure.to.thrive	89.3
DB04360	2359	failure.to.thrive	89.3
DB01963	65389	failure.to.thrive	89.3
DB01795	66827	failure.to.thrive	89.3
DB01896	92269	failure.to.thrive	89.3
DB03140	312183	failure.to.thrive	89.3
DB02664	351065	failure.to.thrive	89.3
DB04732	387442	failure.to.thrive	89.3
DB04585	657085	failure.to.thrive	89.3
DB02627	2734608	failure.to.thrive	89.3
DB02122	4634714	failure.to.thrive	89.3
DB01983	5287595	failure.to.thrive	89.3
DB02614	5287795	failure.to.thrive	89.3
DB04647	5287824	failure.to.thrive	89.3
DB02503	5288001	failure.to.thrive	89.3
DB02858	1475	bilateral.hearing.loss	89.3
DB02797	1677	bilateral.hearing.loss	89.3
DB04360	2359	bilateral.hearing.loss	89.3
DB01963	65389	bilateral.hearing.loss	89.3
DB01795	66827	bilateral.hearing.loss	89.3
DB01896	92269	bilateral.hearing.loss	89.3
DB03140	312183	bilateral.hearing.loss	89.3
DB02664	351065	bilateral.hearing.loss	89.3
DB04732	387442	bilateral.hearing.loss	89.3
DB04585	657085	bilateral.hearing.loss	89.3
DB02627	2734608	bilateral.hearing.loss	89.3
DB02122	4634714	bilateral.hearing.loss	89.3
DB01983	5287595	bilateral.hearing.loss	89.3
DB02614	5287795	bilateral.hearing.loss	89.3
DB04647	5287824	bilateral.hearing.loss	89.3
DB02503	5288001	bilateral.hearing.loss	89.3
DB02858	1475	postherpetic.neuralgia	89.3
DB02797	1677	postherpetic.neuralgia	89.3
DB04360	2359	postherpetic.neuralgia	89.3
DB01963	65389	postherpetic.neuralgia	89.3
DB01795	66827	postherpetic.neuralgia	89.3
DB01896	92269	postherpetic.neuralgia	89.3
DB03140	312183	postherpetic.neuralgia	89.3
DB02664	351065	postherpetic.neuralgia	89.3
DB04732	387442	postherpetic.neuralgia	89.3
DB04585	657085	postherpetic.neuralgia	89.3
DB02627	2734608	postherpetic.neuralgia	89.3
DB02122	4634714	postherpetic.neuralgia	89.3
DB01983	5287595	postherpetic.neuralgia	89.3
DB02614	5287795	postherpetic.neuralgia	89.3
DB04647	5287824	postherpetic.neuralgia	89.3
DB02503	5288001	postherpetic.neuralgia	89.3
DB06196	71364	pituitary.adenomas	86.2
DB02152	3035817	pituitary.adenomas	86.2
DB02858	1475	ophthalmic.herpes.simplex	79.79
DB02797	1677	ophthalmic.herpes.simplex	79.79
DB04360	2359	ophthalmic.herpes.simplex	79.79
DB01963	65389	ophthalmic.herpes.simplex	79.79
DB01795	66827	ophthalmic.herpes.simplex	79.79
DB01896	92269	ophthalmic.herpes.simplex	79.79
DB03140	312183	ophthalmic.herpes.simplex	79.79
DB02664	351065	ophthalmic.herpes.simplex	79.79
DB04732	387442	ophthalmic.herpes.simplex	79.79
DB04585	657085	ophthalmic.herpes.simplex	79.79
DB02627	2734608	ophthalmic.herpes.simplex	79.79
DB02122	4634714	ophthalmic.herpes.simplex	79.79
DB01983	5287595	ophthalmic.herpes.simplex	79.79
DB02614	5287795	ophthalmic.herpes.simplex	79.79
DB04647	5287824	ophthalmic.herpes.simplex	79.79
DB02503	5288001	ophthalmic.herpes.simplex	79.79
DB02858	1475	meningoencephalitis	79.79
DB02797	1677	meningoencephalitis	79.79
DB04360	2359	meningoencephalitis	79.79
DB01963	65389	meningoencephalitis	79.79
DB01795	66827	meningoencephalitis	79.79
DB01896	92269	meningoencephalitis	79.79
DB03140	312183	meningoencephalitis	79.79
DB02664	351065	meningoencephalitis	79.79
DB04732	387442	meningoencephalitis	79.79
DB04585	657085	meningoencephalitis	79.79
DB02627	2734608	meningoencephalitis	79.79
DB02122	4634714	meningoencephalitis	79.79
DB01983	5287595	meningoencephalitis	79.79
DB02614	5287795	meningoencephalitis	79.79
DB04647	5287824	meningoencephalitis	79.79
DB02503	5288001	meningoencephalitis	79.79
DB02858	1475	toxoplasmosis	79.79
DB02797	1677	toxoplasmosis	79.79
DB04360	2359	toxoplasmosis	79.79
DB01963	65389	toxoplasmosis	79.79
DB01795	66827	toxoplasmosis	79.79
DB01896	92269	toxoplasmosis	79.79
DB03140	312183	toxoplasmosis	79.79
DB02664	351065	toxoplasmosis	79.79
DB04732	387442	toxoplasmosis	79.79
DB04585	657085	toxoplasmosis	79.79
DB02627	2734608	toxoplasmosis	79.79
DB02122	4634714	toxoplasmosis	79.79
DB01983	5287595	toxoplasmosis	79.79
DB02614	5287795	toxoplasmosis	79.79
DB04647	5287824	toxoplasmosis	79.79
DB02503	5288001	toxoplasmosis	79.79
DB02858	1475	portal.vein.thrombosis	79.79
DB02797	1677	portal.vein.thrombosis	79.79
DB04360	2359	portal.vein.thrombosis	79.79
DB01963	65389	portal.vein.thrombosis	79.79
DB01795	66827	portal.vein.thrombosis	79.79
DB01896	92269	portal.vein.thrombosis	79.79
DB03140	312183	portal.vein.thrombosis	79.79
DB02664	351065	portal.vein.thrombosis	79.79
DB04732	387442	portal.vein.thrombosis	79.79
DB04585	657085	portal.vein.thrombosis	79.79
DB02627	2734608	portal.vein.thrombosis	79.79
DB02122	4634714	portal.vein.thrombosis	79.79
DB01983	5287595	portal.vein.thrombosis	79.79
DB02614	5287795	portal.vein.thrombosis	79.79
DB04647	5287824	portal.vein.thrombosis	79.79
DB02503	5288001	portal.vein.thrombosis	79.79
DB00456	6024	nephropathy	77.92
DB01603	6087	nephropathy	77.92
DB01147	6098	nephropathy	77.92
DB00607	8982	nephropathy	77.92
DB01000	19003	nephropathy	77.92
DB00689	19150	nephropathy	77.92
DB00301	21319	nephropathy	77.92
DB01139	30699	nephropathy	77.92
DB01604	33478	nephropathy	77.92
DB01605	36272	nephropathy	77.92
DB01163	36273	nephropathy	77.92
DB01607	36921	nephropathy	77.92
DB01061	37625	nephropathy	77.92
DB00274	42008	nephropathy	77.92
DB00923	43507	nephropathy	77.92
DB01328	43592	nephropathy	77.92
DB00229	43708	nephropathy	77.92
DB04570	47499	nephropathy	77.92
DB01414	91562	nephropathy	77.92
DB01598	104838	nephropathy	77.92
DB00430	107654	nephropathy	77.92
DB01606	123630	nephropathy	77.92
DB03938	160139	nephropathy	77.92
DB03550	440723	nephropathy	77.92
DB02475	441123	nephropathy	77.92
DB01602	441397	nephropathy	77.92
DB00739	443387	nephropathy	77.92
DB03744	445459	nephropathy	77.92
DB01326	456255	nephropathy	77.92
DB00948	656511	nephropathy	77.92
DB00766	5280980	nephropathy	77.92
DB04462	1694	blepharoconjunctivitis	74.96
DB00638	24763	pituitary.adenomas	71.22
DB00466	31304	pituitary.adenomas	71.22
DB03958	121959	pituitary.adenomas	71.22
DB01690	165381	pituitary.adenomas	71.22
DB01717	440210	pituitary.adenomas	71.22
DB03070	444451	pituitary.adenomas	71.22
DB03931	444841	pituitary.adenomas	71.22
DB01649	446336	pituitary.adenomas	71.22
DB02858	1475	amyloidosis	70.48
DB02797	1677	amyloidosis	70.48
DB04360	2359	amyloidosis	70.48
DB01963	65389	amyloidosis	70.48
DB01795	66827	amyloidosis	70.48
DB01896	92269	amyloidosis	70.48
DB03140	312183	amyloidosis	70.48
DB02664	351065	amyloidosis	70.48
DB04732	387442	amyloidosis	70.48
DB04585	657085	amyloidosis	70.48
DB02627	2734608	amyloidosis	70.48
DB02122	4634714	amyloidosis	70.48
DB01983	5287595	amyloidosis	70.48
DB02614	5287795	amyloidosis	70.48
DB04647	5287824	amyloidosis	70.48
DB02503	5288001	amyloidosis	70.48
DB02858	1475	acute.pulmonary.edema	70.48
DB02797	1677	acute.pulmonary.edema	70.48
DB04360	2359	acute.pulmonary.edema	70.48
DB01963	65389	acute.pulmonary.edema	70.48
DB01795	66827	acute.pulmonary.edema	70.48
DB01896	92269	acute.pulmonary.edema	70.48
DB03140	312183	acute.pulmonary.edema	70.48
DB02664	351065	acute.pulmonary.edema	70.48
DB04732	387442	acute.pulmonary.edema	70.48
DB04585	657085	acute.pulmonary.edema	70.48
DB02627	2734608	acute.pulmonary.edema	70.48
DB02122	4634714	acute.pulmonary.edema	70.48
DB01983	5287595	acute.pulmonary.edema	70.48
DB02614	5287795	acute.pulmonary.edema	70.48
DB04647	5287824	acute.pulmonary.edema	70.48
DB02503	5288001	acute.pulmonary.edema	70.48
DB02858	1475	polyarthritis	70.48
DB02797	1677	polyarthritis	70.48
DB04360	2359	polyarthritis	70.48
DB01963	65389	polyarthritis	70.48
DB01795	66827	polyarthritis	70.48
DB01896	92269	polyarthritis	70.48
DB03140	312183	polyarthritis	70.48
DB02664	351065	polyarthritis	70.48
DB04732	387442	polyarthritis	70.48
DB04585	657085	polyarthritis	70.48
DB02627	2734608	polyarthritis	70.48
DB02122	4634714	polyarthritis	70.48
DB01983	5287595	polyarthritis	70.48
DB02614	5287795	polyarthritis	70.48
DB04647	5287824	polyarthritis	70.48
DB02503	5288001	polyarthritis	70.48
DB02858	1475	small.intestinal.obstruction	70.48
DB02797	1677	small.intestinal.obstruction	70.48
DB04360	2359	small.intestinal.obstruction	70.48
DB01963	65389	small.intestinal.obstruction	70.48
DB01795	66827	small.intestinal.obstruction	70.48
DB01896	92269	small.intestinal.obstruction	70.48
DB03140	312183	small.intestinal.obstruction	70.48
DB02664	351065	small.intestinal.obstruction	70.48
DB04732	387442	small.intestinal.obstruction	70.48
DB04585	657085	small.intestinal.obstruction	70.48
DB02627	2734608	small.intestinal.obstruction	70.48
DB02122	4634714	small.intestinal.obstruction	70.48
DB01983	5287595	small.intestinal.obstruction	70.48
DB02614	5287795	small.intestinal.obstruction	70.48
DB04647	5287824	small.intestinal.obstruction	70.48
DB02503	5288001	small.intestinal.obstruction	70.48
DB02858	1475	autonomic.neuropathy	70.48
DB02797	1677	autonomic.neuropathy	70.48
DB04360	2359	autonomic.neuropathy	70.48
DB01963	65389	autonomic.neuropathy	70.48
DB01795	66827	autonomic.neuropathy	70.48
DB01896	92269	autonomic.neuropathy	70.48
DB03140	312183	autonomic.neuropathy	70.48
DB02664	351065	autonomic.neuropathy	70.48
DB04732	387442	autonomic.neuropathy	70.48
DB04585	657085	autonomic.neuropathy	70.48
DB02627	2734608	autonomic.neuropathy	70.48
DB02122	4634714	autonomic.neuropathy	70.48
DB01983	5287595	autonomic.neuropathy	70.48
DB02614	5287795	autonomic.neuropathy	70.48
DB04647	5287824	autonomic.neuropathy	70.48
DB02503	5288001	autonomic.neuropathy	70.48
DB00466	31304	striae	64.55
DB02133	5280772	striae	63.81
DB04090	394347	lymphocytic.leukemia	59.94
DB02308	5288139	aspergillosis	59.53
DB02308	5288139	failure.to.thrive	59.53
DB02308	5288139	bilateral.hearing.loss	59.53
DB02308	5288139	postherpetic.neuralgia	59.53
DB01125	2197	striae	58.51
DB00498	4760	striae	58.51
DB00169	6221	striae	58.51
DB01357	6291	striae	58.51
DB04575	9046	striae	58.51
DB00941	9434	striae	58.51
DB02123	12544	striae	58.51
DB01514	14708	striae	58.51
DB03671	15478	striae	58.51
DB00192	52195	striae	58.51
DB00511	68949	striae	58.51
DB00980	208902	striae	58.51
DB02659	221493	striae	58.51
DB01092	439501	striae	58.51
DB02691	439604	striae	58.51
DB03619	440355	striae	58.51
DB04348	440567	striae	58.51
DB01396	441207	striae	58.51
DB01078	443932	striae	58.51
DB02323	446201	striae	58.51
DB01890	446320	striae	58.51
DB04289	447767	striae	58.51
DB04177	4369270	striae	58.51
DB01070	5281010	striae	58.51
DB01436	5282181	striae	58.51
DB01824	5287501	striae	58.51
DB04330	5287508	striae	58.51
DB04258	5288149	striae	58.51
DB01744	2537	striae	57.77
DB00606	2910	striae	57.77
DB02851	5446	striae	57.77
DB01463	14584	striae	57.77
DB02426	36403	striae	57.77
DB04501	92108	striae	57.77
DB03655	154234	striae	57.77
DB02817	440017	striae	57.77
DB01426	441080	striae	57.77
DB02409	447260	striae	57.77
DB02921	447628	striae	57.77
DB03540	449588	striae	57.77
DB02906	5287884	striae	57.77
DB00318	5284371	striae	56.41
DB04813	2406	sulfa.allergy	54.06
DB02925	4849	sulfa.allergy	54.06
DB02177	448317	sulfa.allergy	54.06
DB03742	448577	sulfa.allergy	54.06
DB01943	449205	sulfa.allergy	54.06
DB02634	449207	sulfa.allergy	54.06
DB02615	449209	sulfa.allergy	54.06
DB02308	5288139	ophthalmic.herpes.simplex	53.19
DB02308	5288139	meningoencephalitis	53.19
DB02308	5288139	toxoplasmosis	53.19
DB02308	5288139	portal.vein.thrombosis	53.19
DB04462	1694	vitreous.detachment	52.7
DB01708	5881	striae	51.11
DB01420	5995	striae	51.11
DB01536	6128	striae	51.11
DB01541	13308	striae	51.11
DB01521	68947	striae	51.11
DB01434	92834	striae	51.11
DB01500	107580	striae	51.11
DB01526	136297	striae	51.11
DB02187	223368	striae	51.11
DB01524	223407	striae	51.11
DB01481	236666	striae	51.11
DB01108	656583	striae	51.11
DB03946	72	palpitations	50.5
DB03644	86	palpitations	50.5
DB02024	107	palpitations	50.5
DB03560	126	palpitations	50.5
DB04242	135	palpitations	50.5
DB03256	143	palpitations	50.5
DB04166	227	palpitations	50.5
DB01103	237	palpitations	50.5
DB03793	243	palpitations	50.5
DB02923	254	palpitations	50.5
DB02232	289	palpitations	50.5
DB04665	323	palpitations	50.5
DB03514	332	palpitations	50.5
DB00936	338	palpitations	50.5
DB03454	340	palpitations	50.5
DB01776	342	palpitations	50.5
DB04214	378	palpitations	50.5
DB01702	547	palpitations	50.5
DB04558	567	palpitations	50.5
DB00266	653	palpitations	50.5
DB02591	675	palpitations	50.5
DB03247	710	palpitations	50.5
DB04532	798	palpitations	50.5
DB02070	846	palpitations	50.5
DB01065	896	palpitations	50.5
DB04275	903	palpitations	50.5
DB02701	936	palpitations	50.5
DB02251	955	palpitations	50.5
DB02362	978	palpitations	50.5
DB04417	980	palpitations	50.5
DB03255	996	palpitations	50.5
DB03884	997	palpitations	50.5
DB02178	998	palpitations	50.5
DB04325	1001	palpitations	50.5
DB02746	1017	palpitations	50.5
DB03205	1024	palpitations	50.5
DB02757	1048	palpitations	50.5
DB01796	1066	palpitations	50.5
DB02031	1129	palpitations	50.5
DB01900	1140	palpitations	50.5
DB01767	1281	palpitations	50.5
DB02365	1318	palpitations	50.5
DB03910	1331	palpitations	50.5
DB02141	1337	palpitations	50.5
DB04474	1369	palpitations	50.5
DB03121	1372	palpitations	50.5
DB03294	1387	palpitations	50.5
DB03477	1396	palpitations	50.5
DB01809	1400	palpitations	50.5
DB02044	1433	palpitations	50.5
DB02858	1475	palpitations	50.5
DB04055	1478	palpitations	50.5
DB02417	1483	palpitations	50.5
DB02839	1491	palpitations	50.5
DB04528	1493	palpitations	50.5
DB02081	1499	palpitations	50.5
DB02463	1507	palpitations	50.5
DB04010	1511	palpitations	50.5
DB04371	1514	palpitations	50.5
DB01994	1522	palpitations	50.5
DB03480	1543	palpitations	50.5
DB03805	1550	palpitations	50.5
DB03421	1584	palpitations	50.5
DB02602	1604	palpitations	50.5
DB01509	1614	palpitations	50.5
DB01454	1615	palpitations	50.5
DB04169	1616	palpitations	50.5
DB01734	1628	palpitations	50.5
DB04406	1629	palpitations	50.5
DB02058	1633	palpitations	50.5
DB01997	1649	palpitations	50.5
DB02797	1677	palpitations	50.5
DB02973	1707	palpitations	50.5
DB02984	1714	palpitations	50.5
DB02929	1715	palpitations	50.5
DB03136	1747	palpitations	50.5
DB04479	1750	palpitations	50.5
DB03697	1758	palpitations	50.5
DB04002	1759	palpitations	50.5
DB01931	1779	palpitations	50.5
DB01939	1800	palpitations	50.5
DB01854	1808	palpitations	50.5
DB02662	1829	palpitations	50.5
DB03368	1836	palpitations	50.5
DB02207	1893	palpitations	50.5
DB03065	1894	palpitations	50.5
DB03672	1933	palpitations	50.5
DB02636	1941	palpitations	50.5
DB01689	1944	palpitations	50.5
DB02016	1949	palpitations	50.5
DB02642	1950	palpitations	50.5
DB00316	1983	palpitations	50.5
DB00414	1989	palpitations	50.5
DB04336	2014	palpitations	50.5
DB02773	2084	palpitations	50.5
DB00866	2119	palpitations	50.5
DB02018	2138	palpitations	50.5
DB02535	2144	palpitations	50.5
DB06288	2159	palpitations	50.5
DB01025	2161	palpitations	50.5
DB00613	2165	palpitations	50.5
DB04599	2196	palpitations	50.5
DB01125	2197	palpitations	50.5
DB01435	2206	palpitations	50.5
DB01429	2218	palpitations	50.5
DB00168	2242	palpitations	50.5
DB00637	2247	palpitations	50.5
DB03213	2281	palpitations	50.5
DB00522	2329	palpitations	50.5
DB03127	2332	palpitations	50.5
DB01086	2337	palpitations	50.5
DB00865	2341	palpitations	50.5
DB00767	2342	palpitations	50.5
DB00562	2343	palpitations	50.5
DB02775	2345	palpitations	50.5
DB04890	2350	palpitations	50.5
DB01244	2351	palpitations	50.5
DB04115	2353	palpitations	50.5
DB03608	2354	palpitations	50.5
DB04360	2359	palpitations	50.5
DB01295	2372	palpitations	50.5
DB04638	2374	palpitations	50.5
DB04794	2378	palpitations	50.5
DB04301	2385	palpitations	50.5
DB04813	2406	palpitations	50.5
DB04007	2429	palpitations	50.5
DB01237	2444	palpitations	50.5
DB00821	2581	palpitations	50.5
DB02741	2605	palpitations	50.5
DB03307	2608	palpitations	50.5
DB01178	2717	palpitations	50.5
DB01243	2722	palpitations	50.5
DB01239	2729	palpitations	50.5
DB01166	2754	palpitations	50.5
DB00568	2761	palpitations	50.5
DB01407	2783	palpitations	50.5
DB00771	2784	palpitations	50.5
DB04815	2788	palpitations	50.5
DB00349	2789	palpitations	50.5
DB04837	2795	palpitations	50.5
DB00636	2796	palpitations	50.5
DB00628	2809	palpitations	50.5
DB01559	2811	palpitations	50.5
DB01553	2816	palpitations	50.5
DB01688	2879	palpitations	50.5
DB00265	2883	palpitations	50.5
DB04838	2893	palpitations	50.5
DB00606	2910	palpitations	50.5
DB00942	2911	palpitations	50.5
DB04816	2950	palpitations	50.5
DB04840	2966	palpitations	50.5
DB04209	2993	palpitations	50.5
DB03682	3022	palpitations	50.5
DB00527	3025	palpitations	50.5
DB01144	3038	palpitations	50.5
DB00890	3049	palpitations	50.5
DB02138	3050	palpitations	50.5
DB00255	3054	palpitations	50.5
DB01231	3055	palpitations	50.5
DB01878	3102	palpitations	50.5
DB01146	3103	palpitations	50.5
DB01654	3132	palpitations	50.5
DB00366	3162	palpitations	50.5
DB00645	3180	palpitations	50.5
DB01010	3202	palpitations	50.5
DB00467	3229	palpitations	50.5
DB00392	3290	palpitations	50.5
DB00311	3295	palpitations	50.5
DB01545	3299	palpitations	50.5
DB02991	3311	palpitations	50.5
DB00926	3312	palpitations	50.5
DB00949	3331	palpitations	50.5
DB01191	3337	palpitations	50.5
DB01288	3343	palpitations	50.5
DB01567	3369	palpitations	50.5
DB02266	3371	palpitations	50.5
DB01544	3380	palpitations	50.5
DB04842	3396	palpitations	50.5
DB00614	3435	palpitations	50.5
DB00406	3468	palpitations	50.5
DB01437	3487	palpitations	50.5
DB00874	3516	palpitations	50.5
DB00629	3517	palpitations	50.5
DB02001	3534	palpitations	50.5
DB01958	3537	palpitations	50.5
DB04288	3543	palpitations	50.5
DB00793	3561	palpitations	50.5
DB01476	3563	palpitations	50.5
DB01365	3677	palpitations	50.5
DB01616	3678	palpitations	50.5
DB02936	3710	palpitations	50.5
DB02504	3711	palpitations	50.5
DB03171	3713	palpitations	50.5
DB02758	3744	palpitations	50.5
DB04818	3748	palpitations	50.5
DB00221	3762	palpitations	50.5
DB04202	3764	palpitations	50.5
DB01625	3775	palpitations	50.5
DB01941	3922	palpitations	50.5
DB02656	3973	palpitations	50.5
DB03359	3991	palpitations	50.5
DB00579	4020	palpitations	50.5
DB00170	4055	palpitations	50.5
DB01071	4066	palpitations	50.5
DB00940	4097	palpitations	50.5
DB00462	4120	palpitations	50.5
DB00340	4167	palpitations	50.5
DB06148	4184	palpitations	50.5
DB00805	4199	palpitations	50.5
DB01171	4235	palpitations	50.5
DB03782	4286	palpitations	50.5
DB03844	4288	palpitations	50.5
DB02069	4290	palpitations	50.5
DB02698	4310	palpitations	50.5
DB03526	4316	palpitations	50.5
DB03878	4327	palpitations	50.5
DB01748	4347	palpitations	50.5
DB02029	4357	palpitations	50.5
DB04213	4358	palpitations	50.5
DB02071	4368	palpitations	50.5
DB04017	4380	palpitations	50.5
DB04409	4438	palpitations	50.5
DB01400	4456	palpitations	50.5
DB04820	4472	palpitations	50.5
DB04552	4488	palpitations	50.5
DB04743	4495	palpitations	50.5
DB00401	4499	palpitations	50.5
DB01054	4507	palpitations	50.5
DB04821	4528	palpitations	50.5
DB03034	4583	palpitations	50.5
DB02116	4592	palpitations	50.5
DB00736	4594	palpitations	50.5
DB01096	4612	palpitations	50.5
DB04822	4619	palpitations	50.5
DB01580	4631	palpitations	50.5
DB01428	4632	palpitations	50.5
DB00892	4633	palpitations	50.5
DB00935	4636	palpitations	50.5
DB03585	4641	palpitations	50.5
DB00383	4642	palpitations	50.5
DB00233	4649	palpitations	50.5
DB01113	4680	palpitations	50.5
DB01626	4688	palpitations	50.5
DB00738	4735	palpitations	50.5
DB01608	4747	palpitations	50.5
DB01121	4753	palpitations	50.5
DB03783	4754	palpitations	50.5
DB01438	4756	palpitations	50.5
DB00498	4760	palpitations	50.5
DB01620	4761	palpitations	50.5
DB00830	4762	palpitations	50.5
DB01174	4763	palpitations	50.5
DB04824	4764	palpitations	50.5
DB00812	4781	palpitations	50.5
DB00670	4848	palpitations	50.5
DB02925	4849	palpitations	50.5
DB01588	4890	palpitations	50.5
DB00750	4906	palpitations	50.5
DB01599	4912	palpitations	50.5
DB01131	4923	palpitations	50.5
DB00420	4926	palpitations	50.5
DB00777	4940	palpitations	50.5
DB02285	4971	palpitations	50.5
DB01589	4999	palpitations	50.5
DB02049	5111	palpitations	50.5
DB01399	5161	palpitations	50.5
DB04338	5164	palpitations	50.5
DB03980	5172	palpitations	50.5
DB03468	5226	palpitations	50.5
DB02782	5245	palpitations	50.5
DB03261	5291	palpitations	50.5
DB02546	5311	palpitations	50.5
DB01298	5322	palpitations	50.5
DB01581	5325	palpitations	50.5
DB01582	5327	palpitations	50.5
DB00576	5328	palpitations	50.5
DB01015	5329	palpitations	50.5
DB00891	5336	palpitations	50.5
DB01145	5351	palpitations	50.5
DB00391	5355	palpitations	50.5
DB04786	5361	palpitations	50.5
DB00342	5405	palpitations	50.5
DB03876	5439	palpitations	50.5
DB00372	5440	palpitations	50.5
DB01600	5468	palpitations	50.5
DB01007	5482	palpitations	50.5
DB00525	5510	palpitations	50.5
DB01021	5560	palpitations	50.5
DB00508	5568	palpitations	50.5
DB01246	5574	palpitations	50.5
DB00662	5577	palpitations	50.5
DB00792	5587	palpitations	50.5
DB02988	5599	palpitations	50.5
DB04795	5601	palpitations	50.5
DB04513	5681	palpitations	50.5
DB03365	5687	palpitations	50.5
DB02132	5724	palpitations	50.5
DB04828	5733	palpitations	50.5
DB02848	5740	palpitations	50.5
DB00219	5749	palpitations	50.5
DB04573	5756	palpitations	50.5
DB00907	5760	palpitations	50.5
DB04829	5761	palpitations	50.5
DB02962	5798	palpitations	50.5
DB01726	5801	palpitations	50.5
DB03604	5803	palpitations	50.5
DB00451	5819	palpitations	50.5
DB01576	5826	palpitations	50.5
DB00655	5870	palpitations	50.5
DB03461	5886	palpitations	50.5
DB03363	5893	palpitations	50.5
DB00610	5906	palpitations	50.5
DB00944	5965	palpitations	50.5
DB00981	5983	palpitations	50.5
DB01199	6000	palpitations	50.5
DB01424	6009	palpitations	50.5
DB04844	6018	palpitations	50.5
DB00456	6024	palpitations	50.5
DB04745	6038	palpitations	50.5
DB00388	6041	palpitations	50.5
DB01235	6047	palpitations	50.5
DB02192	6054	palpitations	50.5
DB00135	6057	palpitations	50.5
DB01614	6077	palpitations	50.5
DB00723	6082	palpitations	50.5
DB01603	6087	palpitations	50.5
DB01488	6089	palpitations	50.5
DB01460	6090	palpitations	50.5
DB01147	6098	palpitations	50.5
DB03120	6101	palpitations	50.5
DB00729	6126	palpitations	50.5
DB00120	6140	palpitations	50.5
DB01394	6167	palpitations	50.5
DB04817	6236	palpitations	50.5
DB03172	6245	palpitations	50.5
DB01357	6291	palpitations	50.5
DB04833	6292	palpitations	50.5
DB01325	6307	palpitations	50.5
DB03728	6318	palpitations	50.5
DB03575	6468	palpitations	50.5
DB01473	6471	palpitations	50.5
DB00725	6646	palpitations	50.5
DB01176	6726	palpitations	50.5
DB00354	6729	palpitations	50.5
DB04744	6755	palpitations	50.5
DB00140	6759	palpitations	50.5
DB01533	6833	palpitations	50.5
DB00835	6834	palpitations	50.5
DB00832	6839	palpitations	50.5
DB03651	6954	palpitations	50.5
DB02749	6961	palpitations	50.5
DB02513	6989	palpitations	50.5
DB02842	7019	palpitations	50.5
DB00852	7028	palpitations	50.5
DB02095	7054	palpitations	50.5
DB01123	7099	palpitations	50.5
DB02428	7124	palpitations	50.5
DB02815	7219	palpitations	50.5
DB03029	7237	palpitations	50.5
DB04586	7244	palpitations	50.5
DB03110	7245	palpitations	50.5
DB03018	7248	palpitations	50.5
DB04052	7249	palpitations	50.5
DB02163	7259	palpitations	50.5
DB04533	7264	palpitations	50.5
DB01546	8367	palpitations	50.5
DB01676	8376	palpitations	50.5
DB04110	8391	palpitations	50.5
DB04329	8405	palpitations	50.5
DB02130	8468	palpitations	50.5
DB01782	8515	palpitations	50.5
DB00468	8549	palpitations	50.5
DB01089	8550	palpitations	50.5
DB02740	8617	palpitations	50.5
DB04674	8631	palpitations	50.5
DB04819	8667	palpitations	50.5
DB03975	8747	palpitations	50.5
DB00913	8944	palpitations	50.5
DB01392	8969	palpitations	50.5
DB00607	8982	palpitations	50.5
DB04575	9046	palpitations	50.5
DB00664	9047	palpitations	50.5
DB01418	9052	palpitations	50.5
DB03225	9060	palpitations	50.5
DB04179	9223	palpitations	50.5
DB01446	9287	palpitations	50.5
DB01364	9294	palpitations	50.5
DB03374	9305	palpitations	50.5
DB01051	9346	palpitations	50.5
DB01622	9429	palpitations	50.5
DB00941	9434	palpitations	50.5
DB01382	9565	palpitations	50.5
DB02403	9584	palpitations	50.5
DB01529	9648	palpitations	50.5
DB04825	9801	palpitations	50.5
DB00946	9908	palpitations	50.5
DB00286	9919	palpitations	50.5
DB04120	9958	palpitations	50.5
DB01556	10007	palpitations	50.5
DB04967	10180	palpitations	50.5
DB01495	10188	palpitations	50.5
DB01445	10257	palpitations	50.5
DB01924	10313	palpitations	50.5
DB04267	10367	palpitations	50.5
DB03897	10394	palpitations	50.5
DB01433	10517	palpitations	50.5
DB01444	10668	palpitations	50.5
DB00473	10770	palpitations	50.5
DB04078	10870	palpitations	50.5
DB03002	10894	palpitations	50.5
DB00269	11289	palpitations	50.5
DB01619	11291	palpitations	50.5
DB03895	11295	palpitations	50.5
DB04640	11390	palpitations	50.5
DB02387	11479	palpitations	50.5
DB02252	11575	palpitations	50.5
DB04580	11820	palpitations	50.5
DB01976	11885	palpitations	50.5
DB02280	11914	palpitations	50.5
DB02279	11915	palpitations	50.5
DB03177	11979	palpitations	50.5
DB01932	12023	palpitations	50.5
DB01579	12460	palpitations	50.5
DB03298	12793	palpitations	50.5
DB01491	13331	palpitations	50.5
DB01462	13493	palpitations	50.5
DB01081	13505	palpitations	50.5
DB03369	13695	palpitations	50.5
DB03825	13807	palpitations	50.5
DB03410	14101	palpitations	50.5
DB03227	14181	palpitations	50.5
DB01463	14584	palpitations	50.5
DB00902	14677	palpitations	50.5
DB01227	15130	palpitations	50.5
DB00660	15459	palpitations	50.5
DB02534	15624	palpitations	50.5
DB02970	15759	palpitations	50.5
DB03941	16143	palpitations	50.5
DB01490	16630	palpitations	50.5
DB04051	16757	palpitations	50.5
DB00405	16960	palpitations	50.5
DB00875	17012	palpitations	50.5
DB01461	17036	palpitations	50.5
DB01299	17134	palpitations	50.5
DB01511	17925	palpitations	50.5
DB01038	18104	palpitations	50.5
DB04393	18807	palpitations	50.5
DB00689	19150	palpitations	50.5
DB02055	19241	palpitations	50.5
DB04500	19266	palpitations	50.5
DB00719	19861	palpitations	50.5
DB01422	19910	palpitations	50.5
DB00505	20299	palpitations	50.5
DB01336	21233	palpitations	50.5
DB04657	21307	palpitations	50.5
DB00301	21319	palpitations	50.5
DB03058	21439	palpitations	50.5
DB04534	21501	palpitations	50.5
DB01555	22308	palpitations	50.5
DB04546	23190	palpitations	50.5
DB01116	23576	palpitations	50.5
DB03100	24239	palpitations	50.5
DB00416	24244	palpitations	50.5
DB04690	24360	palpitations	50.5
DB04655	24466	palpitations	50.5
DB01527	25223	palpitations	50.5
DB01615	26035	palpitations	50.5
DB01442	26175	palpitations	50.5
DB01548	26644	palpitations	50.5
DB01497	26721	palpitations	50.5
DB00848	26879	palpitations	50.5
DB00397	26934	palpitations	50.5
DB01467	27402	palpitations	50.5
DB01487	27453	palpitations	50.5
DB04826	27901	palpitations	50.5
DB01953	27934	palpitations	50.5
DB00589	28864	palpitations	50.5
DB04948	30668	palpitations	50.5
DB01139	30699	palpitations	50.5
DB01962	30819	palpitations	50.5
DB01516	31016	palpitations	50.5
DB04823	31315	palpitations	50.5
DB00801	31640	palpitations	50.5
DB01472	31721	palpitations	50.5
DB01506	31862	palpitations	50.5
DB01180	32681	palpitations	50.5
DB01289	32778	palpitations	50.5
DB01542	32938	palpitations	50.5
DB01604	33478	palpitations	50.5
DB00867	33572	palpitations	50.5
DB01587	33746	palpitations	50.5
DB01430	33887	palpitations	50.5
DB00699	34040	palpitations	50.5
DB01501	34328	palpitations	50.5
DB00190	34359	palpitations	50.5
DB04836	34869	palpitations	50.5
DB00901	35330	palpitations	50.5
DB00644	36523	palpitations	50.5
DB01607	36921	palpitations	50.5
DB01489	37367	palpitations	50.5
DB01061	37625	palpitations	50.5
DB00546	37632	palpitations	50.5
DB03701	38003	palpitations	50.5
DB04831	38409	palpitations	50.5
DB01056	38945	palpitations	50.5
DB04459	39391	palpitations	50.5
DB04812	39941	palpitations	50.5
DB02020	40158	palpitations	50.5
DB00309	40839	palpitations	50.5
DB01209	40841	palpitations	50.5
DB00507	41684	palpitations	50.5
DB00445	41867	palpitations	50.5
DB04832	41987	palpitations	50.5
DB03339	42300	palpitations	50.5
DB01425	43008	palpitations	50.5
DB00923	43507	palpitations	50.5
DB01328	43592	palpitations	50.5
DB02010	44259	palpitations	50.5
DB01468	46424	palpitations	50.5
DB04570	47499	palpitations	50.5
DB01475	48194	palpitations	50.5
DB00487	51081	palpitations	50.5
DB00192	52195	palpitations	50.5
DB03052	53001	palpitations	50.5
DB02383	53359	palpitations	50.5
DB04880	53708	palpitations	50.5
DB01423	54120	palpitations	50.5
DB03695	54369	palpitations	50.5
DB00409	54477	palpitations	50.5
DB01408	54766	palpitations	50.5
DB02932	56069	palpitations	50.5
DB03523	57030	palpitations	50.5
DB01405	60021	palpitations	50.5
DB06144	60149	palpitations	50.5
DB01135	60168	palpitations	50.5
DB00744	60490	palpitations	50.5
DB03395	60594	palpitations	50.5
DB01388	60663	palpitations	50.5
DB00963	60726	palpitations	50.5
DB01102	60789	palpitations	50.5
DB02568	60817	palpitations	50.5
DB01349	60919	palpitations	50.5
DB01347	60921	palpitations	50.5
DB01562	60977	palpitations	50.5
DB01552	61118	palpitations	50.5
DB01499	61119	palpitations	50.5
DB01505	61122	palpitations	50.5
DB01464	61306	palpitations	50.5
DB01478	61583	palpitations	50.5
DB01459	61791	palpitations	50.5
DB01550	61810	palpitations	50.5
DB01571	61996	palpitations	50.5
DB01484	62065	palpitations	50.5
DB01535	62156	palpitations	50.5
DB01560	62258	palpitations	50.5
DB01453	62278	palpitations	50.5
DB01570	62279	palpitations	50.5
DB01557	62281	palpitations	50.5
DB01439	62296	palpitations	50.5
DB01532	62307	palpitations	50.5
DB01470	62309	palpitations	50.5
DB01502	62370	palpitations	50.5
DB01549	62436	palpitations	50.5
DB01518	62516	palpitations	50.5
DB01523	62528	palpitations	50.5
DB01498	62709	palpitations	50.5
DB01522	62710	palpitations	50.5
DB01520	62751	palpitations	50.5
DB01465	62787	palpitations	50.5
DB01469	62795	palpitations	50.5
DB02690	63306	palpitations	50.5
DB00424	64692	palpitations	50.5
DB04030	65052	palpitations	50.5
DB02866	65077	palpitations	50.5
DB02632	65115	palpitations	50.5
DB03808	65130	palpitations	50.5
DB02983	65258	palpitations	50.5
DB01963	65389	palpitations	50.5
DB04168	65457	palpitations	50.5
DB01751	65552	palpitations	50.5
DB04896	65833	palpitations	50.5
DB00234	65856	palpitations	50.5
DB00528	65866	palpitations	50.5
DB04726	66184	palpitations	50.5
DB03819	66644	palpitations	50.5
DB01795	66827	palpitations	50.5
DB02731	67361	palpitations	50.5
DB00483	67425	palpitations	50.5
DB03610	67874	palpitations	50.5
DB04435	68178	palpitations	50.5
DB03727	68271	palpitations	50.5
DB02870	68525	palpitations	50.5
DB01419	68723	palpitations	50.5
DB03254	69590	palpitations	50.5
DB02822	70119	palpitations	50.5
DB04605	70766	palpitations	50.5
DB03839	71098	palpitations	50.5
DB04452	71166	palpitations	50.5
DB04894	71306	palpitations	50.5
DB06196	71364	palpitations	50.5
DB01583	71371	palpitations	50.5
DB00179	71398	palpitations	50.5
DB02556	71567	palpitations	50.5
DB01282	71715	palpitations	50.5
DB02638	72081	palpitations	50.5
DB03424	72172	palpitations	50.5
DB01933	72271	palpitations	50.5
DB03823	72277	palpitations	50.5
DB01094	72281	palpitations	50.5
DB01403	72287	palpitations	50.5
DB00365	72474	palpitations	50.5
DB02586	72792	palpitations	50.5
DB03966	73622	palpitations	50.5
DB03400	73927	palpitations	50.5
DB04208	75019	palpitations	50.5
DB03210	75451	palpitations	50.5
DB04080	75791	palpitations	50.5
DB03180	76635	palpitations	50.5
DB03301	76883	palpitations	50.5
DB04581	77918	palpitations	50.5
DB02434	78386	palpitations	50.5
DB04130	78598	palpitations	50.5
DB02481	80654	palpitations	50.5
DB03669	82068	palpitations	50.5
DB04311	83242	palpitations	50.5
DB01528	85875	palpitations	50.5
DB02639	87330	palpitations	50.5
DB04253	89105	palpitations	50.5
DB02352	90334	palpitations	50.5
DB00116	91443	palpitations	50.5
DB03322	91536	palpitations	50.5
DB01251	91610	palpitations	50.5
DB02756	91665	palpitations	50.5
DB04448	91867	palpitations	50.5
DB02601	92143	palpitations	50.5
DB01447	92196	palpitations	50.5
DB01002	92253	palpitations	50.5
DB01896	92269	palpitations	50.5
DB01601	92727	palpitations	50.5
DB02041	95014	palpitations	50.5
DB04196	95054	palpitations	50.5
DB03238	96595	palpitations	50.5
DB01920	96647	palpitations	50.5
DB03346	97032	palpitations	50.5
DB04412	97535	palpitations	50.5
DB03686	97538	palpitations	50.5
DB03073	98487	palpitations	50.5
DB01537	98527	palpitations	50.5
DB02015	98792	palpitations	50.5
DB04356	100684	palpitations	50.5
DB01482	102710	palpitations	50.5
DB03860	104772	palpitations	50.5
DB06155	104850	palpitations	50.5
DB02166	104981	palpitations	50.5
DB01566	105039	palpitations	50.5
DB00430	107654	palpitations	50.5
DB01450	107765	palpitations	50.5
DB02115	107971	palpitations	50.5
DB04942	108143	palpitations	50.5
DB01938	110993	palpitations	50.5
DB01811	114683	palpitations	50.5
DB04499	114705	palpitations	50.5
DB03601	114829	palpitations	50.5
DB04461	114935	palpitations	50.5
DB04598	114947	palpitations	50.5
DB01411	115100	palpitations	50.5
DB00348	115355	palpitations	50.5
DB04200	119205	palpitations	50.5
DB00895	119212	palpitations	50.5
DB04520	119404	palpitations	50.5
DB01784	120231	palpitations	50.5
DB04273	121938	palpitations	50.5
DB04676	121945	palpitations	50.5
DB03535	122623	palpitations	50.5
DB04805	122731	palpitations	50.5
DB01628	123619	palpitations	50.5
DB02763	123648	palpitations	50.5
DB03969	123927	palpitations	50.5
DB03228	126690	palpitations	50.5
DB04175	127988	palpitations	50.5
DB01838	128600	palpitations	50.5
DB03693	129236	palpitations	50.5
DB01737	131624	palpitations	50.5
DB04478	132302	palpitations	50.5
DB01342	132706	palpitations	50.5
DB02341	132893	palpitations	50.5
DB03786	134018	palpitations	50.5
DB03660	134497	palpitations	50.5
DB01175	146570	palpitations	50.5
DB03673	146719	palpitations	50.5
DB03625	148138	palpitations	50.5
DB03722	148140	palpitations	50.5
DB01137	149096	palpitations	50.5
DB01283	151166	palpitations	50.5
DB00872	151171	palpitations	50.5
DB01441	151182	palpitations	50.5
DB03380	151243	palpitations	50.5
DB03196	151437	palpitations	50.5
DB02710	151483	palpitations	50.5
DB01929	152217	palpitations	50.5
DB03656	153909	palpitations	50.5
DB02102	154044	palpitations	50.5
DB01791	154575	palpitations	50.5
DB03044	156422	palpitations	50.5
DB02868	157684	palpitations	50.5
DB02026	158376	palpitations	50.5
DB01954	158758	palpitations	50.5
DB04218	159738	palpitations	50.5
DB02021	160024	palpitations	50.5
DB02521	160478	palpitations	50.5
DB03132	162569	palpitations	50.5
DB02791	164912	palpitations	50.5
DB01800	165879	palpitations	50.5
DB00403	168399	palpitations	50.5
DB01652	168718	palpitations	50.5
DB01344	169893	palpitations	50.5
DB02633	172469	palpitations	50.5
DB03081	177837	palpitations	50.5
DB04125	178051	palpitations	50.5
DB01925	178518	palpitations	50.5
DB04559	181426	palpitations	50.5
DB01766	185915	palpitations	50.5
DB02933	188350	palpitations	50.5
DB04203	193512	palpitations	50.5
DB04531	193613	palpitations	50.5
DB04577	205131	palpitations	50.5
DB04490	205225	palpitations	50.5
DB00980	208902	palpitations	50.5
DB02584	208908	palpitations	50.5
DB02187	223368	palpitations	50.5
DB03028	233240	palpitations	50.5
DB03780	242831	palpitations	50.5
DB02608	247978	palpitations	50.5
DB01986	285553	palpitations	50.5
DB00817	287180	palpitations	50.5
DB02680	291796	palpitations	50.5
DB02532	292661	palpitations	50.5
DB03140	312183	palpitations	50.5
DB02712	337359	palpitations	50.5
DB03707	347590	palpitations	50.5
DB04732	387442	palpitations	50.5
DB03649	405389	palpitations	50.5
DB03147	439154	palpitations	50.5
DB03467	439246	palpitations	50.5
DB02557	439265	palpitations	50.5
DB02959	439280	palpitations	50.5
DB04537	439356	palpitations	50.5
DB03357	439616	palpitations	50.5
DB01758	439744	palpitations	50.5
DB04737	439767	palpitations	50.5
DB03430	440104	palpitations	50.5
DB02702	441046	palpitations	50.5
DB01426	441080	palpitations	50.5
DB01063	441185	palpitations	50.5
DB00985	441281	palpitations	50.5
DB01602	441397	palpitations	50.5
DB01486	441457	palpitations	50.5
DB01683	443119	palpitations	50.5
DB01297	443371	palpitations	50.5
DB00739	443387	palpitations	50.5
DB03541	443388	palpitations	50.5
DB01253	443884	palpitations	50.5
DB06262	443940	palpitations	50.5
DB00183	444007	palpitations	50.5
DB04143	444150	palpitations	50.5
DB01732	444290	palpitations	50.5
DB02570	444306	palpitations	50.5
DB04391	444346	palpitations	50.5
DB04789	444412	palpitations	50.5
DB01891	444425	palpitations	50.5
DB04187	444461	palpitations	50.5
DB01912	444486	palpitations	50.5
DB03475	444508	palpitations	50.5
DB04379	444567	palpitations	50.5
DB03337	444581	palpitations	50.5
DB01723	444590	palpitations	50.5
DB01964	444612	palpitations	50.5
DB02583	444617	palpitations	50.5
DB02729	444672	palpitations	50.5
DB03714	444695	palpitations	50.5
DB03207	444698	palpitations	50.5
DB01911	444708	palpitations	50.5
DB02494	444718	palpitations	50.5
DB04264	444729	palpitations	50.5
DB04297	444732	palpitations	50.5
DB03383	444746	palpitations	50.5
DB04446	444754	palpitations	50.5
DB02785	444756	palpitations	50.5
DB03706	444758	palpitations	50.5
DB04001	444763	palpitations	50.5
DB02622	444764	palpitations	50.5
DB03630	444808	palpitations	50.5
DB02931	444837	palpitations	50.5
DB03515	444865	palpitations	50.5
DB04190	444974	palpitations	50.5
DB01877	445010	palpitations	50.5
DB04140	445018	palpitations	50.5
DB04322	445072	palpitations	50.5
DB02358	445076	palpitations	50.5
DB02911	445109	palpitations	50.5
DB03954	445144	palpitations	50.5
DB02709	445154	palpitations	50.5
DB02179	445155	palpitations	50.5
DB02658	445227	palpitations	50.5
DB02185	445228	palpitations	50.5
DB03667	445302	palpitations	50.5
DB03908	445303	palpitations	50.5
DB01887	445304	palpitations	50.5
DB04255	445305	palpitations	50.5
DB04547	445307	palpitations	50.5
DB02683	445308	palpitations	50.5
DB03803	445309	palpitations	50.5
DB02213	445328	palpitations	50.5
DB03242	445340	palpitations	50.5
DB02089	445383	palpitations	50.5
DB03744	445459	palpitations	50.5
DB04117	445461	palpitations	50.5
DB01951	445501	palpitations	50.5
DB03818	445503	palpitations	50.5
DB02752	445504	palpitations	50.5
DB04503	445505	palpitations	50.5
DB03558	445506	palpitations	50.5
DB01830	445561	palpitations	50.5
DB03466	445575	palpitations	50.5
DB02466	445576	palpitations	50.5
DB03446	445579	palpitations	50.5
DB04029	445694	palpitations	50.5
DB03602	445707	palpitations	50.5
DB03076	445754	palpitations	50.5
DB02354	445756	palpitations	50.5
DB02610	445770	palpitations	50.5
DB02436	445784	palpitations	50.5
DB04525	445785	palpitations	50.5
DB04431	445806	palpitations	50.5
DB04186	445840	palpitations	50.5
DB03865	445844	palpitations	50.5
DB04556	445892	palpitations	50.5
DB04411	445896	palpitations	50.5
DB02603	445967	palpitations	50.5
DB04086	445981	palpitations	50.5
DB03234	445986	palpitations	50.5
DB03978	445993	palpitations	50.5
DB04316	446049	palpitations	50.5
DB04058	446054	palpitations	50.5
DB02652	446056	palpitations	50.5
DB02792	446082	palpitations	50.5
DB02803	446127	palpitations	50.5
DB03753	446134	palpitations	50.5
DB03764	446140	palpitations	50.5
DB04318	446143	palpitations	50.5
DB04416	446165	palpitations	50.5
DB03030	446185	palpitations	50.5
DB03331	446186	palpitations	50.5
DB03928	446195	palpitations	50.5
DB02323	446201	palpitations	50.5
DB01831	446202	palpitations	50.5
DB04095	446221	palpitations	50.5
DB03549	446236	palpitations	50.5
DB02429	446237	palpitations	50.5
DB04180	446238	palpitations	50.5
DB03039	446239	palpitations	50.5
DB04549	446240	palpitations	50.5
DB02221	446241	palpitations	50.5
DB02861	446242	palpitations	50.5
DB04163	446244	palpitations	50.5
DB04306	446245	palpitations	50.5
DB03270	446274	palpitations	50.5
DB02087	446275	palpitations	50.5
DB02479	446276	palpitations	50.5
DB03950	446277	palpitations	50.5
DB03944	446286	palpitations	50.5
DB04003	446300	palpitations	50.5
DB02080	446308	palpitations	50.5
DB04466	446313	palpitations	50.5
DB04565	446324	palpitations	50.5
DB02829	446326	palpitations	50.5
DB04256	446355	palpitations	50.5
DB02268	446367	palpitations	50.5
DB03012	446382	palpitations	50.5
DB02477	446385	palpitations	50.5
DB03062	446386	palpitations	50.5
DB01836	446399	palpitations	50.5
DB04287	446400	palpitations	50.5
DB01712	446410	palpitations	50.5
DB04012	446411	palpitations	50.5
DB02888	446414	palpitations	50.5
DB03543	446446	palpitations	50.5
DB03157	446468	palpitations	50.5
DB02819	446491	palpitations	50.5
DB04176	446492	palpitations	50.5
DB03622	446505	palpitations	50.5
DB02794	446514	palpitations	50.5
DB03038	446552	palpitations	50.5
DB02223	446553	palpitations	50.5
DB04100	446592	palpitations	50.5
DB04295	446600	palpitations	50.5
DB04238	446604	palpitations	50.5
DB01745	446605	palpitations	50.5
DB04543	446622	palpitations	50.5
DB02599	446623	palpitations	50.5
DB03154	446662	palpitations	50.5
DB04204	446665	palpitations	50.5
DB03804	446725	palpitations	50.5
DB03351	446752	palpitations	50.5
DB03060	446753	palpitations	50.5
DB03471	446783	palpitations	50.5
DB01893	446795	palpitations	50.5
DB02277	446816	palpitations	50.5
DB02360	446833	palpitations	50.5
DB02668	446837	palpitations	50.5
DB02283	446854	palpitations	50.5
DB02827	446871	palpitations	50.5
DB04373	446912	palpitations	50.5
DB04378	446917	palpitations	50.5
DB03259	446948	palpitations	50.5
DB02903	446958	palpitations	50.5
DB03613	446968	palpitations	50.5
DB04067	446969	palpitations	50.5
DB03483	446986	palpitations	50.5
DB03031	447015	palpitations	50.5
DB03534	447018	palpitations	50.5
DB02427	447021	palpitations	50.5
DB03987	447022	palpitations	50.5
DB03455	447066	palpitations	50.5
DB03267	447076	palpitations	50.5
DB02567	447077	palpitations	50.5
DB02390	447088	palpitations	50.5
DB02402	447098	palpitations	50.5
DB03597	447108	palpitations	50.5
DB04312	447153	palpitations	50.5
DB04484	447213	palpitations	50.5
DB02919	447229	palpitations	50.5
DB02161	447234	palpitations	50.5
DB03181	447271	palpitations	50.5
DB04092	447280	palpitations	50.5
DB03176	447327	palpitations	50.5
DB03372	447329	palpitations	50.5
DB03577	447336	palpitations	50.5
DB03605	447368	palpitations	50.5
DB02008	447371	palpitations	50.5
DB01820	447392	palpitations	50.5
DB03982	447411	palpitations	50.5
DB04495	447518	palpitations	50.5
DB02432	447522	palpitations	50.5
DB03591	447523	palpitations	50.5
DB03712	447524	palpitations	50.5
DB02336	447527	palpitations	50.5
DB03217	447531	palpitations	50.5
DB02762	447532	palpitations	50.5
DB03628	447534	palpitations	50.5
DB01866	447536	palpitations	50.5
DB02908	447537	palpitations	50.5
DB04408	447545	palpitations	50.5
DB03771	447559	palpitations	50.5
DB03748	447562	palpitations	50.5
DB02491	447622	palpitations	50.5
DB02507	447632	palpitations	50.5
DB02538	447652	palpitations	50.5
DB01765	447682	palpitations	50.5
DB02598	447701	palpitations	50.5
DB04298	447711	palpitations	50.5
DB01761	447721	palpitations	50.5
DB01948	447725	palpitations	50.5
DB02551	447731	palpitations	50.5
DB01977	447732	palpitations	50.5
DB02398	447733	palpitations	50.5
DB02473	447735	palpitations	50.5
DB02705	447736	palpitations	50.5
DB04289	447767	palpitations	50.5
DB02104	447815	palpitations	50.5
DB03752	447834	palpitations	50.5
DB04088	447837	palpitations	50.5
DB02943	447867	palpitations	50.5
DB03084	447872	palpitations	50.5
DB02388	447873	palpitations	50.5
DB04529	447876	palpitations	50.5
DB03791	447905	palpitations	50.5
DB02804	447923	palpitations	50.5
DB03957	447945	palpitations	50.5
DB04472	447953	palpitations	50.5
DB03557	447954	palpitations	50.5
DB03019	447955	palpitations	50.5
DB02091	447956	palpitations	50.5
DB02915	447958	palpitations	50.5
DB04518	447959	palpitations	50.5
DB04407	447960	palpitations	50.5
DB02833	447961	palpitations	50.5
DB03921	447966	palpitations	50.5
DB04073	447977	palpitations	50.5
DB04037	447980	palpitations	50.5
DB02014	447994	palpitations	50.5
DB02047	448006	palpitations	50.5
DB01793	448008	palpitations	50.5
DB03505	448010	palpitations	50.5
DB03788	448011	palpitations	50.5
DB01950	448014	palpitations	50.5
DB04004	448017	palpitations	50.5
DB02651	448024	palpitations	50.5
DB04285	448025	palpitations	50.5
DB04149	448055	palpitations	50.5
DB02112	448062	palpitations	50.5
DB04609	448069	palpitations	50.5
DB02669	448087	palpitations	50.5
DB02495	448110	palpitations	50.5
DB03330	448117	palpitations	50.5
DB01989	448134	palpitations	50.5
DB03023	448171	palpitations	50.5
DB04011	448202	palpitations	50.5
DB01882	448220	palpitations	50.5
DB01515	448223	palpitations	50.5
DB01772	448238	palpitations	50.5
DB02558	448249	palpitations	50.5
DB03086	448288	palpitations	50.5
DB02177	448317	palpitations	50.5
DB02155	448327	palpitations	50.5
DB04032	448333	palpitations	50.5
DB02295	448379	palpitations	50.5
DB04405	448384	palpitations	50.5
DB01906	448406	palpitations	50.5
DB03571	448407	palpitations	50.5
DB03231	448408	palpitations	50.5
DB02004	448436	palpitations	50.5
DB01768	448470	palpitations	50.5
DB02036	448475	palpitations	50.5
DB01825	448488	palpitations	50.5
DB02585	448512	palpitations	50.5
DB03115	448535	palpitations	50.5
DB03272	448564	palpitations	50.5
DB03762	448572	palpitations	50.5
DB03384	448573	palpitations	50.5
DB03742	448577	palpitations	50.5
DB03299	448582	palpitations	50.5
DB01773	448585	palpitations	50.5
DB03082	448605	palpitations	50.5
DB04059	448610	palpitations	50.5
DB02974	448632	palpitations	50.5
DB04142	448660	palpitations	50.5
DB02259	448661	palpitations	50.5
DB03311	448662	palpitations	50.5
DB03141	448667	palpitations	50.5
DB01731	448668	palpitations	50.5
DB03243	448749	palpitations	50.5
DB04410	448752	palpitations	50.5
DB02665	448753	palpitations	50.5
DB03851	448769	palpitations	50.5
DB02881	448797	palpitations	50.5
DB02307	448836	palpitations	50.5
DB03476	448841	palpitations	50.5
DB03072	448889	palpitations	50.5
DB04471	448915	palpitations	50.5
DB04157	448926	palpitations	50.5
DB02118	448940	palpitations	50.5
DB03367	448942	palpitations	50.5
DB03777	448946	palpitations	50.5
DB02754	448965	palpitations	50.5
DB02359	448969	palpitations	50.5
DB03504	448970	palpitations	50.5
DB04505	448971	palpitations	50.5
DB02550	448972	palpitations	50.5
DB03093	448973	palpitations	50.5
DB04054	448974	palpitations	50.5
DB04254	448976	palpitations	50.5
DB03781	448978	palpitations	50.5
DB02733	448991	palpitations	50.5
DB03449	449021	palpitations	50.5
DB03325	449029	palpitations	50.5
DB03841	449035	palpitations	50.5
DB02647	449088	palpitations	50.5
DB02917	449096	palpitations	50.5
DB02629	449115	palpitations	50.5
DB03632	449124	palpitations	50.5
DB02420	449125	palpitations	50.5
DB02704	449129	palpitations	50.5
DB04476	449146	palpitations	50.5
DB02101	449157	palpitations	50.5
DB01644	449159	palpitations	50.5
DB03932	449169	palpitations	50.5
DB01943	449205	palpitations	50.5
DB02634	449207	palpitations	50.5
DB02615	449209	palpitations	50.5
DB02378	449218	palpitations	50.5
DB03481	449229	palpitations	50.5
DB02891	449237	palpitations	50.5
DB01907	449328	palpitations	50.5
DB04341	449342	palpitations	50.5
DB01834	449366	palpitations	50.5
DB03239	449394	palpitations	50.5
DB02946	449402	palpitations	50.5
DB02790	449409	palpitations	50.5
DB01662	449463	palpitations	50.5
DB02046	449500	palpitations	50.5
DB04751	456214	palpitations	50.5
DB01326	456255	palpitations	50.5
DB02411	466959	palpitations	50.5
DB03768	466960	palpitations	50.5
DB02033	470374	palpitations	50.5
DB03647	503535	palpitations	50.5
DB01531	521115	palpitations	50.5
DB01480	544534	palpitations	50.5
DB01049	592735	palpitations	50.5
DB03650	611002	palpitations	50.5
DB04682	628327	palpitations	50.5
DB04784	637516	palpitations	50.5
DB01650	637540	palpitations	50.5
DB03285	638278	palpitations	50.5
DB04436	643330	palpitations	50.5
DB00948	656511	palpitations	50.5
DB04016	656932	palpitations	50.5
DB03830	656948	palpitations	50.5
DB01807	656949	palpitations	50.5
DB04469	656965	palpitations	50.5
DB03183	656966	palpitations	50.5
DB03916	656967	palpitations	50.5
DB03807	656968	palpitations	50.5
DB01959	656969	palpitations	50.5
DB01879	656973	palpitations	50.5
DB04616	656986	palpitations	50.5
DB02555	656989	palpitations	50.5
DB03923	656999	palpitations	50.5
DB03509	657038	palpitations	50.5
DB03133	657042	palpitations	50.5
DB03250	657044	palpitations	50.5
DB03388	657065	palpitations	50.5
DB02462	657073	palpitations	50.5
DB04764	657077	palpitations	50.5
DB04463	657095	palpitations	50.5
DB03276	657098	palpitations	50.5
DB03288	657108	palpitations	50.5
DB01720	657131	palpitations	50.5
DB01754	657135	palpitations	50.5
DB04044	657140	palpitations	50.5
DB03067	657141	palpitations	50.5
DB01935	657144	palpitations	50.5
DB02505	657149	palpitations	50.5
DB03694	676454	palpitations	50.5
DB03314	688357	palpitations	50.5
DB03386	688475	palpitations	50.5
DB01366	688561	palpitations	50.5
DB04274	688857	palpitations	50.5
DB04429	688859	palpitations	50.5
DB02224	712316	palpitations	50.5
DB04634	736104	palpitations	50.5
DB04641	736299	palpitations	50.5
DB02215	774282	palpitations	50.5
DB02909	784625	palpitations	50.5
DB04331	794323	palpitations	50.5
DB04582	909781	palpitations	50.5
DB04841	941361	palpitations	50.5
DB00402	969472	palpitations	50.5
DB04782	1237169	palpitations	50.5
DB04777	1237170	palpitations	50.5
DB00882	1548955	palpitations	50.5
DB01880	1549111	palpitations	50.5
DB04713	2733279	palpitations	50.5
DB02627	2734608	palpitations	50.5
DB02685	2761494	palpitations	50.5
DB04639	2761815	palpitations	50.5
DB04835	3002977	palpitations	50.5
DB01496	3003157	palpitations	50.5
DB02220	3013848	palpitations	50.5
DB00298	3033538	palpitations	50.5
DB01594	3033621	palpitations	50.5
DB00922	3033825	palpitations	50.5
DB04191	3034091	palpitations	50.5
DB02152	3035817	palpitations	50.5
DB01187	3037234	palpitations	50.5
DB01252	3047758	palpitations	50.5
DB04707	3064778	palpitations	50.5
DB01274	3083544	palpitations	50.5
DB04394	3092847	palpitations	50.5
DB03037	3266379	palpitations	50.5
DB03297	3311411	palpitations	50.5
DB02543	3330246	palpitations	50.5
DB03342	3364666	palpitations	50.5
DB03407	3505109	palpitations	50.5
DB03848	3857574	palpitations	50.5
DB02105	3870203	palpitations	50.5
DB03759	3899541	palpitations	50.5
DB03033	3952261	palpitations	50.5
DB03221	4369101	palpitations	50.5
DB03877	4369102	palpitations	50.5
DB04089	4369103	palpitations	50.5
DB04610	4369143	palpitations	50.5
DB03598	4369171	palpitations	50.5
DB03262	4369172	palpitations	50.5
DB03907	4369234	palpitations	50.5
DB03336	4369285	palpitations	50.5
DB02628	4369343	palpitations	50.5
DB01261	4369359	palpitations	50.5
DB03006	7389	palpitations	50.5
DB04619	7410	palpitations	50.5
DB03320	7452	palpitations	50.5
DB02114	7464	palpitations	50.5
DB02795	7478	palpitations	50.5
DB01722	7500	palpitations	50.5
DB02464	7504	palpitations	50.5
DB04145	7510	palpitations	50.5
DB00856	7697	palpitations	50.5
DB00868	7699	palpitations	50.5
DB01845	7705	palpitations	50.5
DB04569	7708	palpitations	50.5
DB00272	7741	palpitations	50.5
DB03463	7809	palpitations	50.5
DB01957	7933	palpitations	50.5
DB03836	7950	palpitations	50.5
DB01996	7970	palpitations	50.5
DB00914	8249	palpitations	50.5
DB00849	8271	palpitations	50.5
DB03588	8333	palpitations	50.5
DB01988	4369379	palpitations	50.5
DB04685	4369390	palpitations	50.5
DB04601	4369413	palpitations	50.5
DB04600	4369414	palpitations	50.5
DB04756	4369477	palpitations	50.5
DB04608	4369491	palpitations	50.5
DB04739	4369496	palpitations	50.5
DB04770	4369502	palpitations	50.5
DB04787	4369524	palpitations	50.5
DB04723	4369579	palpitations	50.5
DB03626	4469805	palpitations	50.5
DB04432	4470378	palpitations	50.5
DB03507	4470566	palpitations	50.5
DB03373	4470568	palpitations	50.5
DB02400	4470790	palpitations	50.5
DB03873	4470978	palpitations	50.5
DB02019	4471188	palpitations	50.5
DB04357	4472713	palpitations	50.5
DB04392	4474225	palpitations	50.5
DB01750	4583824	palpitations	50.5
DB02873	4630909	palpitations	50.5
DB02122	4634714	palpitations	50.5
DB04014	5005498	palpitations	50.5
DB02960	5158928	palpitations	50.5
DB04020	5162452	palpitations	50.5
DB01658	5180212	palpitations	50.5
DB02814	5180213	palpitations	50.5
DB04216	5280343	palpitations	50.5
DB01698	5280805	palpitations	50.5
DB03232	5280832	palpitations	50.5
DB01852	5280863	palpitations	50.5
DB01645	5280961	palpitations	50.5
DB00256	5280963	palpitations	50.5
DB00931	5281054	palpitations	50.5
DB02375	5281672	palpitations	50.5
DB01301	5282179	palpitations	50.5
DB00427	5282443	palpitations	50.5
DB00318	5284371	palpitations	50.5
DB01551	5284543	palpitations	50.5
DB04507	5284549	palpitations	50.5
DB00956	5284569	palpitations	50.5
DB01192	5284604	palpitations	50.5
DB03118	5287411	palpitations	50.5
DB02367	5287415	palpitations	50.5
DB02593	5287417	palpitations	50.5
DB03124	5287429	palpitations	50.5
DB01810	5287438	palpitations	50.5
DB03268	5287443	palpitations	50.5
DB04040	5287447	palpitations	50.5
DB02468	5287448	palpitations	50.5
DB02939	5287453	palpitations	50.5
DB04583	5287459	palpitations	50.5
DB03114	5287461	palpitations	50.5
DB01947	5287463	palpitations	50.5
DB03828	5287465	palpitations	50.5
DB03642	5287468	palpitations	50.5
DB03906	5287475	palpitations	50.5
DB03306	5287488	palpitations	50.5
DB04591	5287492	palpitations	50.5
DB01824	5287501	palpitations	50.5
DB04330	5287508	palpitations	50.5
DB02106	5287509	palpitations	50.5
DB02886	5287510	palpitations	50.5
DB04434	5287512	palpitations	50.5
DB01908	5287515	palpitations	50.5
DB04480	5287525	palpitations	50.5
DB01647	5287536	palpitations	50.5
DB01640	5287540	palpitations	50.5
DB02292	5287541	palpitations	50.5
DB03925	5287543	palpitations	50.5
DB01678	5287544	palpitations	50.5
DB03525	5287550	palpitations	50.5
DB03104	5287555	palpitations	50.5
DB02850	5287556	palpitations	50.5
DB03506	5287565	palpitations	50.5
DB04613	5287569	palpitations	50.5
DB04617	5287586	palpitations	50.5
DB02812	5287596	palpitations	50.5
DB02506	5287611	palpitations	50.5
DB03802	5287617	palpitations	50.5
DB04281	5287621	palpitations	50.5
DB04042	5287647	palpitations	50.5
DB01806	5287660	palpitations	50.5
DB04131	5287662	palpitations	50.5
DB04108	5287684	palpitations	50.5
DB01934	5287707	palpitations	50.5
DB03658	5287717	palpitations	50.5
DB01865	5287720	palpitations	50.5
DB04632	5287728	palpitations	50.5
DB02565	5287735	palpitations	50.5
DB04098	5287736	palpitations	50.5
DB04008	5287740	palpitations	50.5
DB02809	5287754	palpitations	50.5
DB04138	5287756	palpitations	50.5
DB03441	5287791	palpitations	50.5
DB01944	5287792	palpitations	50.5
DB02614	5287795	palpitations	50.5
DB03767	5287799	palpitations	50.5
DB04647	5287824	palpitations	50.5
DB03443	5287829	palpitations	50.5
DB03444	5287844	palpitations	50.5
DB02205	5287846	palpitations	50.5
DB02953	5287850	palpitations	50.5
DB04210	5287853	palpitations	50.5
DB03837	5287864	palpitations	50.5
DB02140	5287869	palpitations	50.5
DB03984	5287870	palpitations	50.5
DB04133	5287902	palpitations	50.5
DB02126	5287933	palpitations	50.5
DB04154	5287936	palpitations	50.5
DB02498	5287956	palpitations	50.5
DB03020	5287958	palpitations	50.5
DB03496	5287969	palpitations	50.5
DB02963	5287989	palpitations	50.5
DB01888	5287990	palpitations	50.5
DB04269	5287991	palpitations	50.5
DB02194	5287994	palpitations	50.5
DB02503	5288001	palpitations	50.5
DB02006	5288010	palpitations	50.5
DB02241	5288011	palpitations	50.5
DB04146	5288012	palpitations	50.5
DB04118	5288013	palpitations	50.5
DB03960	5288014	palpitations	50.5
DB04367	5288032	palpitations	50.5
DB01984	5288073	palpitations	50.5
DB04099	5288094	palpitations	50.5
DB02217	5288101	palpitations	50.5
DB04677	5288103	palpitations	50.5
DB02449	5288108	palpitations	50.5
DB03219	5288114	palpitations	50.5
DB03875	5288115	palpitations	50.5
DB04069	5288116	palpitations	50.5
DB03871	5288117	palpitations	50.5
DB04240	5288133	palpitations	50.5
DB03063	5288153	palpitations	50.5
DB00170	4055	striae	50.37
DB04744	6755	striae	50.37
DB00894	13769	striae	50.37
DB03785	64727	striae	50.37
DB02521	160478	striae	50.37
DB03932	449169	striae	50.37
DB04376	499953	striae	50.37
DB02329	636403	striae	50.37
DB03873	4470978	striae	50.37
DB00256	5280963	striae	50.37
DB00931	5281054	striae	50.37
DB01301	5282179	striae	50.37
DB04281	5287621	striae	50.37
DB03304	171	palpitations	50.1
DB02022	777	palpitations	50.1
DB03366	795	palpitations	50.1
DB03997	845	palpitations	50.1
DB02272	1021	palpitations	50.1
DB00147	1050	palpitations	50.1
DB00114	1051	palpitations	50.1
DB02142	1053	palpitations	50.1
DB00165	1054	palpitations	50.1
DB02209	1055	palpitations	50.1
DB00152	1130	palpitations	50.1
DB03416	1131	palpitations	50.1
DB01987	1132	palpitations	50.1
DB01971	1178	palpitations	50.1
DB02671	1390	palpitations	50.1
DB03886	2380	palpitations	50.1
DB03787	2931	palpitations	50.1
DB02849	4324	palpitations	50.1
DB00117	6274	palpitations	50.1
DB03385	13195	palpitations	50.1
DB04512	32594	palpitations	50.1
DB01760	33166	palpitations	50.1
DB00229	43708	palpitations	50.1
DB00667	65513	palpitations	50.1
DB03204	66762	palpitations	50.1
DB04440	68368	palpitations	50.1
DB04622	69602	palpitations	50.1
DB03197	69736	palpitations	50.1
DB02721	77022	palpitations	50.1
DB03027	83786	palpitations	50.1
DB04604	97297	palpitations	50.1
DB01952	104994	palpitations	50.1
DB02245	114881	palpitations	50.1
DB02297	118458	palpitations	50.1
DB02796	122671	palpitations	50.1
DB01606	123630	palpitations	50.1
DB04047	151434	palpitations	50.1
DB02385	440842	palpitations	50.1
DB03726	444450	palpitations	50.1
DB03070	444451	palpitations	50.1
DB02230	444498	palpitations	50.1
DB03743	444499	palpitations	50.1
DB03327	444528	palpitations	50.1
DB03789	444800	palpitations	50.1
DB02075	444833	palpitations	50.1
DB03662	444861	palpitations	50.1
DB02981	444862	palpitations	50.1
DB02038	445005	palpitations	50.1
DB03097	445008	palpitations	50.1
DB04241	445009	palpitations	50.1
DB02824	445062	palpitations	50.1
DB03160	445085	palpitations	50.1
DB03724	445279	palpitations	50.1
DB04467	445376	palpitations	50.1
DB03592	445462	palpitations	50.1
DB02374	445615	palpitations	50.1
DB02372	445779	palpitations	50.1
DB02158	446609	palpitations	50.1
DB03811	446750	palpitations	50.1
DB02635	446800	palpitations	50.1
DB03200	446857	palpitations	50.1
DB02770	446858	palpitations	50.1
DB01993	446862	palpitations	50.1
DB03287	447104	palpitations	50.1
DB02620	447450	palpitations	50.1
DB02783	447742	palpitations	50.1
DB03361	447750	palpitations	50.1
DB03010	448013	palpitations	50.1
DB03653	448672	palpitations	50.1
DB04568	448820	palpitations	50.1
DB02414	449094	palpitations	50.1
DB04350	449123	palpitations	50.1
DB02017	657137	palpitations	50.1
DB02410	4369479	palpitations	50.1
DB04765	4369488	palpitations	50.1
DB04762	4369489	palpitations	50.1
DB02254	4631605	palpitations	50.1
DB02860	5280780	palpitations	50.1
DB03948	5287975	palpitations	50.1
DB02308	5288139	amyloidosis	46.99
DB02308	5288139	acute.pulmonary.edema	46.99
DB02308	5288139	polyarthritis	46.99
DB02308	5288139	small.intestinal.obstruction	46.99
DB02308	5288139	autonomic.neuropathy	46.99
DB00456	6024	serum.sickness	45.92
DB01603	6087	serum.sickness	45.92
DB01147	6098	serum.sickness	45.92
DB00607	8982	serum.sickness	45.92
DB01000	19003	serum.sickness	45.92
DB00689	19150	serum.sickness	45.92
DB00301	21319	serum.sickness	45.92
DB01139	30699	serum.sickness	45.92
DB01604	33478	serum.sickness	45.92
DB01605	36272	serum.sickness	45.92
DB01163	36273	serum.sickness	45.92
DB01607	36921	serum.sickness	45.92
DB01061	37625	serum.sickness	45.92
DB00274	42008	serum.sickness	45.92
DB00923	43507	serum.sickness	45.92
DB01328	43592	serum.sickness	45.92
DB00229	43708	serum.sickness	45.92
DB04570	47499	serum.sickness	45.92
DB01414	91562	serum.sickness	45.92
DB01598	104838	serum.sickness	45.92
DB00430	107654	serum.sickness	45.92
DB01606	123630	serum.sickness	45.92
DB03938	160139	serum.sickness	45.92
DB03550	440723	serum.sickness	45.92
DB02475	441123	serum.sickness	45.92
DB01602	441397	serum.sickness	45.92
DB00739	443387	serum.sickness	45.92
DB03744	445459	serum.sickness	45.92
DB01326	456255	serum.sickness	45.92
DB00948	656511	serum.sickness	45.92
DB00766	5280980	serum.sickness	45.92
DB04479	1750	mixed.connective.tissue.disease	45.73
DB02815	7219	mixed.connective.tissue.disease	45.73
DB01619	11291	mixed.connective.tissue.disease	45.73
DB01889	101989	mixed.connective.tissue.disease	45.73
DB04408	447545	mixed.connective.tissue.disease	45.73
DB04652	5753	miliaria	44.62
DB04630	5839	miliaria	44.62
DB01384	5875	miliaria	44.62
DB04540	5997	miliaria	44.62
DB02789	8955	miliaria	44.62
DB00378	9051	miliaria	44.62
DB00823	9270	miliaria	44.62
DB00443	9782	miliaria	44.62
DB00506	13109	miliaria	44.62
DB01134	13126	miliaria	44.62
DB01493	13765	miliaria	44.62
DB01569	17150	miliaria	44.62
DB01564	28204	miliaria	44.62
DB02478	31378	miliaria	44.62
DB00304	40973	miliaria	44.62
DB01990	65076	miliaria	44.62
DB04705	65094	miliaria	44.62
DB01395	68873	miliaria	44.62
DB01471	102146	miliaria	44.62
DB01431	235905	miliaria	44.62
DB00769	408334	miliaria	44.62
DB04704	440711	miliaria	44.62
DB00663	443980	miliaria	44.62
DB00873	444025	miliaria	44.62
DB04038	444679	miliaria	44.62
DB04706	473141	miliaria	44.62
DB00838	5282493	miliaria	44.62
DB02092	5287939	miliaria	44.62
DB03696	246983	miliaria	44.19
DB02998	261000	miliaria	44.19
DB04573	5756	striae	42.95
DB04628	119339	striae	42.21
DB03942	444189	striae	42.21
DB03539	5287668	striae	42.21
DB04404	5287673	striae	42.21
DB02498	5287956	striae	42.21
DB04813	2406	Ejaculation.Premature	41.19
DB02925	4849	Ejaculation.Premature	41.19
DB02177	448317	Ejaculation.Premature	41.19
DB03742	448577	Ejaculation.Premature	41.19
DB01943	449205	Ejaculation.Premature	41.19
DB02634	449207	Ejaculation.Premature	41.19
DB02615	449209	Ejaculation.Premature	41.19
DB02681	445092	nephropathy	41.06
DB00466	31304	lymphocytic.leukemia	39.96
DB02681	445092	lymphocytic.leukemia	39.96
DB03460	448438	lymphocytic.leukemia	39.96
DB02640	5281518	lymphocytic.leukemia	39.96
DB03151	5288000	lymphocytic.leukemia	39.96
DB01583	71371	trifascicular.block	37.59
DB01111	216258	trifascicular.block	37.59
DB01583	71371	incomplete.right.bundle.branch.block	37.59
DB01111	216258	incomplete.right.bundle.branch.block	37.59
DB01583	71371	phantom.limb.pain	37.59
DB01111	216258	phantom.limb.pain	37.59
DB02390	447088	blepharoconjunctivitis	37.48
DB03444	5287844	blepharoconjunctivitis	37.48
DB00152	1130	aplastic.anemia	36.5
DB03416	1131	aplastic.anemia	36.5
DB01987	1132	aplastic.anemia	36.5
DB02969	1136	aplastic.anemia	36.5
DB03145	1137	aplastic.anemia	36.5
DB04474	1369	aplastic.anemia	36.5
DB03294	1387	aplastic.anemia	36.5
DB03477	1396	aplastic.anemia	36.5
DB02858	1475	aplastic.anemia	36.5
DB04371	1514	aplastic.anemia	36.5
DB02072	1521	aplastic.anemia	36.5
DB02602	1604	aplastic.anemia	36.5
DB02973	1707	aplastic.anemia	36.5
DB02984	1714	aplastic.anemia	36.5
DB02929	1715	aplastic.anemia	36.5
DB03136	1747	aplastic.anemia	36.5
DB03697	1758	aplastic.anemia	36.5
DB04002	1759	aplastic.anemia	36.5
DB01689	1944	aplastic.anemia	36.5
DB00414	1989	aplastic.anemia	36.5
DB02535	2144	aplastic.anemia	36.5
DB06288	2159	aplastic.anemia	36.5
DB00562	2343	aplastic.anemia	36.5
DB04360	2359	aplastic.anemia	36.5
DB04813	2406	aplastic.anemia	36.5
DB03307	2608	aplastic.anemia	36.5
DB01239	2729	aplastic.anemia	36.5
DB01559	2811	aplastic.anemia	36.5
DB00606	2910	aplastic.anemia	36.5
DB01144	3038	aplastic.anemia	36.5
DB00392	3290	aplastic.anemia	36.5
DB00311	3295	aplastic.anemia	36.5
DB02001	3534	aplastic.anemia	36.5
DB01958	3537	aplastic.anemia	36.5
DB01071	4066	aplastic.anemia	36.5
DB00340	4167	aplastic.anemia	36.5
DB03844	4288	aplastic.anemia	36.5
DB02069	4290	aplastic.anemia	36.5
DB03526	4316	aplastic.anemia	36.5
DB01748	4347	aplastic.anemia	36.5
DB02071	4368	aplastic.anemia	36.5
DB04409	4438	aplastic.anemia	36.5
DB01608	4747	aplastic.anemia	36.5
DB02925	4849	aplastic.anemia	36.5
DB01599	4912	aplastic.anemia	36.5
DB00420	4926	aplastic.anemia	36.5
DB00777	4940	aplastic.anemia	36.5
DB02049	5111	aplastic.anemia	36.5
DB03468	5226	aplastic.anemia	36.5
DB01298	5322	aplastic.anemia	36.5
DB01581	5325	aplastic.anemia	36.5
DB01582	5327	aplastic.anemia	36.5
DB00576	5328	aplastic.anemia	36.5
DB01015	5329	aplastic.anemia	36.5
DB00891	5336	aplastic.anemia	36.5
DB01145	5351	aplastic.anemia	36.5
DB00391	5355	aplastic.anemia	36.5
DB04786	5361	aplastic.anemia	36.5
DB03876	5439	aplastic.anemia	36.5
DB00372	5440	aplastic.anemia	36.5
[truncated: 36,043 more rows]
